# Supplementary material for: The influence of bioclimate on soil microbial communities of cork oak
Source: BMC Microbiol. 2022 Jun 23;22:163. doi: 10.1186/s12866-022-02574-2 (PMC9219136; doi:10.1186/s12866-022-02574-2)
Supplement: Supplementary file 2 — Additional file 2. [file 12866_2022_2574_MOESM2_ESM.xlsx]

## Sheet: Table_S4A_Fungi
Table S4A. Dataset of fungal community in cork oak rhizhospheric soil obtained by sequencing of hypervariable ITS2 region. Dataset subsampled to 26 787 ASV in each sample.
#ASV ID	Hyper-humid						Humid						Sub-humid						Semi-arid						Bioclimate				Total	Taxonomic classification
	Peneda Gerês - ER			Peneda Gerês - RC			Limãos			Alcobaça			Gavião			Grândola			Herdade Contenda - CT			Herdade Contenda - MA			Hyper-humid	Humid	Sub-humid	Semi-arid		Kingdom	Phylum	Class	Order	Family	Genus	Species
	PG-ER_1	PG-ER_2	PG-ER_3	PG-RC_1	PG-RC_2	PG-RC_3	LI_1	LI_2	LI_3	AL_1	AL_2	AL_3	GV_1	GV_2	GV_3	GR_1	GR_2	GR_3	HC-CT_1	HC-CT_2	HC-CT_3	HC-MA_1	HC-MA_2	HC-MA_3
DENOVO10139	0	0	0	0	0	0	0	0	0	0	0	0	0	0	0	0	0	0	0	0	0	6	2	1	0	0	0	9	9	Fungi	Ascomycota	Arthoniomycetes	Lichenostigmatales	Phaeococcomycetaceae	Phaeococcomyces
DENOVO2147	0	0	0	0	0	0	0	0	0	0	0	0	0	0	0	0	0	0	0	0	0	38	0	0	0	0	0	38	38	Fungi	Ascomycota	Arthoniomycetes	Lichenostigmatales	Phaeococcomycetaceae	Phaeococcomyces
DENOVO2554	0	0	0	0	0	0	0	0	0	0	0	0	0	0	0	0	0	0	0	0	0	35	0	0	0	0	0	35	35	Fungi	Ascomycota	Arthoniomycetes	Lichenostigmatales	Phaeococcomycetaceae	Phaeococcomyces
DENOVO3697	0	0	0	0	0	0	0	0	0	0	0	0	0	0	0	0	0	0	0	0	0	21	0	0	0	0	0	21	21	Fungi	Ascomycota	Arthoniomycetes	Lichenostigmatales	Phaeococcomycetaceae	Phaeococcomyces
DENOVO641	0	0	0	0	0	0	0	0	0	0	0	0	0	0	0	0	0	0	0	0	0	202	0	0	0	0	0	202	202	Fungi	Ascomycota	Arthoniomycetes	Lichenostigmatales	Phaeococcomycetaceae	Phaeococcomyces
DENOVO791	0	0	0	0	0	0	0	0	0	0	0	0	0	0	0	0	0	0	0	0	0	160	0	0	0	0	0	160	160	Fungi	Ascomycota	Arthoniomycetes	Lichenostigmatales	Phaeococcomycetaceae	Phaeococcomyces
DENOVO8870	0	0	0	0	0	0	0	0	0	0	0	0	0	0	0	0	0	0	0	0	2	10	0	2	0	0	0	14	14	Fungi	Ascomycota	Arthoniomycetes	Lichenostigmatales	Phaeococcomycetaceae	Phaeococcomyces
DENOVO11970	0	0	0	0	0	0	0	0	0	0	0	0	0	0	0	1	0	3	0	0	0	0	0	0	0	0	4	0	4	Fungi	Ascomycota	Dothideomycetes	Botryosphaeriales	Botryosphaeriaceae	Diplodia
DENOVO5163	0	1	0	0	0	0	0	0	0	0	0	0	0	0	1	5	5	7	0	0	0	0	0	0	1	0	18	0	19	Fungi	Ascomycota	Dothideomycetes	Botryosphaeriales	Botryosphaeriaceae	Diplodia
DENOVO5698	0	0	0	0	0	0	0	0	0	0	1	0	0	2	2	7	6	5	2	0	0	0	0	0	0	1	22	2	25	Fungi	Ascomycota	Dothideomycetes	Botryosphaeriales	Botryosphaeriaceae	Diplodia
DENOVO8845	0	0	0	0	0	0	0	0	0	0	0	0	0	0	0	4	1	3	0	0	0	0	0	0	0	0	8	0	8	Fungi	Ascomycota	Dothideomycetes	Botryosphaeriales	Botryosphaeriaceae	Diplodia
DENOVO9529	0	0	0	0	0	0	0	0	0	0	2	0	0	0	1	3	2	2	0	1	0	0	0	0	0	2	8	1	11	Fungi	Ascomycota	Dothideomycetes	Botryosphaeriales	Botryosphaeriaceae	Diplodia
DENOVO10096	0	0	0	0	2	0	0	0	0	0	0	0	0	2	3	0	0	0	0	0	0	1	0	1	2	0	5	2	9	Fungi	Ascomycota	Dothideomycetes	Botryosphaeriales	Botryosphaeriaceae	Dothiorella
DENOVO7383	0	0	0	1	0	0	0	0	0	0	0	0	3	0	4	0	0	0	2	0	0	0	0	1	1	0	7	3	11	Fungi	Ascomycota	Dothideomycetes	Botryosphaeriales	Botryosphaeriaceae	Dothiorella
DENOVO3316	0	0	0	0	0	0	0	0	0	0	0	0	1	4	0	0	0	4	1	4	0	1	3	8	0	0	9	17	26	Fungi	Ascomycota	Dothideomycetes	Botryosphaeriales	Botryosphaeriaceae	Macrophomina	Macrophomina phaseolina
DENOVO3524	0	0	0	0	0	0	0	0	0	0	0	0	1	6	0	3	1	7	3	4	0	0	1	6	0	0	18	14	32	Fungi	Ascomycota	Dothideomycetes	Botryosphaeriales	Botryosphaeriaceae	Macrophomina	Macrophomina phaseolina
DENOVO9613	0	0	0	0	0	0	0	0	0	0	0	1	0	1	0	1	0	0	1	0	0	1	0	0	0	1	2	2	5	Fungi	Ascomycota	Dothideomycetes	Botryosphaeriales	Botryosphaeriaceae	Macrophomina	Macrophomina phaseolina
DENOVO9875	0	0	0	0	0	0	0	0	0	0	0	0	0	0	0	2	0	0	0	0	1	0	1	3	0	0	2	5	7	Fungi	Ascomycota	Dothideomycetes	Botryosphaeriales	Botryosphaeriaceae	Macrophomina	Macrophomina phaseolina
DENOVO8718	0	0	0	0	0	0	0	0	0	1	1	0	0	0	0	4	6	7	0	0	0	0	0	0	0	2	17	0	19	Fungi	Ascomycota	Dothideomycetes	Capnodiales	Capnodiaceae
DENOVO8738	0	0	0	0	0	1	0	0	1	0	0	2	0	0	0	2	3	8	0	0	0	0	0	0	1	3	13	0	17	Fungi	Ascomycota	Dothideomycetes	Capnodiales	Capnodiaceae
DENOVO12502	0	0	0	0	0	0	0	1	0	0	0	0	0	0	0	0	0	0	0	3	0	0	0	0	0	1	0	3	4	Fungi	Ascomycota	Dothideomycetes	Capnodiales	Cladosporiaceae	Cladosporium
DENOVO4922	0	0	0	0	0	0	0	0	0	0	0	0	0	0	0	0	0	0	0	24	0	0	0	0	0	0	0	24	24	Fungi	Ascomycota	Dothideomycetes	Capnodiales	Cladosporiaceae	Cladosporium
DENOVO6123	0	0	0	0	0	0	0	0	0	0	0	0	0	0	0	1	0	0	0	22	0	0	0	0	0	0	1	22	23	Fungi	Ascomycota	Dothideomycetes	Capnodiales	Cladosporiaceae	Cladosporium
DENOVO9355	0	0	0	0	0	0	0	0	0	0	0	0	0	0	0	0	0	0	0	8	0	0	0	0	0	0	0	8	8	Fungi	Ascomycota	Dothideomycetes	Capnodiales	Cladosporiaceae	Cladosporium
DENOVO11629	0	0	0	0	0	0	0	0	0	0	0	0	0	1	3	0	1	0	0	2	0	10	0	1	0	0	5	13	18	Fungi	Ascomycota	Dothideomycetes	Capnodiales	Cladosporiaceae	Rachicladosporium
DENOVO6900	0	0	0	0	0	0	0	0	0	0	0	0	2	2	3	0	0	0	0	0	0	0	0	1	0	0	7	1	8	Fungi	Ascomycota	Dothideomycetes	Capnodiales	Cladosporiaceae	Rachicladosporium
DENOVO11279	0	0	0	0	0	0	0	7	0	0	0	0	0	0	0	0	0	0	0	0	0	0	0	0	0	7	0	0	7	Fungi	Ascomycota	Dothideomycetes	Capnodiales	Mycosphaerellaceae	Pseudocercospora
DENOVO12060	0	0	0	0	0	0	0	2	0	0	0	0	0	0	0	0	0	0	0	0	0	0	0	0	0	2	0	0	2	Fungi	Ascomycota	Dothideomycetes	Capnodiales	Mycosphaerellaceae	Pseudocercospora
DENOVO11470	0	0	0	0	0	0	0	0	0	0	0	0	0	0	0	0	0	0	0	0	0	0	0	6	0	0	0	6	6	Fungi	Ascomycota	Dothideomycetes	Capnodiales	Mycosphaerellaceae	Septoria
DENOVO4674	0	0	0	0	1	0	0	0	0	0	0	0	0	0	0	1	0	0	0	0	0	0	0	14	1	0	1	14	16	Fungi	Ascomycota	Dothideomycetes	Capnodiales	Mycosphaerellaceae	Septoria
DENOVO4868	0	1	0	0	0	0	0	0	0	0	0	0	0	0	0	0	0	0	0	0	0	0	0	19	1	0	0	19	20	Fungi	Ascomycota	Dothideomycetes	Capnodiales	Mycosphaerellaceae	Septoria
DENOVO7547	0	0	0	0	0	0	0	0	0	0	0	0	0	0	0	0	0	0	0	0	0	0	0	7	0	0	0	7	7	Fungi	Ascomycota	Dothideomycetes	Capnodiales	Mycosphaerellaceae	Septoria
DENOVO10038	0	0	0	0	0	0	0	0	0	0	0	0	0	1	0	2	0	4	0	0	0	0	0	2	0	0	7	2	9	Fungi	Ascomycota	Dothideomycetes	Capnodiales	Mycosphaerellaceae
DENOVO12334	0	0	0	0	0	0	0	0	0	0	0	0	1	0	1	0	0	0	0	0	0	0	0	0	0	0	2	0	2	Fungi	Ascomycota	Dothideomycetes	Capnodiales	Mycosphaerellaceae
DENOVO4488	0	0	0	0	0	0	0	0	0	0	0	0	1	4	3	0	4	3	0	0	0	0	0	1	0	0	15	1	16	Fungi	Ascomycota	Dothideomycetes	Capnodiales	Mycosphaerellaceae
DENOVO4734	1	0	0	0	0	0	0	0	0	0	0	1	3	3	6	1	1	3	1	0	0	1	1	0	1	1	17	3	22	Fungi	Ascomycota	Dothideomycetes	Capnodiales	Mycosphaerellaceae
DENOVO8670	0	0	0	0	0	0	0	0	0	0	0	0	1	2	3	0	0	0	1	0	0	0	0	0	0	0	6	1	7	Fungi	Ascomycota	Dothideomycetes	Capnodiales	Mycosphaerellaceae
DENOVO8288	0	0	0	0	0	0	0	0	0	0	0	0	0	0	0	0	0	0	0	0	0	4	5	0	0	0	0	9	9	Fungi	Ascomycota	Dothideomycetes	Capnodiales	Teratosphaeriaceae	Bryochiton	Bryochiton monascus
DENOVO8609	0	0	0	0	0	0	0	0	0	0	0	0	0	0	0	0	0	0	0	0	0	4	6	1	0	0	0	11	11	Fungi	Ascomycota	Dothideomycetes	Capnodiales	Teratosphaeriaceae	Bryochiton	Bryochiton monascus
DENOVO8824	0	0	0	0	0	0	0	0	0	0	0	0	0	0	0	0	0	0	0	0	0	9	0	0	0	0	0	9	9	Fungi	Ascomycota	Dothideomycetes	Capnodiales	Teratosphaeriaceae	Bryochiton	Bryochiton monascus
DENOVO11602	0	1	0	0	0	0	0	5	0	0	0	0	0	0	0	0	0	0	0	0	0	0	0	0	1	5	0	0	6	Fungi	Ascomycota	Dothideomycetes	Capnodiales	Teratosphaeriaceae	Capnobotryella
DENOVO6135	0	0	0	0	1	0	3	1	4	0	0	0	0	0	0	0	0	0	0	0	0	0	0	0	1	8	0	0	9	Fungi	Ascomycota	Dothideomycetes	Capnodiales	Teratosphaeriaceae	Capnobotryella
DENOVO6458	0	0	0	1	1	0	4	6	1	0	0	0	0	0	0	0	0	0	0	0	0	0	0	0	2	11	0	0	13	Fungi	Ascomycota	Dothideomycetes	Capnodiales	Teratosphaeriaceae	Capnobotryella
DENOVO6558	0	0	0	0	0	0	0	0	0	1	0	0	2	0	0	3	1	9	0	0	0	0	0	0	0	1	15	0	16	Fungi	Ascomycota	Dothideomycetes	Capnodiales	Teratosphaeriaceae	Capnobotryella
DENOVO7663	0	0	0	0	0	0	4	2	2	0	0	0	0	0	0	0	0	0	0	0	0	0	0	0	0	8	0	0	8	Fungi	Ascomycota	Dothideomycetes	Capnodiales	Teratosphaeriaceae	Capnobotryella
DENOVO8090	0	0	0	0	0	0	3	5	2	0	0	0	0	0	0	0	0	0	0	0	0	0	0	0	0	10	0	0	10	Fungi	Ascomycota	Dothideomycetes	Capnodiales	Teratosphaeriaceae	Capnobotryella
DENOVO8887	0	0	0	2	10	7	0	0	0	0	0	0	0	0	0	0	0	0	0	0	0	0	0	0	19	0	0	0	19	Fungi	Ascomycota	Dothideomycetes	Capnodiales	Teratosphaeriaceae	Capnobotryella
DENOVO9190	0	0	0	0	0	0	0	0	0	0	0	0	3	1	1	1	2	2	0	0	0	0	0	0	0	0	10	0	10	Fungi	Ascomycota	Dothideomycetes	Capnodiales	Teratosphaeriaceae	Capnobotryella
DENOVO9350	0	0	0	0	0	0	2	0	3	0	0	0	0	0	0	0	0	0	0	0	0	0	0	0	0	5	0	0	5	Fungi	Ascomycota	Dothideomycetes	Capnodiales	Teratosphaeriaceae	Capnobotryella
DENOVO11562	0	0	0	0	0	0	0	0	0	0	0	0	0	2	0	0	0	0	0	0	0	0	0	7	0	0	2	7	9	Fungi	Ascomycota	Dothideomycetes	Capnodiales	Teratosphaeriaceae	Catenulostroma
DENOVO11852	0	0	0	0	0	1	0	0	0	1	1	1	1	0	1	0	1	0	0	0	0	0	0	0	1	3	3	0	7	Fungi	Ascomycota	Dothideomycetes	Capnodiales	Teratosphaeriaceae	Catenulostroma
DENOVO7873	0	0	0	0	0	0	0	0	0	4	0	2	1	1	0	0	1	1	0	0	0	0	1	0	0	6	4	1	11	Fungi	Ascomycota	Dothideomycetes	Capnodiales	Teratosphaeriaceae	Catenulostroma
DENOVO10683	0	0	0	2	3	1	0	0	0	0	0	0	2	0	0	0	0	0	0	0	0	0	0	0	6	0	2	0	8	Fungi	Ascomycota	Dothideomycetes	Capnodiales	Teratosphaeriaceae	Devriesia
DENOVO11120	0	0	0	4	2	1	0	0	0	0	0	0	0	0	0	0	0	0	0	0	0	0	0	0	7	0	0	0	7	Fungi	Ascomycota	Dothideomycetes	Capnodiales	Teratosphaeriaceae	Devriesia
DENOVO7960	0	0	0	4	5	1	0	0	0	0	0	0	0	0	0	0	0	0	0	0	0	0	0	0	10	0	0	0	10	Fungi	Ascomycota	Dothideomycetes	Capnodiales	Teratosphaeriaceae	Devriesia
DENOVO8507	0	0	0	3	9	9	0	0	0	0	0	0	0	0	0	0	0	0	0	0	0	0	0	0	21	0	0	0	21	Fungi	Ascomycota	Dothideomycetes	Capnodiales	Teratosphaeriaceae	Devriesia
DENOVO8577	0	0	0	3	2	3	0	0	0	0	0	0	0	0	0	0	0	0	0	0	0	0	0	0	8	0	0	0	8	Fungi	Ascomycota	Dothideomycetes	Capnodiales	Teratosphaeriaceae	Devriesia
DENOVO11480	0	0	0	0	0	0	0	0	0	0	0	0	0	0	0	0	0	0	1	0	0	7	1	1	0	0	0	10	10	Fungi	Ascomycota	Dothideomycetes	Capnodiales	Teratosphaeriaceae
DENOVO9340	0	0	0	0	0	0	0	0	0	0	0	0	0	0	0	0	0	0	0	0	0	6	0	1	0	0	0	7	7	Fungi	Ascomycota	Dothideomycetes	Capnodiales	Teratosphaeriaceae
DENOVO10099	0	0	0	0	0	0	0	0	0	0	0	0	0	0	0	1	2	5	0	0	0	0	0	0	0	0	8	0	8	Fungi	Ascomycota	Dothideomycetes	Capnodiales
DENOVO10400	0	2	2	0	1	0	0	0	0	0	0	0	0	0	0	0	0	0	0	0	0	0	0	0	5	0	0	0	5	Fungi	Ascomycota	Dothideomycetes	Capnodiales
DENOVO10444	0	0	0	0	0	0	0	0	0	0	0	0	1	1	0	0	0	1	0	0	0	0	0	0	0	0	3	0	3	Fungi	Ascomycota	Dothideomycetes	Capnodiales
DENOVO10476	0	0	0	0	0	0	1	1	1	3	1	2	0	0	0	0	0	0	0	0	0	0	0	0	0	9	0	0	9	Fungi	Ascomycota	Dothideomycetes	Capnodiales
DENOVO1086	1	0	1	0	0	0	0	0	1	3	0	5	14	6	12	19	17	27	3	5	1	1	0	0	2	9	95	10	116	Fungi	Ascomycota	Dothideomycetes	Capnodiales
DENOVO10875	0	0	0	0	0	0	0	0	0	0	0	0	0	0	0	0	0	0	0	0	0	5	4	0	0	0	0	9	9	Fungi	Ascomycota	Dothideomycetes	Capnodiales
DENOVO10964	0	3	3	0	0	0	0	0	0	0	0	0	0	0	0	0	0	0	0	0	0	0	0	0	6	0	0	0	6	Fungi	Ascomycota	Dothideomycetes	Capnodiales
DENOVO11085	0	0	0	0	0	0	0	0	0	2	2	0	0	1	3	0	0	0	0	0	0	0	0	0	0	4	4	0	8	Fungi	Ascomycota	Dothideomycetes	Capnodiales
DENOVO11117	0	0	0	0	0	0	0	0	0	0	0	0	0	0	0	1	0	0	1	2	0	0	1	0	0	0	1	4	5	Fungi	Ascomycota	Dothideomycetes	Capnodiales
DENOVO11136	0	6	2	1	3	0	0	0	0	0	0	0	0	0	0	0	0	0	0	0	0	0	0	0	12	0	0	0	12	Fungi	Ascomycota	Dothideomycetes	Capnodiales
DENOVO11143	12	0	0	0	0	0	0	0	0	0	0	3	0	0	0	0	0	0	0	0	0	0	0	0	12	3	0	0	15	Fungi	Ascomycota	Dothideomycetes	Capnodiales
DENOVO1117	0	0	0	0	0	0	0	0	0	1	1	3	17	16	11	18	14	35	0	0	0	0	0	0	0	5	111	0	116	Fungi	Ascomycota	Dothideomycetes	Capnodiales
DENOVO1118	0	0	0	0	0	0	0	0	0	0	1	5	16	17	15	27	13	38	0	0	0	0	0	0	0	6	126	0	132	Fungi	Ascomycota	Dothideomycetes	Capnodiales
DENOVO11218	0	0	0	0	0	0	1	3	0	0	0	0	0	0	0	0	0	0	0	0	0	0	0	0	0	4	0	0	4	Fungi	Ascomycota	Dothideomycetes	Capnodiales
DENOVO11220	0	0	0	0	0	0	1	6	0	1	1	0	0	0	0	0	0	0	0	0	0	0	0	0	0	9	0	0	9	Fungi	Ascomycota	Dothideomycetes	Capnodiales
DENOVO11291	0	0	0	0	0	0	0	0	0	0	0	0	0	0	1	0	0	0	0	0	0	0	0	0	0	0	1	0	1	Fungi	Ascomycota	Dothideomycetes	Capnodiales
DENOVO11408	0	0	0	0	0	0	0	0	0	0	0	0	0	0	0	0	0	0	5	0	0	2	0	0	0	0	0	7	7	Fungi	Ascomycota	Dothideomycetes	Capnodiales
DENOVO11753	2	1	1	0	1	0	0	0	0	0	0	0	0	0	0	0	0	0	0	0	0	0	0	0	5	0	0	0	5	Fungi	Ascomycota	Dothideomycetes	Capnodiales
DENOVO11764	0	0	0	0	0	0	0	0	0	0	0	0	0	0	0	1	0	3	0	0	0	0	0	0	0	0	4	0	4	Fungi	Ascomycota	Dothideomycetes	Capnodiales
DENOVO11766	0	0	0	0	0	0	0	0	0	0	1	0	0	2	1	2	0	1	0	0	0	1	0	0	0	1	6	1	8	Fungi	Ascomycota	Dothideomycetes	Capnodiales
DENOVO11854	0	0	0	0	0	0	0	0	0	0	0	0	0	1	0	3	0	1	0	0	0	0	0	0	0	0	5	0	5	Fungi	Ascomycota	Dothideomycetes	Capnodiales
DENOVO11936	0	0	0	0	0	0	0	0	0	0	0	0	3	6	6	0	0	0	0	0	0	0	0	0	0	0	15	0	15	Fungi	Ascomycota	Dothideomycetes	Capnodiales
DENOVO12138	0	1	4	0	0	0	0	0	0	0	0	0	0	0	0	0	0	0	0	0	0	0	0	0	5	0	0	0	5	Fungi	Ascomycota	Dothideomycetes	Capnodiales
DENOVO12192	0	0	0	0	0	0	0	0	0	5	2	3	0	0	0	1	0	1	0	0	0	0	0	0	0	10	2	0	12	Fungi	Ascomycota	Dothideomycetes	Capnodiales
DENOVO12239	0	0	0	0	0	0	0	0	0	0	0	0	0	0	2	0	0	0	0	0	0	0	0	0	0	0	2	0	2	Fungi	Ascomycota	Dothideomycetes	Capnodiales
DENOVO1235	0	1	1	1	0	0	0	0	2	4	5	1	5	11	12	23	15	22	0	4	3	1	0	0	3	12	88	8	111	Fungi	Ascomycota	Dothideomycetes	Capnodiales
DENOVO12429	0	0	0	0	0	0	0	0	0	0	0	0	11	4	4	0	0	0	0	0	0	0	0	0	0	0	19	0	19	Fungi	Ascomycota	Dothideomycetes	Capnodiales
DENOVO12499	1	0	2	0	0	0	0	0	0	0	0	0	0	0	0	0	0	0	0	0	0	0	0	0	3	0	0	0	3	Fungi	Ascomycota	Dothideomycetes	Capnodiales
DENOVO12529	2	1	1	0	0	0	0	0	0	0	0	0	0	0	0	0	0	0	0	0	0	0	0	0	4	0	0	0	4	Fungi	Ascomycota	Dothideomycetes	Capnodiales
DENOVO12595	0	0	0	0	0	0	0	0	0	0	0	0	0	0	0	0	0	0	0	0	0	2	4	0	0	0	0	6	6	Fungi	Ascomycota	Dothideomycetes	Capnodiales
DENOVO12675	0	0	0	0	0	0	0	0	0	0	0	1	0	0	0	1	0	0	0	0	0	0	0	0	0	1	1	0	2	Fungi	Ascomycota	Dothideomycetes	Capnodiales
DENOVO1270	0	0	0	0	1	0	8	4	0	6	6	1	8	3	11	19	15	27	0	2	0	2	4	4	1	25	83	12	121	Fungi	Ascomycota	Dothideomycetes	Capnodiales
DENOVO12707	0	0	0	0	0	0	0	0	0	0	0	0	3	7	2	0	0	2	0	0	0	0	0	0	0	0	14	0	14	Fungi	Ascomycota	Dothideomycetes	Capnodiales
DENOVO1327	0	0	0	1	0	0	3	5	2	4	3	3	1	5	9	19	17	21	2	0	0	0	0	1	1	20	72	3	96	Fungi	Ascomycota	Dothideomycetes	Capnodiales
DENOVO1382	0	0	0	0	0	0	1	0	0	0	1	2	13	21	27	12	15	19	9	0	1	2	2	3	0	4	107	17	128	Fungi	Ascomycota	Dothideomycetes	Capnodiales
DENOVO1396	0	0	0	0	2	0	1	3	0	4	3	4	7	5	5	4	6	9	2	2	1	3	4	11	2	15	36	23	76	Fungi	Ascomycota	Dothideomycetes	Capnodiales
DENOVO1500	1	0	4	0	0	0	0	0	0	0	0	3	9	17	20	2	2	0	1	2	2	1	2	1	5	3	50	9	67	Fungi	Ascomycota	Dothideomycetes	Capnodiales
DENOVO1510	0	0	0	1	1	0	1	5	2	0	6	6	5	12	8	5	7	6	3	2	0	4	2	12	2	20	43	23	88	Fungi	Ascomycota	Dothideomycetes	Capnodiales
DENOVO1536	0	0	0	0	0	0	0	0	0	1	1	4	19	15	20	0	0	0	0	1	2	4	1	0	0	6	54	8	68	Fungi	Ascomycota	Dothideomycetes	Capnodiales
DENOVO1544	0	0	0	0	0	0	0	1	0	0	0	0	14	17	19	6	6	19	3	2	2	1	0	1	0	1	81	9	91	Fungi	Ascomycota	Dothideomycetes	Capnodiales
DENOVO1608	0	1	4	0	0	0	0	0	0	1	1	1	12	23	11	1	1	4	0	1	3	0	5	0	5	3	52	9	69	Fungi	Ascomycota	Dothideomycetes	Capnodiales
DENOVO1804	0	0	1	0	0	1	0	0	0	3	2	1	13	15	12	0	0	0	0	0	0	2	0	0	2	6	40	2	50	Fungi	Ascomycota	Dothideomycetes	Capnodiales
DENOVO1821	0	0	0	0	0	0	0	0	0	0	0	0	0	0	0	1	0	0	8	12	4	18	2	21	0	0	1	65	66	Fungi	Ascomycota	Dothideomycetes	Capnodiales
DENOVO2055	0	0	0	0	0	0	0	0	0	0	0	0	0	0	0	0	1	3	6	2	1	16	2	15	0	0	4	42	46	Fungi	Ascomycota	Dothideomycetes	Capnodiales
DENOVO2287	0	1	0	0	1	0	1	0	0	2	2	1	4	6	5	3	3	5	1	2	0	0	3	8	2	6	26	14	48	Fungi	Ascomycota	Dothideomycetes	Capnodiales
DENOVO2452	0	0	0	0	0	0	0	0	0	0	0	0	10	10	11	0	2	1	1	0	0	0	1	0	0	0	34	2	36	Fungi	Ascomycota	Dothideomycetes	Capnodiales
DENOVO2653	0	0	0	0	0	0	0	0	0	0	0	0	6	2	5	6	4	15	0	0	0	8	0	0	0	0	38	8	46	Fungi	Ascomycota	Dothideomycetes	Capnodiales
DENOVO2700	0	0	0	0	0	0	0	2	0	0	0	3	2	2	4	5	0	0	0	2	1	1	3	9	0	5	13	16	34	Fungi	Ascomycota	Dothideomycetes	Capnodiales
DENOVO2909	0	0	0	0	0	0	0	0	0	0	0	0	5	4	2	4	6	14	0	2	0	3	1	2	0	0	35	8	43	Fungi	Ascomycota	Dothideomycetes	Capnodiales
DENOVO2927	0	0	0	0	0	0	0	0	0	0	0	0	0	0	0	15	10	12	0	0	0	0	0	0	0	0	37	0	37	Fungi	Ascomycota	Dothideomycetes	Capnodiales
DENOVO3069	0	0	0	0	0	0	0	0	0	0	0	0	0	0	0	15	12	15	0	0	0	0	0	0	0	0	42	0	42	Fungi	Ascomycota	Dothideomycetes	Capnodiales
DENOVO3098	0	1	0	0	0	0	0	0	0	1	0	1	2	4	6	7	4	9	1	2	1	1	0	0	1	2	32	5	40	Fungi	Ascomycota	Dothideomycetes	Capnodiales
DENOVO3277	0	0	0	0	0	0	0	0	0	0	0	0	6	12	10	0	0	0	0	0	0	0	0	0	0	0	28	0	28	Fungi	Ascomycota	Dothideomycetes	Capnodiales
DENOVO3342	0	0	0	0	0	0	0	0	0	0	0	0	4	6	7	0	2	0	0	0	0	1	0	0	0	0	19	1	20	Fungi	Ascomycota	Dothideomycetes	Capnodiales
DENOVO3348	0	0	0	1	0	0	0	1	0	2	0	2	0	0	2	6	1	6	1	0	0	0	1	1	1	5	15	3	24	Fungi	Ascomycota	Dothideomycetes	Capnodiales
DENOVO3355	0	0	0	0	0	0	0	0	0	1	0	0	1	2	1	4	3	7	0	0	0	0	0	0	0	1	18	0	19	Fungi	Ascomycota	Dothideomycetes	Capnodiales
DENOVO3382	0	0	0	0	0	0	0	0	0	0	0	2	9	5	7	0	0	0	0	0	0	0	0	0	0	2	21	0	23	Fungi	Ascomycota	Dothideomycetes	Capnodiales
DENOVO3420	0	0	0	0	0	0	0	0	0	0	1	0	2	2	6	4	3	2	0	0	0	0	0	0	0	1	19	0	20	Fungi	Ascomycota	Dothideomycetes	Capnodiales
DENOVO3423	0	0	0	0	1	0	1	0	0	1	1	1	2	1	4	6	1	6	1	0	0	1	0	0	1	4	20	2	27	Fungi	Ascomycota	Dothideomycetes	Capnodiales
DENOVO3463	0	0	0	0	0	0	0	0	0	0	0	0	7	7	6	0	0	0	0	1	1	0	0	0	0	0	20	2	22	Fungi	Ascomycota	Dothideomycetes	Capnodiales
DENOVO3683	1	0	0	0	0	0	0	0	0	0	0	2	3	9	2	0	1	0	0	0	0	0	0	0	1	2	15	0	18	Fungi	Ascomycota	Dothideomycetes	Capnodiales
DENOVO3741	0	0	0	0	0	0	0	0	0	0	0	0	9	3	6	1	1	0	0	0	0	0	1	0	0	0	20	1	21	Fungi	Ascomycota	Dothideomycetes	Capnodiales
DENOVO3760	0	0	0	0	0	0	0	0	0	0	0	0	5	2	2	5	1	7	0	0	0	0	0	0	0	0	22	0	22	Fungi	Ascomycota	Dothideomycetes	Capnodiales
DENOVO3858	0	1	2	1	0	0	0	0	0	1	1	1	4	4	0	0	0	0	2	0	0	2	4	0	4	3	8	8	23	Fungi	Ascomycota	Dothideomycetes	Capnodiales
DENOVO390	1	2	2	1	3	5	9	7	4	9	22	13	30	28	24	22	17	27	14	12	1	11	20	55	14	64	148	113	339	Fungi	Ascomycota	Dothideomycetes	Capnodiales
DENOVO3952	0	0	0	0	0	0	1	0	0	1	0	4	0	0	0	11	9	7	0	0	0	0	0	0	0	6	27	0	33	Fungi	Ascomycota	Dothideomycetes	Capnodiales
DENOVO3956	0	0	0	0	0	0	0	0	0	0	1	1	2	4	4	5	2	2	0	0	0	0	0	0	0	2	19	0	21	Fungi	Ascomycota	Dothideomycetes	Capnodiales
DENOVO3981	0	0	0	0	0	0	0	0	0	0	0	0	0	0	0	2	0	1	7	11	2	0	0	1	0	0	3	21	24	Fungi	Ascomycota	Dothideomycetes	Capnodiales
DENOVO4267	1	0	0	1	0	0	0	0	0	1	1	0	2	3	0	0	1	0	1	2	1	2	1	0	2	2	6	7	17	Fungi	Ascomycota	Dothideomycetes	Capnodiales
DENOVO4334	0	0	0	0	0	0	0	0	0	0	0	0	3	4	2	5	2	1	1	1	1	0	0	1	0	0	17	4	21	Fungi	Ascomycota	Dothideomycetes	Capnodiales
DENOVO4407	0	1	0	0	0	0	0	0	0	0	1	0	6	4	3	0	1	2	0	0	0	0	3	0	1	1	16	3	21	Fungi	Ascomycota	Dothideomycetes	Capnodiales
DENOVO448	0	1	1	1	2	0	4	7	2	11	24	16	12	31	12	22	14	22	5	6	2	9	18	56	5	64	113	96	278	Fungi	Ascomycota	Dothideomycetes	Capnodiales
DENOVO4631	0	0	1	0	0	0	0	0	0	2	1	0	2	3	3	0	0	1	0	0	2	0	1	0	1	3	9	3	16	Fungi	Ascomycota	Dothideomycetes	Capnodiales
DENOVO4683	0	0	0	0	0	0	0	0	0	1	0	1	1	3	2	2	0	4	0	2	0	0	0	0	0	2	12	2	16	Fungi	Ascomycota	Dothideomycetes	Capnodiales
DENOVO4730	0	0	0	0	0	0	0	0	0	0	0	0	0	0	0	2	1	1	2	4	4	1	3	1	0	0	4	15	19	Fungi	Ascomycota	Dothideomycetes	Capnodiales
DENOVO4741	0	0	0	0	0	0	0	0	0	1	0	0	6	1	7	0	0	0	0	0	0	2	1	0	0	1	14	3	18	Fungi	Ascomycota	Dothideomycetes	Capnodiales
DENOVO4952	0	0	0	0	0	1	10	3	4	0	0	0	0	0	0	0	0	0	0	0	0	0	0	0	1	17	0	0	18	Fungi	Ascomycota	Dothideomycetes	Capnodiales
DENOVO4986	0	0	0	0	0	0	1	0	0	1	1	0	2	2	0	4	2	2	0	0	0	0	0	0	0	3	12	0	15	Fungi	Ascomycota	Dothideomycetes	Capnodiales
DENOVO5013	0	0	0	0	0	0	2	0	0	1	2	4	0	0	0	6	4	6	0	0	0	0	0	0	0	9	16	0	25	Fungi	Ascomycota	Dothideomycetes	Capnodiales
DENOVO5137	0	0	0	0	0	0	0	0	0	0	0	0	0	0	0	4	4	6	0	0	0	0	0	0	0	0	14	0	14	Fungi	Ascomycota	Dothideomycetes	Capnodiales
DENOVO5411	0	0	0	0	0	0	0	0	0	1	2	1	2	4	1	3	1	3	0	1	1	0	0	0	0	4	14	2	20	Fungi	Ascomycota	Dothideomycetes	Capnodiales
DENOVO5792	0	0	0	0	0	0	0	0	0	3	1	1	1	2	2	1	1	4	0	0	0	0	0	0	0	5	11	0	16	Fungi	Ascomycota	Dothideomycetes	Capnodiales
DENOVO5793	0	0	0	0	0	0	0	0	0	0	0	1	1	1	1	1	2	2	0	0	0	0	0	1	0	1	8	1	10	Fungi	Ascomycota	Dothideomycetes	Capnodiales
DENOVO5851	0	0	0	0	0	0	0	0	0	0	0	0	0	0	0	0	0	0	3	1	0	2	1	1	0	0	0	8	8	Fungi	Ascomycota	Dothideomycetes	Capnodiales
DENOVO5920	5	4	5	1	2	2	0	0	0	0	0	0	0	0	0	0	0	1	0	0	0	0	0	0	19	0	1	0	20	Fungi	Ascomycota	Dothideomycetes	Capnodiales
DENOVO5957	2	4	6	0	0	1	0	0	0	0	0	0	0	0	0	0	0	0	0	0	0	0	0	0	13	0	0	0	13	Fungi	Ascomycota	Dothideomycetes	Capnodiales
DENOVO6029	0	0	0	0	0	0	0	0	0	0	1	0	2	2	0	1	2	3	0	0	0	0	0	0	0	1	10	0	11	Fungi	Ascomycota	Dothideomycetes	Capnodiales
DENOVO6031	0	8	3	1	2	2	0	0	0	0	0	0	0	0	0	0	0	0	0	0	0	0	0	0	16	0	0	0	16	Fungi	Ascomycota	Dothideomycetes	Capnodiales
DENOVO6105	2	2	3	1	1	5	0	0	0	0	0	0	0	0	0	0	0	0	0	0	0	0	0	0	14	0	0	0	14	Fungi	Ascomycota	Dothideomycetes	Capnodiales
DENOVO6294	0	0	0	0	0	0	0	0	0	0	0	0	0	2	1	0	0	0	0	0	0	0	0	0	0	0	3	0	3	Fungi	Ascomycota	Dothideomycetes	Capnodiales
DENOVO6382	4	5	3	1	1	0	0	0	0	2	0	0	1	0	0	1	0	0	0	0	0	0	0	0	14	2	2	0	18	Fungi	Ascomycota	Dothideomycetes	Capnodiales
DENOVO6389	0	0	0	0	0	0	0	0	0	0	0	0	1	2	3	0	0	0	0	0	0	0	0	0	0	0	6	0	6	Fungi	Ascomycota	Dothideomycetes	Capnodiales
DENOVO6431	0	0	0	0	0	0	0	0	0	0	0	0	2	2	2	0	0	0	1	0	1	0	0	0	0	0	6	2	8	Fungi	Ascomycota	Dothideomycetes	Capnodiales
DENOVO6440	0	0	0	0	0	0	0	0	0	0	0	0	0	0	0	5	9	7	0	0	0	0	0	0	0	0	21	0	21	Fungi	Ascomycota	Dothideomycetes	Capnodiales
DENOVO6555	0	0	0	0	0	0	0	0	0	0	1	0	0	0	0	10	5	5	0	0	0	0	0	0	0	1	20	0	21	Fungi	Ascomycota	Dothideomycetes	Capnodiales
DENOVO6568	0	0	0	0	0	0	0	0	0	0	0	0	1	2	0	2	2	2	0	0	0	1	0	0	0	0	9	1	10	Fungi	Ascomycota	Dothideomycetes	Capnodiales
DENOVO6605	0	0	0	0	0	0	0	0	0	0	0	1	0	3	0	1	0	0	1	2	1	0	0	0	0	1	4	4	9	Fungi	Ascomycota	Dothideomycetes	Capnodiales
DENOVO6764	0	0	0	0	0	0	0	0	0	0	0	0	2	4	2	0	0	0	0	0	0	0	0	0	0	0	8	0	8	Fungi	Ascomycota	Dothideomycetes	Capnodiales
DENOVO6805	0	0	0	0	0	0	0	0	0	0	0	0	2	5	4	0	0	0	0	0	0	0	0	0	0	0	11	0	11	Fungi	Ascomycota	Dothideomycetes	Capnodiales
DENOVO6829	0	0	0	0	0	0	0	0	0	0	0	0	0	0	0	4	2	4	0	0	0	0	0	0	0	0	10	0	10	Fungi	Ascomycota	Dothideomycetes	Capnodiales
DENOVO6912	0	0	0	0	0	0	0	0	0	0	0	0	0	4	4	0	0	0	0	0	0	0	0	0	0	0	8	0	8	Fungi	Ascomycota	Dothideomycetes	Capnodiales
DENOVO6956	0	0	0	0	0	0	0	0	0	0	0	0	1	3	1	3	1	4	0	0	0	0	0	0	0	0	13	0	13	Fungi	Ascomycota	Dothideomycetes	Capnodiales
DENOVO7186	0	0	0	0	0	0	0	0	0	1	0	0	2	1	2	0	0	0	0	0	0	0	0	0	0	1	5	0	6	Fungi	Ascomycota	Dothideomycetes	Capnodiales
DENOVO7371	0	0	0	0	0	0	0	0	0	0	0	0	0	0	0	0	0	0	0	1	0	4	1	4	0	0	0	10	10	Fungi	Ascomycota	Dothideomycetes	Capnodiales
DENOVO7408	0	0	0	0	0	0	0	0	0	0	0	0	3	1	2	0	0	0	0	0	0	0	0	0	0	0	6	0	6	Fungi	Ascomycota	Dothideomycetes	Capnodiales
DENOVO7449	6	3	0	0	1	0	0	0	0	0	0	0	2	3	1	0	0	0	0	0	0	0	0	0	10	0	6	0	16	Fungi	Ascomycota	Dothideomycetes	Capnodiales
DENOVO7634	0	0	0	0	0	0	0	0	0	0	0	0	1	2	1	0	0	0	0	0	0	0	0	0	0	0	4	0	4	Fungi	Ascomycota	Dothideomycetes	Capnodiales
DENOVO7646	0	0	0	0	1	0	0	0	0	0	0	1	0	0	5	0	0	0	2	0	0	0	0	0	1	1	5	2	9	Fungi	Ascomycota	Dothideomycetes	Capnodiales
DENOVO7676	0	0	0	0	0	0	0	8	9	0	0	0	0	0	0	0	0	0	0	0	0	0	0	0	0	17	0	0	17	Fungi	Ascomycota	Dothideomycetes	Capnodiales
DENOVO7690	0	0	0	0	0	0	0	0	0	2	1	5	0	0	2	0	2	1	0	0	0	0	0	0	0	8	5	0	13	Fungi	Ascomycota	Dothideomycetes	Capnodiales
DENOVO7706	0	0	0	0	0	0	0	0	0	0	0	0	0	2	1	0	0	0	0	0	0	0	0	0	0	0	3	0	3	Fungi	Ascomycota	Dothideomycetes	Capnodiales
DENOVO7720	4	3	2	2	1	0	0	0	0	0	0	0	0	0	0	0	0	0	0	0	0	0	0	0	12	0	0	0	12	Fungi	Ascomycota	Dothideomycetes	Capnodiales
DENOVO8108	0	0	0	0	0	0	0	0	0	0	0	1	1	4	3	0	0	0	0	0	0	0	0	0	0	1	8	0	9	Fungi	Ascomycota	Dothideomycetes	Capnodiales
DENOVO8151	0	0	0	0	0	0	0	0	0	0	0	0	1	0	4	0	0	0	0	0	0	0	0	0	0	0	5	0	5	Fungi	Ascomycota	Dothideomycetes	Capnodiales
DENOVO8380	0	0	0	0	0	0	0	0	0	0	0	0	0	0	0	3	1	6	0	0	0	0	0	0	0	0	10	0	10	Fungi	Ascomycota	Dothideomycetes	Capnodiales
DENOVO8425	1	0	0	1	1	2	0	0	0	0	0	0	0	0	0	0	0	0	0	0	0	0	0	0	5	0	0	0	5	Fungi	Ascomycota	Dothideomycetes	Capnodiales
DENOVO8493	0	0	0	0	0	0	1	0	0	5	4	2	0	0	0	0	0	0	0	0	0	0	0	0	0	12	0	0	12	Fungi	Ascomycota	Dothideomycetes	Capnodiales
DENOVO8580	0	0	0	0	0	0	0	0	0	3	1	0	6	1	0	0	0	0	0	0	0	0	0	0	0	4	7	0	11	Fungi	Ascomycota	Dothideomycetes	Capnodiales
DENOVO8975	0	0	0	0	0	0	0	0	0	0	0	0	0	0	0	0	3	7	0	0	0	0	0	0	0	0	10	0	10	Fungi	Ascomycota	Dothideomycetes	Capnodiales
DENOVO9023	2	5	2	0	0	1	0	0	0	0	0	0	0	0	0	0	0	0	0	0	0	0	0	0	10	0	0	0	10	Fungi	Ascomycota	Dothideomycetes	Capnodiales
DENOVO9187	0	0	0	0	0	0	2	6	2	3	1	0	0	0	0	0	0	0	0	0	0	0	0	0	0	14	0	0	14	Fungi	Ascomycota	Dothideomycetes	Capnodiales
DENOVO9218	4	2	1	0	5	0	0	0	0	0	0	0	0	0	0	0	0	0	0	0	0	0	0	0	12	0	0	0	12	Fungi	Ascomycota	Dothideomycetes	Capnodiales
DENOVO9319	0	0	0	0	0	0	0	0	0	0	0	0	0	1	3	0	0	0	0	0	0	0	0	0	0	0	4	0	4	Fungi	Ascomycota	Dothideomycetes	Capnodiales
DENOVO9363	2	4	1	0	0	0	0	0	0	0	0	0	0	0	0	0	0	0	0	0	0	0	0	0	7	0	0	0	7	Fungi	Ascomycota	Dothideomycetes	Capnodiales
DENOVO9567	0	0	0	0	0	0	0	0	0	0	0	0	0	0	0	2	1	0	0	0	0	0	0	1	0	0	3	1	4	Fungi	Ascomycota	Dothideomycetes	Capnodiales
DENOVO9863	0	0	0	0	2	0	0	0	0	0	0	0	1	0	1	0	0	0	1	0	0	0	1	0	2	0	2	2	6	Fungi	Ascomycota	Dothideomycetes	Capnodiales
DENOVO9964	0	0	0	0	0	0	0	0	0	3	0	0	0	1	1	0	1	2	0	0	0	0	0	0	0	3	5	0	8	Fungi	Ascomycota	Dothideomycetes	Capnodiales
DENOVO9999	0	0	0	0	0	0	0	0	0	0	0	0	0	0	0	1	2	3	0	0	0	0	0	0	0	0	6	0	6	Fungi	Ascomycota	Dothideomycetes	Capnodiales
DENOVO10208	0	0	0	0	0	0	0	0	0	0	0	0	0	0	1	0	0	0	0	1	0	0	0	7	0	0	1	8	9	Fungi	Ascomycota	Dothideomycetes	Dothideales	Aureobasidiaceae	Aureobasidium	Aureobasidium pullulans
DENOVO8675	0	0	0	0	0	0	0	0	0	0	0	0	0	0	0	0	0	0	2	0	1	1	0	8	0	0	0	12	12	Fungi	Ascomycota	Dothideomycetes	Dothideales	Aureobasidiaceae	Aureobasidium	Aureobasidium pullulans
DENOVO8914	0	0	0	0	0	0	0	0	0	0	0	0	0	0	2	0	0	0	0	0	1	3	0	2	0	0	2	6	8	Fungi	Ascomycota	Dothideomycetes	Dothideales	Aureobasidiaceae	Aureobasidium	Aureobasidium pullulans
DENOVO10360	0	0	0	0	0	0	0	0	0	0	0	0	0	0	3	0	0	0	0	0	0	0	0	1	0	0	3	1	4	Fungi	Ascomycota	Dothideomycetes	Dothideales	Aureobasidiaceae	Aureobasidium
DENOVO11606	0	0	0	0	0	0	0	0	0	0	0	0	3	0	0	0	0	0	13	0	0	0	0	0	0	0	3	13	16	Fungi	Ascomycota	Dothideomycetes	Dothideales	Aureobasidiaceae	Aureobasidium
DENOVO12569	0	0	0	0	0	0	0	0	0	0	0	1	0	0	1	1	1	0	0	1	0	0	0	0	0	1	3	1	5	Fungi	Ascomycota	Dothideomycetes	Dothideales	Aureobasidiaceae	Aureobasidium
DENOVO2027	0	0	0	0	1	0	0	1	0	0	0	0	2	3	1	0	0	0	17	5	0	0	1	16	1	1	6	39	47	Fungi	Ascomycota	Dothideomycetes	Dothideales	Aureobasidiaceae	Aureobasidium
DENOVO2570	0	0	0	1	0	0	0	0	0	0	0	0	1	1	1	0	0	0	10	2	0	2	1	11	1	0	3	26	30	Fungi	Ascomycota	Dothideomycetes	Dothideales	Aureobasidiaceae	Aureobasidium
DENOVO3694	0	0	0	0	0	0	0	0	0	0	1	0	1	1	2	0	0	0	5	3	0	1	0	6	0	1	4	15	20	Fungi	Ascomycota	Dothideomycetes	Dothideales	Aureobasidiaceae	Aureobasidium
DENOVO4274	0	0	1	0	0	0	0	0	0	0	0	1	3	1	1	1	2	1	4	4	0	3	1	2	1	1	9	14	25	Fungi	Ascomycota	Dothideomycetes	Dothideales	Aureobasidiaceae	Aureobasidium
DENOVO4365	0	0	0	0	0	0	0	0	0	0	0	0	0	1	0	0	0	0	0	0	0	5	1	14	0	0	1	20	21	Fungi	Ascomycota	Dothideomycetes	Dothideales	Aureobasidiaceae	Aureobasidium
DENOVO4749	0	0	0	0	0	0	0	0	0	0	0	0	0	2	0	0	0	0	0	0	0	9	1	3	0	0	2	13	15	Fungi	Ascomycota	Dothideomycetes	Dothideales	Aureobasidiaceae	Aureobasidium
DENOVO5604	0	0	0	0	0	0	0	0	0	0	0	0	0	4	0	0	1	1	5	3	0	4	1	0	0	0	6	13	19	Fungi	Ascomycota	Dothideomycetes	Dothideales	Aureobasidiaceae	Aureobasidium
DENOVO5958	0	0	0	0	0	0	0	0	0	0	0	0	0	1	0	0	0	2	0	1	0	3	0	1	0	0	3	5	8	Fungi	Ascomycota	Dothideomycetes	Dothideales	Aureobasidiaceae	Aureobasidium
DENOVO600	0	2	0	0	2	0	0	0	0	0	0	1	1	7	6	3	0	0	67	22	6	7	3	66	4	1	17	171	193	Fungi	Ascomycota	Dothideomycetes	Dothideales	Aureobasidiaceae	Aureobasidium
DENOVO6958	0	0	0	0	0	0	0	0	0	0	0	0	0	3	2	0	0	1	0	0	0	3	0	3	0	0	6	6	12	Fungi	Ascomycota	Dothideomycetes	Dothideales	Aureobasidiaceae	Aureobasidium
DENOVO730	0	1	0	1	1	0	0	0	1	0	0	2	2	7	11	4	2	0	49	8	3	6	0	57	3	3	26	123	155	Fungi	Ascomycota	Dothideomycetes	Dothideales	Aureobasidiaceae	Aureobasidium
DENOVO8381	0	0	0	0	0	0	0	0	0	0	0	0	0	1	2	1	0	0	2	1	0	1	0	2	0	0	4	6	10	Fungi	Ascomycota	Dothideomycetes	Dothideales	Aureobasidiaceae	Aureobasidium
DENOVO8529	0	0	0	0	0	0	0	0	0	0	0	0	1	2	2	0	0	0	0	0	0	0	0	0	0	0	5	0	5	Fungi	Ascomycota	Dothideomycetes	Dothideales	Aureobasidiaceae	Aureobasidium
DENOVO8677	0	0	0	0	0	0	0	0	0	0	0	0	1	1	0	0	0	0	0	0	0	2	0	4	0	0	2	6	8	Fungi	Ascomycota	Dothideomycetes	Dothideales	Aureobasidiaceae	Aureobasidium
DENOVO8739	0	0	0	0	0	0	0	0	0	0	0	0	0	0	0	0	0	0	0	0	0	0	0	2	0	0	0	2	2	Fungi	Ascomycota	Dothideomycetes	Dothideales	Aureobasidiaceae	Aureobasidium
DENOVO9639	0	0	0	0	0	0	0	0	0	0	0	0	0	1	1	1	1	0	0	0	0	2	0	0	0	0	4	2	6	Fungi	Ascomycota	Dothideomycetes	Dothideales	Aureobasidiaceae	Aureobasidium
DENOVO10212	0	0	0	0	0	0	0	0	0	0	0	0	0	0	0	0	0	0	0	0	3	0	0	1	0	0	0	4	4	Fungi	Ascomycota	Dothideomycetes	Dothideales	Dothideaceae	Dothiora
DENOVO10853	0	0	0	0	0	0	0	0	0	0	0	0	0	0	0	0	0	0	0	1	1	0	0	0	0	0	0	2	2	Fungi	Ascomycota	Dothideomycetes	Dothideales	Dothideaceae	Dothiora
DENOVO12202	0	0	0	0	0	0	0	0	0	0	0	0	0	0	0	0	0	0	0	0	2	0	0	0	0	0	0	2	2	Fungi	Ascomycota	Dothideomycetes	Dothideales	Dothideaceae	Dothiora
DENOVO3142	0	0	0	0	0	0	0	0	0	0	0	0	0	0	0	1	0	0	0	0	4	0	0	16	0	0	1	20	21	Fungi	Ascomycota	Dothideomycetes	Dothideales	Dothideaceae	Dothiora
DENOVO3849	0	0	0	0	0	0	0	0	0	0	0	0	0	0	0	0	0	0	0	2	6	1	0	12	0	0	0	21	21	Fungi	Ascomycota	Dothideomycetes	Dothideales	Dothideaceae	Dothiora
DENOVO1839	0	0	1	0	0	0	3	4	2	0	0	0	1	4	0	2	4	4	6	0	4	4	1	17	1	9	15	32	57	Fungi	Ascomycota	Dothideomycetes	Dothideales	Dothideaceae	Hormonema	Hormonema viticola
DENOVO1912	0	0	0	0	0	0	3	2	4	0	0	0	2	3	5	3	1	5	5	1	2	1	3	16	0	9	19	28	56	Fungi	Ascomycota	Dothideomycetes	Dothideales	Dothideaceae	Hormonema	Hormonema viticola
DENOVO2813	0	0	0	0	0	0	0	0	0	0	0	0	2	1	1	0	0	0	3	0	2	0	3	11	0	0	4	19	23	Fungi	Ascomycota	Dothideomycetes	Dothideales	Dothideaceae	Hormonema	Hormonema viticola
DENOVO2888	0	0	0	0	0	0	2	2	3	0	0	0	1	2	3	1	0	4	0	0	2	1	1	11	0	7	11	15	33	Fungi	Ascomycota	Dothideomycetes	Dothideales	Dothideaceae	Hormonema	Hormonema viticola
DENOVO511	1	0	0	0	0	1	8	11	8	0	0	0	10	17	18	8	7	12	10	3	16	6	4	73	2	27	72	112	213	Fungi	Ascomycota	Dothideomycetes	Dothideales	Dothideaceae	Hormonema	Hormonema viticola
DENOVO513	1	0	0	1	1	2	11	6	7	0	0	1	10	28	12	8	6	9	10	1	10	5	12	70	5	25	73	108	211	Fungi	Ascomycota	Dothideomycetes	Dothideales	Dothideaceae	Hormonema	Hormonema viticola
DENOVO7014	0	0	0	0	0	0	4	5	6	0	0	0	0	0	1	0	0	0	0	0	1	0	0	3	0	15	1	4	20	Fungi	Ascomycota	Dothideomycetes	Dothideales	Dothideaceae	Hormonema	Hormonema viticola
DENOVO11935	0	0	0	0	1	2	0	0	0	0	0	0	0	0	0	0	0	0	2	0	0	0	0	0	3	0	0	2	5	Fungi	Ascomycota	Dothideomycetes	Dothideales	Dothideaceae	Hormonema
DENOVO2061	0	0	0	0	0	0	0	0	0	0	0	0	0	0	0	0	0	0	31	5	1	0	0	12	0	0	0	49	49	Fungi	Ascomycota	Dothideomycetes	Dothideales	Dothideaceae	Hormonema
DENOVO2303	0	0	0	0	0	0	0	1	0	0	0	0	0	0	0	0	0	0	26	4	1	0	0	8	0	1	0	39	40	Fungi	Ascomycota	Dothideomycetes	Dothideales	Dothideaceae	Hormonema
DENOVO3666	0	0	0	0	3	3	0	0	0	0	0	0	0	0	0	0	0	0	3	2	1	3	0	5	6	0	0	14	20	Fungi	Ascomycota	Dothideomycetes	Dothideales	Dothideaceae	Hormonema
DENOVO3838	0	0	0	0	5	3	0	0	0	0	0	0	0	0	0	0	0	0	4	9	1	1	2	8	8	0	0	25	33	Fungi	Ascomycota	Dothideomycetes	Dothideales	Dothideaceae	Hormonema
DENOVO5939	0	0	0	0	0	0	0	0	0	0	0	0	0	0	0	0	0	0	5	3	0	0	0	0	0	0	0	8	8	Fungi	Ascomycota	Dothideomycetes	Dothideales	Dothideaceae	Hormonema
DENOVO6076	0	0	0	0	0	0	0	0	0	0	0	0	0	0	0	0	0	0	5	1	0	0	0	0	0	0	0	6	6	Fungi	Ascomycota	Dothideomycetes	Dothideales	Dothideaceae	Hormonema
DENOVO7327	0	0	0	0	0	0	0	0	0	0	0	0	0	0	0	0	0	0	3	1	0	0	0	0	0	0	0	4	4	Fungi	Ascomycota	Dothideomycetes	Dothideales	Dothideaceae	Hormonema
DENOVO7804	0	0	0	0	0	0	0	0	0	0	0	0	0	0	0	0	0	0	3	1	0	1	1	2	0	0	0	8	8	Fungi	Ascomycota	Dothideomycetes	Dothideales	Dothideaceae	Hormonema
DENOVO9102	0	0	0	1	1	0	0	0	0	0	0	0	0	0	0	0	0	0	0	0	0	0	0	3	2	0	0	3	5	Fungi	Ascomycota	Dothideomycetes	Dothideales	Dothideaceae	Hormonema
DENOVO10205	0	0	0	0	0	0	0	0	0	0	0	0	0	0	0	0	0	0	3	0	1	2	0	0	0	0	0	6	6	Fungi	Ascomycota	Dothideomycetes	Dothideales	Dothideaceae
DENOVO1092	0	0	0	0	1	1	0	0	0	0	0	0	0	0	0	1	0	8	13	7	11	13	23	35	2	0	9	102	113	Fungi	Ascomycota	Dothideomycetes	Dothideales	Dothideaceae
DENOVO2579	0	0	0	0	0	0	0	0	0	0	0	0	0	0	1	1	0	0	3	2	5	5	6	10	0	0	2	31	33	Fungi	Ascomycota	Dothideomycetes	Dothideales	Dothideaceae
DENOVO2911	0	0	0	0	0	0	0	0	0	0	0	0	0	0	0	0	0	0	11	0	0	8	2	6	0	0	0	27	27	Fungi	Ascomycota	Dothideomycetes	Dothideales	Dothideaceae
DENOVO3031	0	0	0	0	0	0	0	0	0	0	0	0	0	2	0	0	0	0	14	2	0	5	0	5	0	0	2	26	28	Fungi	Ascomycota	Dothideomycetes	Dothideales	Dothideaceae
DENOVO3372	0	0	0	0	1	0	0	0	0	0	0	0	0	0	0	1	0	2	4	1	1	1	3	12	1	0	3	22	26	Fungi	Ascomycota	Dothideomycetes	Dothideales	Dothideaceae
DENOVO5070	0	0	0	0	0	0	0	0	0	0	0	0	0	0	0	0	0	0	0	0	1	5	5	4	0	0	0	15	15	Fungi	Ascomycota	Dothideomycetes	Dothideales	Dothideaceae
DENOVO6390	0	0	0	0	0	0	0	0	0	0	0	0	0	0	0	0	0	0	7	0	0	1	0	2	0	0	0	10	10	Fungi	Ascomycota	Dothideomycetes	Dothideales	Dothideaceae
DENOVO974	0	0	0	0	4	1	0	0	0	0	0	0	0	0	0	0	0	9	20	7	6	22	15	39	5	0	9	109	123	Fungi	Ascomycota	Dothideomycetes	Dothideales	Dothideaceae
DENOVO9951	0	0	0	0	0	0	0	2	0	0	0	0	0	0	0	0	0	0	2	0	0	1	0	1	0	2	0	4	6	Fungi	Ascomycota	Dothideomycetes	Dothideales	Dothideaceae
DENOVO10042	0	0	0	0	0	0	0	0	0	0	0	0	0	0	0	0	0	0	5	0	0	0	0	1	0	0	0	6	6	Fungi	Ascomycota	Dothideomycetes	Dothideales
DENOVO10274	0	0	0	0	0	0	0	0	0	0	0	0	0	0	0	0	0	0	5	1	0	0	0	1	0	0	0	7	7	Fungi	Ascomycota	Dothideomycetes	Dothideales
DENOVO1727	0	0	0	0	0	1	0	0	0	0	0	0	22	22	6	4	5	10	0	0	0	0	0	0	1	0	69	0	70	Fungi	Ascomycota	Dothideomycetes	Dothideales
DENOVO2044	0	0	0	0	0	0	0	1	1	0	0	0	15	13	4	2	8	8	0	0	0	0	0	0	0	2	50	0	52	Fungi	Ascomycota	Dothideomycetes	Dothideales
DENOVO2181	0	0	0	0	0	0	0	0	0	0	0	0	0	0	0	0	0	0	43	0	2	0	1	3	0	0	0	49	49	Fungi	Ascomycota	Dothideomycetes	Dothideales
DENOVO2196	0	0	0	0	0	0	0	0	0	0	0	0	0	0	0	0	0	0	41	0	0	0	2	4	0	0	0	47	47	Fungi	Ascomycota	Dothideomycetes	Dothideales
DENOVO3111	0	0	0	0	0	0	0	0	0	0	0	0	0	0	0	0	0	0	29	5	1	0	0	1	0	0	0	36	36	Fungi	Ascomycota	Dothideomycetes	Dothideales
DENOVO3163	0	0	0	0	0	0	0	0	0	0	0	0	0	0	0	0	0	0	25	2	2	0	1	4	0	0	0	34	34	Fungi	Ascomycota	Dothideomycetes	Dothideales
DENOVO6621	0	0	0	0	0	0	0	0	0	0	0	0	0	1	0	0	0	0	6	0	0	0	1	0	0	0	1	7	8	Fungi	Ascomycota	Dothideomycetes	Dothideales
DENOVO7045	0	0	0	0	0	0	0	0	0	0	0	0	0	0	0	0	0	0	11	0	0	0	0	1	0	0	0	12	12	Fungi	Ascomycota	Dothideomycetes	Dothideales
DENOVO7429	0	0	0	0	0	0	0	0	0	0	0	0	0	0	0	0	0	0	3	0	1	0	0	2	0	0	0	6	6	Fungi	Ascomycota	Dothideomycetes	Dothideales
DENOVO7703	0	0	0	0	0	0	0	0	0	0	0	0	0	0	0	0	0	0	8	0	0	0	1	1	0	0	0	10	10	Fungi	Ascomycota	Dothideomycetes	Dothideales
DENOVO8414	0	0	0	0	0	0	0	0	0	0	0	0	0	0	0	0	0	0	6	0	0	0	0	0	0	0	0	6	6	Fungi	Ascomycota	Dothideomycetes	Dothideales
DENOVO9415	0	0	0	0	0	0	0	0	0	0	0	0	0	0	0	0	0	0	3	0	0	0	0	2	0	0	0	5	5	Fungi	Ascomycota	Dothideomycetes	Dothideales
DENOVO9495	0	0	0	0	0	0	0	0	0	0	0	0	0	0	0	0	0	0	2	0	0	0	0	8	0	0	0	10	10	Fungi	Ascomycota	Dothideomycetes	Dothideales
DENOVO10976	0	0	0	0	0	0	0	0	0	0	0	0	0	0	0	0	0	0	1	0	0	1	3	1	0	0	0	6	6	Fungi	Ascomycota	Dothideomycetes	Dothideomycetes_ord_Incertae_sedis	Dothideomycetes_fam_Incertae_sedis	Homortomyces	Homortomyces combreti
DENOVO5369	0	0	0	0	0	0	0	0	0	0	0	0	0	0	0	0	0	0	3	2	2	3	2	1	0	0	0	13	13	Fungi	Ascomycota	Dothideomycetes	Dothideomycetes_ord_Incertae_sedis	Dothideomycetes_fam_Incertae_sedis	Homortomyces	Homortomyces combreti
DENOVO6090	0	0	0	0	0	0	0	0	0	0	0	0	0	0	0	0	0	0	0	0	0	2	5	1	0	0	0	8	8	Fungi	Ascomycota	Dothideomycetes	Dothideomycetes_ord_Incertae_sedis	Dothideomycetes_fam_Incertae_sedis	Homortomyces	Homortomyces combreti
DENOVO8536	0	0	0	0	0	0	0	0	0	0	0	0	0	0	0	0	0	0	2	0	0	0	0	3	0	0	0	5	5	Fungi	Ascomycota	Dothideomycetes	Dothideomycetes_ord_Incertae_sedis	Dothideomycetes_fam_Incertae_sedis	Homortomyces	Homortomyces combreti
DENOVO10159	0	0	0	2	2	0	0	0	0	0	0	0	0	0	0	0	0	0	0	0	0	0	0	0	4	0	0	0	4	Fungi	Ascomycota	Dothideomycetes	Dothideomycetes_ord_Incertae_sedis	Dothideomycetes_fam_Incertae_sedis	Rupestriomyces
DENOVO1059	0	0	0	0	0	0	0	0	0	0	0	0	6	7	3	0	0	0	96	11	0	0	4	8	0	0	16	119	135	Fungi	Ascomycota	Dothideomycetes	Dothideomycetes_ord_Incertae_sedis	Dothideomycetes_fam_Incertae_sedis	Rupestriomyces
DENOVO1160	0	0	0	0	0	0	0	0	0	0	0	0	4	7	0	0	0	0	75	9	1	2	2	7	0	0	11	96	107	Fungi	Ascomycota	Dothideomycetes	Dothideomycetes_ord_Incertae_sedis	Dothideomycetes_fam_Incertae_sedis	Rupestriomyces
DENOVO1900	0	0	0	0	0	0	0	0	0	0	0	0	1	0	0	0	0	0	18	4	4	8	7	19	0	0	1	60	61	Fungi	Ascomycota	Dothideomycetes	Dothideomycetes_ord_Incertae_sedis	Dothideomycetes_fam_Incertae_sedis	Rupestriomyces
DENOVO1945	0	0	0	0	0	0	0	0	0	0	0	0	0	0	0	0	0	0	19	5	5	5	5	12	0	0	0	51	51	Fungi	Ascomycota	Dothideomycetes	Dothideomycetes_ord_Incertae_sedis	Dothideomycetes_fam_Incertae_sedis	Rupestriomyces
DENOVO2838	0	0	0	0	0	0	0	0	0	0	0	0	0	0	0	0	1	0	30	2	0	0	1	0	0	0	1	33	34	Fungi	Ascomycota	Dothideomycetes	Dothideomycetes_ord_Incertae_sedis	Dothideomycetes_fam_Incertae_sedis	Rupestriomyces
DENOVO3219	0	0	0	0	0	0	0	0	0	0	0	0	1	1	0	0	0	0	29	1	0	1	3	4	0	0	2	38	40	Fungi	Ascomycota	Dothideomycetes	Dothideomycetes_ord_Incertae_sedis	Dothideomycetes_fam_Incertae_sedis	Rupestriomyces
DENOVO3457	0	0	0	0	0	0	0	0	0	0	0	0	1	1	1	0	0	0	1	1	3	1	4	11	0	0	3	21	24	Fungi	Ascomycota	Dothideomycetes	Dothideomycetes_ord_Incertae_sedis	Dothideomycetes_fam_Incertae_sedis	Rupestriomyces
DENOVO3947	0	0	0	0	0	0	0	0	0	0	0	0	1	1	0	0	0	0	15	1	0	0	1	3	0	0	2	20	22	Fungi	Ascomycota	Dothideomycetes	Dothideomycetes_ord_Incertae_sedis	Dothideomycetes_fam_Incertae_sedis	Rupestriomyces
DENOVO4471	0	0	0	0	0	0	0	0	0	0	0	0	2	1	0	0	0	0	22	3	0	0	0	1	0	0	3	26	29	Fungi	Ascomycota	Dothideomycetes	Dothideomycetes_ord_Incertae_sedis	Dothideomycetes_fam_Incertae_sedis	Rupestriomyces
DENOVO4649	0	0	0	5	6	7	0	0	0	0	0	0	0	0	0	0	0	0	0	0	0	0	0	0	18	0	0	0	18	Fungi	Ascomycota	Dothideomycetes	Dothideomycetes_ord_Incertae_sedis	Dothideomycetes_fam_Incertae_sedis	Rupestriomyces
DENOVO500	0	0	0	0	0	0	0	0	0	0	0	0	1	1	3	0	0	0	74	17	17	21	27	93	0	0	5	249	254	Fungi	Ascomycota	Dothideomycetes	Dothideomycetes_ord_Incertae_sedis	Dothideomycetes_fam_Incertae_sedis	Rupestriomyces
DENOVO642	0	0	0	0	0	0	0	0	0	0	0	0	3	1	2	0	0	0	57	7	9	15	15	62	0	0	6	165	171	Fungi	Ascomycota	Dothideomycetes	Dothideomycetes_ord_Incertae_sedis	Dothideomycetes_fam_Incertae_sedis	Rupestriomyces
DENOVO6736	0	0	0	3	2	7	0	0	0	0	0	0	0	0	0	0	0	0	0	0	0	0	0	0	12	0	0	0	12	Fungi	Ascomycota	Dothideomycetes	Dothideomycetes_ord_Incertae_sedis	Dothideomycetes_fam_Incertae_sedis	Rupestriomyces
DENOVO11201	0	0	0	0	0	1	0	0	0	0	0	0	0	0	0	0	0	0	2	6	0	0	0	0	1	0	0	8	9	Fungi	Ascomycota	Dothideomycetes	Myriangiales	Elsinoaceae
DENOVO1005	0	0	0	0	0	0	0	0	0	0	0	0	1	3	1	19	12	40	31	49	0	0	0	0	0	0	76	80	156	Fungi	Ascomycota	Dothideomycetes	Myriangiales	Gloniaceae	Cenococcum	Cenococcum geophilum
DENOVO1102	0	0	0	0	0	0	0	0	0	0	0	0	3	5	2	12	17	41	28	44	0	0	0	0	0	0	80	72	152	Fungi	Ascomycota	Dothideomycetes	Myriangiales	Gloniaceae	Cenococcum	Cenococcum geophilum
DENOVO11284	2	2	2	0	0	0	0	0	0	0	0	0	0	0	0	0	0	0	0	0	0	0	0	0	6	0	0	0	6	Fungi	Ascomycota	Dothideomycetes	Myriangiales	Gloniaceae	Cenococcum	Cenococcum geophilum
DENOVO12121	1	4	2	0	0	0	0	0	0	0	0	0	0	0	0	0	0	0	0	0	0	0	0	0	7	0	0	0	7	Fungi	Ascomycota	Dothideomycetes	Myriangiales	Gloniaceae	Cenococcum	Cenococcum geophilum
DENOVO1265	19	21	27	0	0	0	0	0	0	0	0	0	0	0	0	1	1	0	0	0	0	0	0	0	67	0	2	0	69	Fungi	Ascomycota	Dothideomycetes	Myriangiales	Gloniaceae	Cenococcum	Cenococcum geophilum
DENOVO1538	10	21	24	0	0	0	0	0	0	0	0	0	0	0	0	0	0	0	0	0	0	0	0	0	55	0	0	0	55	Fungi	Ascomycota	Dothideomycetes	Myriangiales	Gloniaceae	Cenococcum	Cenococcum geophilum
DENOVO2226	0	2	1	1	0	0	0	0	0	0	0	0	6	7	3	1	0	0	0	0	12	10	0	0	4	0	17	22	43	Fungi	Ascomycota	Dothideomycetes	Myriangiales	Gloniaceae	Cenococcum	Cenococcum geophilum
DENOVO2478	1	0	2	1	0	0	0	0	0	0	0	0	2	1	1	5	5	3	13	1	0	0	4	0	4	0	17	18	39	Fungi	Ascomycota	Dothideomycetes	Myriangiales	Gloniaceae	Cenococcum	Cenococcum geophilum
DENOVO2576	1	3	1	0	1	2	0	0	0	0	0	0	4	2	1	0	0	0	0	0	11	6	0	0	8	0	7	17	32	Fungi	Ascomycota	Dothideomycetes	Myriangiales	Gloniaceae	Cenococcum	Cenococcum geophilum
DENOVO3037	0	0	0	0	0	0	0	0	0	0	0	0	0	0	0	4	1	12	11	10	0	0	0	0	0	0	17	21	38	Fungi	Ascomycota	Dothideomycetes	Myriangiales	Gloniaceae	Cenococcum	Cenococcum geophilum
DENOVO3165	2	2	2	1	0	0	0	0	0	0	0	0	1	1	4	1	2	5	14	1	0	0	1	0	7	0	14	16	37	Fungi	Ascomycota	Dothideomycetes	Myriangiales	Gloniaceae	Cenococcum	Cenococcum geophilum
DENOVO3261	0	0	0	0	0	0	0	0	0	0	0	0	0	2	0	2	4	9	7	13	0	0	0	0	0	0	17	20	37	Fungi	Ascomycota	Dothideomycetes	Myriangiales	Gloniaceae	Cenococcum	Cenococcum geophilum
DENOVO3296	4	10	6	0	0	0	0	0	0	0	0	0	0	0	0	0	0	0	0	0	0	0	0	0	20	0	0	0	20	Fungi	Ascomycota	Dothideomycetes	Myriangiales	Gloniaceae	Cenococcum	Cenococcum geophilum
DENOVO3393	2	11	11	0	0	0	1	0	0	0	0	0	0	0	0	0	0	0	0	0	0	0	0	0	24	1	0	0	25	Fungi	Ascomycota	Dothideomycetes	Myriangiales	Gloniaceae	Cenococcum	Cenococcum geophilum
DENOVO3468	1	2	1	0	0	0	0	0	0	0	0	0	1	0	1	0	0	0	0	0	5	0	0	0	4	0	2	5	11	Fungi	Ascomycota	Dothideomycetes	Myriangiales	Gloniaceae	Cenococcum	Cenococcum geophilum
DENOVO3796	0	0	0	0	0	0	0	0	0	0	0	0	1	0	0	1	1	8	5	9	0	0	0	0	0	0	11	14	25	Fungi	Ascomycota	Dothideomycetes	Myriangiales	Gloniaceae	Cenococcum	Cenococcum geophilum
DENOVO3833	0	0	0	0	0	0	5	6	4	0	0	0	0	0	0	4	4	5	0	0	0	0	0	0	0	15	13	0	28	Fungi	Ascomycota	Dothideomycetes	Myriangiales	Gloniaceae	Cenococcum	Cenococcum geophilum
DENOVO3950	0	0	0	0	0	0	4	5	6	0	0	0	0	0	0	6	6	3	0	0	0	0	0	0	0	15	15	0	30	Fungi	Ascomycota	Dothideomycetes	Myriangiales	Gloniaceae	Cenococcum	Cenococcum geophilum
DENOVO4013	0	1	0	0	1	0	0	0	0	0	0	0	2	6	0	0	0	0	0	0	2	0	0	0	2	0	8	2	12	Fungi	Ascomycota	Dothideomycetes	Myriangiales	Gloniaceae	Cenococcum	Cenococcum geophilum
DENOVO4319	0	0	0	0	0	0	0	0	0	0	0	0	0	0	0	2	4	5	4	6	0	0	0	0	0	0	11	10	21	Fungi	Ascomycota	Dothideomycetes	Myriangiales	Gloniaceae	Cenococcum	Cenococcum geophilum
DENOVO5822	3	4	1	0	0	0	0	0	0	0	0	0	0	0	0	0	0	0	0	0	0	0	0	0	8	0	0	0	8	Fungi	Ascomycota	Dothideomycetes	Myriangiales	Gloniaceae	Cenococcum	Cenococcum geophilum
DENOVO6047	2	3	3	0	0	0	0	0	0	0	0	0	0	0	0	0	0	0	0	0	0	0	0	0	8	0	0	0	8	Fungi	Ascomycota	Dothideomycetes	Myriangiales	Gloniaceae	Cenococcum	Cenococcum geophilum
DENOVO6272	0	1	0	0	0	1	0	0	0	0	0	1	0	0	0	0	0	0	5	0	0	0	1	0	2	1	0	6	9	Fungi	Ascomycota	Dothideomycetes	Myriangiales	Gloniaceae	Cenococcum	Cenococcum geophilum
DENOVO701	7	6	12	1	0	2	1	0	4	0	0	0	12	13	19	1	0	1	0	0	43	23	0	0	28	5	46	66	145	Fungi	Ascomycota	Dothideomycetes	Myriangiales	Gloniaceae	Cenococcum	Cenococcum geophilum
DENOVO7515	0	0	3	0	0	0	0	0	0	0	0	0	0	0	0	6	3	0	1	0	0	0	1	0	3	0	9	2	14	Fungi	Ascomycota	Dothideomycetes	Myriangiales	Gloniaceae	Cenococcum	Cenococcum geophilum
DENOVO807	3	13	8	1	2	1	1	1	1	0	0	0	5	27	17	1	0	0	0	0	37	16	0	0	28	3	50	53	134	Fungi	Ascomycota	Dothideomycetes	Myriangiales	Gloniaceae	Cenococcum	Cenococcum geophilum
DENOVO8737	0	0	0	0	0	0	2	1	1	0	0	0	0	0	0	1	3	0	0	0	0	0	0	0	0	4	4	0	8	Fungi	Ascomycota	Dothideomycetes	Myriangiales	Gloniaceae	Cenococcum	Cenococcum geophilum
DENOVO9276	0	0	0	0	0	0	2	0	0	0	0	0	0	0	0	1	2	0	0	0	0	0	0	0	0	2	3	0	5	Fungi	Ascomycota	Dothideomycetes	Myriangiales	Gloniaceae	Cenococcum	Cenococcum geophilum
DENOVO1026	0	0	0	0	0	0	0	0	1	0	0	0	17	17	12	4	7	3	0	0	0	0	0	36	0	1	60	36	97	Fungi	Ascomycota	Dothideomycetes	Myriangiales	Gloniaceae	Cenococcum
DENOVO11157	0	0	0	1	1	0	0	0	0	0	0	0	0	0	0	0	0	0	0	0	0	0	0	0	2	0	0	0	2	Fungi	Ascomycota	Dothideomycetes	Myriangiales	Gloniaceae	Cenococcum
DENOVO12045	0	1	2	0	0	0	0	0	0	0	0	0	0	0	0	0	0	0	0	0	0	0	0	0	3	0	0	0	3	Fungi	Ascomycota	Dothideomycetes	Myriangiales	Gloniaceae	Cenococcum
DENOVO12827	0	0	0	3	4	4	0	0	0	0	0	0	0	0	0	0	0	0	0	0	0	0	0	0	11	0	0	0	11	Fungi	Ascomycota	Dothideomycetes	Myriangiales	Gloniaceae	Cenococcum
DENOVO1526	13	17	25	2	1	2	0	2	0	0	0	0	0	0	0	1	0	1	0	0	0	0	0	0	60	2	2	0	64	Fungi	Ascomycota	Dothideomycetes	Myriangiales	Gloniaceae	Cenococcum
DENOVO1710	13	18	22	3	0	1	0	0	0	0	0	0	0	0	1	0	1	1	0	0	0	0	0	0	57	0	3	0	60	Fungi	Ascomycota	Dothideomycetes	Myriangiales	Gloniaceae	Cenococcum
DENOVO1795	3	3	8	7	17	16	0	0	0	0	0	0	0	0	0	0	1	0	0	0	0	0	0	0	54	0	1	0	55	Fungi	Ascomycota	Dothideomycetes	Myriangiales	Gloniaceae	Cenococcum
DENOVO1807	2	5	0	15	17	14	0	0	0	0	0	0	0	0	0	0	0	0	0	0	0	0	0	0	53	0	0	0	53	Fungi	Ascomycota	Dothideomycetes	Myriangiales	Gloniaceae	Cenococcum
DENOVO1998	9	17	10	0	0	0	0	0	0	0	0	0	0	0	0	0	1	0	0	0	0	0	0	0	36	0	1	0	37	Fungi	Ascomycota	Dothideomycetes	Myriangiales	Gloniaceae	Cenococcum
DENOVO2013	8	14	8	0	0	0	0	0	0	0	0	0	0	0	0	0	2	0	0	0	0	0	0	0	30	0	2	0	32	Fungi	Ascomycota	Dothideomycetes	Myriangiales	Gloniaceae	Cenococcum
DENOVO2403	0	0	0	12	22	14	0	0	0	0	0	0	0	0	0	0	0	0	0	0	0	0	0	0	48	0	0	0	48	Fungi	Ascomycota	Dothideomycetes	Myriangiales	Gloniaceae	Cenococcum
DENOVO2633	2	3	1	12	9	9	0	0	0	0	0	0	0	0	0	1	0	0	0	0	0	0	0	0	36	0	1	0	37	Fungi	Ascomycota	Dothideomycetes	Myriangiales	Gloniaceae	Cenococcum
DENOVO2870	2	3	2	11	10	4	0	0	0	0	0	0	0	0	0	0	0	0	0	0	0	0	0	0	32	0	0	0	32	Fungi	Ascomycota	Dothideomycetes	Myriangiales	Gloniaceae	Cenococcum
DENOVO3	46	48	41	279	300	257	40	69	43	61	31	41	29	22	30	119	118	125	31	271	935	265	655	0	971	285	443	2157	3856	Fungi	Ascomycota	Dothideomycetes	Myriangiales	Gloniaceae	Cenococcum
DENOVO3056	0	5	2	7	6	2	0	0	0	0	0	0	0	0	0	0	0	1	0	0	0	0	0	0	22	0	1	0	23	Fungi	Ascomycota	Dothideomycetes	Myriangiales	Gloniaceae	Cenococcum
DENOVO3482	0	0	0	0	0	0	5	10	8	0	0	0	0	0	0	2	2	0	0	0	0	0	0	0	0	23	4	0	27	Fungi	Ascomycota	Dothideomycetes	Myriangiales	Gloniaceae	Cenococcum
DENOVO3505	0	0	0	0	0	0	7	9	8	0	0	0	0	0	0	2	3	1	0	0	0	0	0	0	0	24	6	0	30	Fungi	Ascomycota	Dothideomycetes	Myriangiales	Gloniaceae	Cenococcum
DENOVO4143	1	1	0	4	4	5	0	0	0	0	0	0	0	0	0	0	0	0	0	0	0	0	0	0	15	0	0	0	15	Fungi	Ascomycota	Dothideomycetes	Myriangiales	Gloniaceae	Cenococcum
DENOVO4208	7	7	2	0	2	0	0	0	0	0	0	0	0	0	0	0	0	0	0	0	0	0	0	0	18	0	0	0	18	Fungi	Ascomycota	Dothideomycetes	Myriangiales	Gloniaceae	Cenococcum
DENOVO4243	2	7	4	1	1	0	0	0	0	0	0	0	0	0	0	0	0	0	0	0	0	0	0	0	15	0	0	0	15	Fungi	Ascomycota	Dothideomycetes	Myriangiales	Gloniaceae	Cenococcum
DENOVO4438	0	0	0	10	3	8	0	0	0	0	0	0	0	0	0	0	0	0	0	0	0	0	0	0	21	0	0	0	21	Fungi	Ascomycota	Dothideomycetes	Myriangiales	Gloniaceae	Cenococcum
DENOVO464	0	0	0	0	0	0	1	2	2	0	0	0	29	41	41	22	10	10	0	0	0	0	0	84	0	5	153	84	242	Fungi	Ascomycota	Dothideomycetes	Myriangiales	Gloniaceae	Cenococcum
DENOVO471	16	19	17	60	57	49	0	0	0	0	0	0	0	0	0	1	2	1	0	0	0	0	0	0	218	0	4	0	222	Fungi	Ascomycota	Dothideomycetes	Myriangiales	Gloniaceae	Cenococcum
DENOVO5	39	40	49	231	242	203	26	67	44	59	35	42	33	40	30	106	103	145	22	251	848	226	558	0	804	273	457	1905	3439	Fungi	Ascomycota	Dothideomycetes	Myriangiales	Gloniaceae	Cenococcum
DENOVO5007	0	0	0	6	9	4	0	0	0	0	1	0	0	0	0	0	0	0	0	0	0	0	0	0	19	1	0	0	20	Fungi	Ascomycota	Dothideomycetes	Myriangiales	Gloniaceae	Cenococcum
DENOVO536	0	0	0	0	0	0	0	2	1	0	0	0	35	36	36	7	7	7	0	0	0	0	0	71	0	3	128	71	202	Fungi	Ascomycota	Dothideomycetes	Myriangiales	Gloniaceae	Cenococcum
DENOVO5403	1	2	0	1	5	4	0	0	0	0	0	0	0	0	0	0	0	0	0	0	0	0	0	0	13	0	0	0	13	Fungi	Ascomycota	Dothideomycetes	Myriangiales	Gloniaceae	Cenococcum
DENOVO5412	1	5	4	0	0	0	0	0	0	0	0	0	0	0	0	1	0	0	0	0	0	0	0	0	10	0	1	0	11	Fungi	Ascomycota	Dothideomycetes	Myriangiales	Gloniaceae	Cenococcum
DENOVO5432	2	2	3	3	7	6	0	0	0	1	0	0	0	0	0	0	0	0	0	0	0	0	0	0	23	1	0	0	24	Fungi	Ascomycota	Dothideomycetes	Myriangiales	Gloniaceae	Cenococcum
DENOVO5566	0	0	1	6	4	2	0	0	0	0	0	0	0	0	0	0	0	0	0	0	0	0	0	0	13	0	0	0	13	Fungi	Ascomycota	Dothideomycetes	Myriangiales	Gloniaceae	Cenococcum
DENOVO557	11	19	12	47	51	54	0	0	0	0	0	1	0	0	0	3	0	3	0	0	0	0	0	0	194	1	6	0	201	Fungi	Ascomycota	Dothideomycetes	Myriangiales	Gloniaceae	Cenococcum
DENOVO5634	3	3	4	0	0	0	0	0	0	0	0	0	0	0	0	0	0	0	0	0	0	0	0	0	10	0	0	0	10	Fungi	Ascomycota	Dothideomycetes	Myriangiales	Gloniaceae	Cenococcum
DENOVO5686	1	6	3	0	0	0	0	0	0	0	0	0	0	0	0	0	0	0	0	0	0	0	0	0	10	0	0	0	10	Fungi	Ascomycota	Dothideomycetes	Myriangiales	Gloniaceae	Cenococcum
DENOVO5901	4	7	2	0	0	0	0	0	0	0	0	0	0	0	0	0	1	0	0	0	0	0	0	0	13	0	1	0	14	Fungi	Ascomycota	Dothideomycetes	Myriangiales	Gloniaceae	Cenococcum
DENOVO7160	2	4	1	0	0	0	0	0	0	0	0	0	0	0	0	0	0	0	0	0	0	0	0	0	7	0	0	0	7	Fungi	Ascomycota	Dothideomycetes	Myriangiales	Gloniaceae	Cenococcum
DENOVO7280	1	2	2	0	0	0	3	10	10	0	0	0	0	0	0	0	1	1	0	0	0	0	0	0	5	23	2	0	30	Fungi	Ascomycota	Dothideomycetes	Myriangiales	Gloniaceae	Cenococcum
DENOVO8098	0	0	0	2	4	0	0	0	0	0	0	0	0	0	0	0	0	0	0	0	0	0	0	0	6	0	0	0	6	Fungi	Ascomycota	Dothideomycetes	Myriangiales	Gloniaceae	Cenococcum
DENOVO8309	0	0	0	0	0	0	0	1	0	0	0	0	0	0	0	0	0	0	0	0	0	0	0	0	0	1	0	0	1	Fungi	Ascomycota	Dothideomycetes	Myriangiales	Gloniaceae	Cenococcum
DENOVO8373	0	0	0	0	0	0	1	2	1	0	0	0	0	0	0	0	0	0	0	0	0	0	0	0	0	4	0	0	4	Fungi	Ascomycota	Dothideomycetes	Myriangiales	Gloniaceae	Cenococcum
DENOVO86	0	0	0	0	0	0	4	5	6	0	0	0	156	151	144	40	45	35	0	0	0	0	0	311	0	15	571	311	897	Fungi	Ascomycota	Dothideomycetes	Myriangiales	Gloniaceae	Cenococcum
DENOVO8787	0	0	0	0	0	2	0	0	0	0	0	0	0	0	0	0	0	0	0	0	0	0	0	0	2	0	0	0	2	Fungi	Ascomycota	Dothideomycetes	Myriangiales	Gloniaceae	Cenococcum
DENOVO9051	4	2	1	0	0	0	0	0	0	0	0	0	0	0	0	0	0	0	0	0	0	0	0	0	7	0	0	0	7	Fungi	Ascomycota	Dothideomycetes	Myriangiales	Gloniaceae	Cenococcum
DENOVO909	0	0	0	0	0	0	0	0	2	0	0	0	27	27	15	3	14	3	0	0	0	0	0	51	0	2	89	51	142	Fungi	Ascomycota	Dothideomycetes	Myriangiales	Gloniaceae	Cenococcum
DENOVO9264	0	0	0	1	0	3	0	0	0	0	0	0	0	0	0	0	0	0	0	0	0	0	0	0	4	0	0	0	4	Fungi	Ascomycota	Dothideomycetes	Myriangiales	Gloniaceae	Cenococcum
DENOVO97	0	0	0	0	0	0	4	1	7	0	0	0	126	131	141	47	38	32	0	0	0	0	0	307	0	12	515	307	834	Fungi	Ascomycota	Dothideomycetes	Myriangiales	Gloniaceae	Cenococcum
DENOVO10051	0	0	0	0	0	0	0	0	0	0	0	0	0	0	0	0	0	0	0	0	2	0	0	0	0	0	0	2	2	Fungi	Ascomycota	Dothideomycetes	Phaeotrichales	Phaeotrichaceae	Trichodelitschia
DENOVO10345	0	0	0	0	0	0	0	0	0	0	0	0	0	0	0	0	0	0	0	0	5	0	0	0	0	0	0	5	5	Fungi	Ascomycota	Dothideomycetes	Phaeotrichales	Phaeotrichaceae	Trichodelitschia
DENOVO11975	0	0	0	0	0	0	0	0	0	0	0	0	0	0	0	0	0	0	0	0	3	0	0	0	0	0	0	3	3	Fungi	Ascomycota	Dothideomycetes	Phaeotrichales	Phaeotrichaceae	Trichodelitschia
DENOVO11272	0	0	0	0	0	0	0	0	0	0	0	0	0	0	0	2	1	0	0	0	0	0	0	0	0	0	3	0	3	Fungi	Ascomycota	Dothideomycetes	Pleosporales	Cucurbitariaceae	Neocucurbitaria
DENOVO6816	0	0	0	1	1	0	2	0	0	1	0	0	2	0	1	0	1	1	2	2	0	1	0	0	2	3	5	5	15	Fungi	Ascomycota	Dothideomycetes	Pleosporales	Cucurbitariaceae	Neocucurbitaria
DENOVO7141	0	0	0	1	0	0	1	1	0	0	1	1	1	0	0	1	1	1	1	0	1	0	0	0	1	4	4	2	11	Fungi	Ascomycota	Dothideomycetes	Pleosporales	Cucurbitariaceae	Neocucurbitaria
DENOVO10280	0	0	0	0	0	0	0	3	2	1	1	1	0	0	0	0	0	0	0	0	0	0	0	0	0	8	0	0	8	Fungi	Ascomycota	Dothideomycetes	Pleosporales	Cucurbitariaceae	Pyrenochaeta
DENOVO10342	0	0	0	1	0	0	0	0	0	1	0	1	0	0	0	0	0	0	0	0	0	7	0	1	1	2	0	8	11	Fungi	Ascomycota	Dothideomycetes	Pleosporales	Cucurbitariaceae	Pyrenochaeta
DENOVO10987	0	0	0	0	0	0	2	2	0	3	0	2	0	0	0	0	0	0	0	0	0	0	0	0	0	9	0	0	9	Fungi	Ascomycota	Dothideomycetes	Pleosporales	Cucurbitariaceae	Pyrenochaeta
DENOVO12036	0	0	0	0	0	0	0	0	0	0	0	0	0	0	0	0	0	0	0	0	0	8	0	0	0	0	0	8	8	Fungi	Ascomycota	Dothideomycetes	Pleosporales	Cucurbitariaceae	Pyrenochaeta
DENOVO1467	0	0	0	0	1	0	3	1	1	1	6	4	0	0	0	30	41	21	0	0	0	0	0	0	1	16	92	0	109	Fungi	Ascomycota	Dothideomycetes	Pleosporales	Cucurbitariaceae	Pyrenochaetopsis
DENOVO1497	0	0	0	0	0	1	0	2	3	3	2	6	0	0	0	29	46	34	0	0	0	0	0	1	1	16	109	1	127	Fungi	Ascomycota	Dothideomycetes	Pleosporales	Cucurbitariaceae	Pyrenochaetopsis
DENOVO3607	0	0	0	0	0	0	1	0	1	2	0	2	0	0	0	11	11	5	0	0	0	0	0	0	0	6	27	0	33	Fungi	Ascomycota	Dothideomycetes	Pleosporales	Cucurbitariaceae	Pyrenochaetopsis
DENOVO4396	0	0	0	0	0	0	0	0	0	1	0	3	0	0	0	6	6	10	0	0	0	0	0	0	0	4	22	0	26	Fungi	Ascomycota	Dothideomycetes	Pleosporales	Cucurbitariaceae	Pyrenochaetopsis
DENOVO12267	0	0	0	0	0	0	0	0	0	0	0	1	0	0	0	0	0	0	0	0	0	0	6	0	0	1	0	6	7	Fungi	Ascomycota	Dothideomycetes	Pleosporales	Dictyosporiaceae	Pseudodictyosporium	Pseudodictyosporium elegans
DENOVO12356	0	0	0	0	0	0	0	4	0	1	2	1	0	2	0	0	0	0	0	0	0	0	1	0	0	8	2	1	11	Fungi	Ascomycota	Dothideomycetes	Pleosporales	Didymellaceae	Boeremia
DENOVO9176	0	0	0	0	0	0	0	2	3	2	2	2	1	1	0	0	1	0	0	0	0	0	1	0	0	11	3	1	15	Fungi	Ascomycota	Dothideomycetes	Pleosporales	Didymellaceae	Boeremia
DENOVO10701	0	0	0	0	0	0	0	0	0	0	0	0	0	0	0	0	0	0	0	1	0	0	1	4	0	0	0	6	6	Fungi	Ascomycota	Dothideomycetes	Pleosporales	Didymellaceae	Didymella
DENOVO11465	0	0	0	0	0	0	0	0	0	0	0	0	0	0	0	4	1	2	0	0	3	0	0	0	0	0	7	3	10	Fungi	Ascomycota	Dothideomycetes	Pleosporales	Didymellaceae	Didymella
DENOVO12152	0	0	0	0	0	0	0	0	0	0	0	0	0	4	0	0	0	0	0	0	0	0	0	0	0	0	4	0	4	Fungi	Ascomycota	Dothideomycetes	Pleosporales	Didymellaceae	Didymella
DENOVO3964	0	0	0	0	0	0	0	0	0	0	0	0	0	22	0	0	0	0	0	0	0	0	0	0	0	0	22	0	22	Fungi	Ascomycota	Dothideomycetes	Pleosporales	Didymellaceae	Didymella
DENOVO4094	0	0	0	0	0	0	0	0	0	0	0	0	0	14	2	0	0	0	0	0	0	0	0	0	0	0	16	0	16	Fungi	Ascomycota	Dothideomycetes	Pleosporales	Didymellaceae	Didymella
DENOVO5171	0	0	0	0	0	0	0	0	0	0	0	0	13	9	3	3	1	2	1	1	0	0	0	0	0	0	31	2	33	Fungi	Ascomycota	Dothideomycetes	Pleosporales	Didymellaceae	Didymella
DENOVO6610	0	0	0	0	0	0	0	0	0	0	0	0	8	0	1	2	1	3	1	1	0	0	0	1	0	0	15	3	18	Fungi	Ascomycota	Dothideomycetes	Pleosporales	Didymellaceae	Didymella
DENOVO6632	0	0	0	0	0	0	0	0	0	0	0	0	0	0	0	7	4	2	3	0	1	0	0	0	0	0	13	4	17	Fungi	Ascomycota	Dothideomycetes	Pleosporales	Didymellaceae	Didymella
DENOVO7341	0	0	0	0	0	0	0	0	0	0	0	0	0	2	2	0	0	0	0	0	0	0	0	0	0	0	4	0	4	Fungi	Ascomycota	Dothideomycetes	Pleosporales	Didymellaceae	Didymella
DENOVO8202	0	0	0	0	0	0	0	0	0	0	0	0	0	0	0	0	0	0	0	2	0	0	1	1	0	0	0	4	4	Fungi	Ascomycota	Dothideomycetes	Pleosporales	Didymellaceae	Didymella
DENOVO10578	0	0	0	1	0	0	0	0	0	0	0	0	3	0	0	0	1	0	1	0	0	0	0	0	1	0	4	1	6	Fungi	Ascomycota	Dothideomycetes	Pleosporales	Didymellaceae	Epicoccum
DENOVO11165	0	0	0	0	0	0	0	0	0	0	0	0	6	2	1	0	0	1	0	0	0	0	0	0	0	0	10	0	10	Fungi	Ascomycota	Dothideomycetes	Pleosporales	Didymellaceae	Epicoccum
DENOVO12639	0	0	0	0	0	0	0	0	0	0	0	0	1	1	0	0	2	1	0	0	0	0	1	0	0	0	5	1	6	Fungi	Ascomycota	Dothideomycetes	Pleosporales	Didymellaceae	Epicoccum
DENOVO4557	0	0	0	0	1	0	0	0	1	0	1	0	1	6	3	2	5	0	0	1	0	0	0	0	1	2	17	1	21	Fungi	Ascomycota	Dothideomycetes	Pleosporales	Didymellaceae	Epicoccum
DENOVO5396	0	0	0	1	0	2	0	0	0	0	2	0	0	1	2	0	4	2	3	0	0	0	2	1	3	2	9	6	20	Fungi	Ascomycota	Dothideomycetes	Pleosporales	Didymellaceae	Epicoccum
DENOVO5773	0	0	0	6	5	3	0	0	0	0	0	0	0	0	0	0	0	5	0	1	0	0	0	0	14	0	5	1	20	Fungi	Ascomycota	Dothideomycetes	Pleosporales	Didymellaceae	Epicoccum
DENOVO6587	0	0	0	3	6	0	0	0	0	0	0	0	0	0	0	0	0	2	0	0	0	0	0	0	9	0	2	0	11	Fungi	Ascomycota	Dothideomycetes	Pleosporales	Didymellaceae	Epicoccum
DENOVO8412	0	0	0	1	0	0	0	0	0	0	0	0	0	0	2	0	2	1	0	0	0	0	1	0	1	0	5	1	7	Fungi	Ascomycota	Dothideomycetes	Pleosporales	Didymellaceae	Epicoccum
DENOVO9259	0	0	0	0	0	0	0	0	0	0	0	0	0	0	0	0	1	1	0	0	0	0	0	0	0	0	2	0	2	Fungi	Ascomycota	Dothideomycetes	Pleosporales	Didymellaceae	Epicoccum
DENOVO6215	0	0	0	2	0	0	0	0	0	2	1	3	2	4	4	0	0	1	0	0	0	0	0	0	2	6	11	0	19	Fungi	Ascomycota	Dothideomycetes	Pleosporales	Didymellaceae	Neodidymelliopsis
DENOVO6664	0	0	0	0	0	0	0	1	0	4	0	4	2	1	1	0	1	0	0	0	0	0	0	0	0	9	5	0	14	Fungi	Ascomycota	Dothideomycetes	Pleosporales	Didymellaceae	Neodidymelliopsis
DENOVO5280	0	0	0	0	0	0	0	0	0	0	0	0	1	2	2	1	5	7	0	3	0	0	0	0	0	0	18	3	21	Fungi	Ascomycota	Dothideomycetes	Pleosporales	Didymellaceae	Phoma
DENOVO5658	0	0	0	0	0	0	1	0	0	0	0	0	0	1	4	2	3	1	2	0	0	0	0	0	0	1	11	2	14	Fungi	Ascomycota	Dothideomycetes	Pleosporales	Didymellaceae	Phoma
DENOVO11466	0	0	0	1	1	0	0	0	0	0	0	0	0	0	0	0	1	0	0	0	0	0	0	0	2	0	1	0	3	Fungi	Ascomycota	Dothideomycetes	Pleosporales	Didymosphaeriaceae	Kalmusia	Kalmusia variispora
DENOVO5322	0	0	0	1	2	2	0	0	0	1	0	0	1	1	0	0	0	0	0	2	1	0	0	0	5	1	2	3	11	Fungi	Ascomycota	Dothideomycetes	Pleosporales	Didymosphaeriaceae	Kalmusia	Kalmusia variispora
DENOVO5549	0	0	0	2	3	1	0	0	0	0	0	0	0	1	0	0	2	0	1	3	3	0	1	0	6	0	3	8	17	Fungi	Ascomycota	Dothideomycetes	Pleosporales	Didymosphaeriaceae	Kalmusia	Kalmusia variispora
DENOVO10775	0	0	0	2	3	3	0	0	0	0	0	0	0	1	0	0	0	0	0	0	0	0	0	0	8	0	1	0	9	Fungi	Ascomycota	Dothideomycetes	Pleosporales	Didymosphaeriaceae	Paracamarosporium
DENOVO10525	0	0	0	0	2	6	0	0	0	0	0	0	0	0	0	0	0	0	0	0	0	0	0	0	8	0	0	0	8	Fungi	Ascomycota	Dothideomycetes	Pleosporales	Didymosphaeriaceae	Paraconiothyrium
DENOVO11099	1	1	1	0	0	0	0	0	0	1	2	1	0	0	0	2	0	0	0	1	0	0	0	0	3	4	2	1	10	Fungi	Ascomycota	Dothideomycetes	Pleosporales	Didymosphaeriaceae	Paraconiothyrium
DENOVO11961	0	0	0	3	1	0	0	0	0	1	0	0	0	0	0	0	0	0	0	0	0	0	0	0	4	1	0	0	5	Fungi	Ascomycota	Dothideomycetes	Pleosporales	Didymosphaeriaceae	Paraconiothyrium
DENOVO12641	0	0	0	0	1	0	0	0	0	0	0	0	0	0	0	0	0	0	0	0	0	0	0	0	1	0	0	0	1	Fungi	Ascomycota	Dothideomycetes	Pleosporales	Didymosphaeriaceae	Paraconiothyrium
DENOVO12817	1	0	0	1	1	1	0	0	0	0	1	0	0	0	0	0	0	0	0	0	0	0	0	0	4	1	0	0	5	Fungi	Ascomycota	Dothideomycetes	Pleosporales	Didymosphaeriaceae	Paraconiothyrium
DENOVO3864	2	0	0	6	8	3	0	0	0	1	2	3	0	0	0	0	0	0	0	0	0	0	0	0	19	6	0	0	25	Fungi	Ascomycota	Dothideomycetes	Pleosporales	Didymosphaeriaceae	Paraconiothyrium
DENOVO4179	0	0	0	7	14	3	0	0	0	1	0	4	0	0	0	1	0	1	0	0	0	0	0	0	24	5	2	0	31	Fungi	Ascomycota	Dothideomycetes	Pleosporales	Didymosphaeriaceae	Paraconiothyrium
DENOVO7699	0	0	0	2	3	3	0	0	0	0	0	0	0	0	0	0	0	0	0	0	0	0	0	0	8	0	0	0	8	Fungi	Ascomycota	Dothideomycetes	Pleosporales	Didymosphaeriaceae	Paraconiothyrium
DENOVO8616	2	0	0	1	1	0	0	0	0	0	0	1	0	0	0	0	0	0	0	0	0	0	0	0	4	1	0	0	5	Fungi	Ascomycota	Dothideomycetes	Pleosporales	Didymosphaeriaceae	Paraconiothyrium
DENOVO12100	0	0	0	0	0	1	0	1	0	5	5	2	0	1	0	1	5	1	0	0	2	0	0	0	1	13	8	2	24	Fungi	Ascomycota	Dothideomycetes	Pleosporales	Didymosphaeriaceae	Paraphaeosphaeria
DENOVO10263	0	0	0	0	0	0	0	0	0	0	0	0	5	0	1	0	0	0	0	0	0	0	0	0	0	0	6	0	6	Fungi	Ascomycota	Dothideomycetes	Pleosporales	Didymosphaeriaceae	Spegazzinia	Spegazzinia parkeri
DENOVO11911	0	0	0	0	0	0	0	0	0	0	0	0	1	1	0	0	0	0	0	0	0	0	0	0	0	0	2	0	2	Fungi	Ascomycota	Dothideomycetes	Pleosporales	Didymosphaeriaceae	Spegazzinia	Spegazzinia parkeri
DENOVO12117	0	0	0	0	0	0	0	0	0	0	0	0	1	0	2	0	0	0	0	0	0	0	0	0	0	0	3	0	3	Fungi	Ascomycota	Dothideomycetes	Pleosporales	Didymosphaeriaceae	Spegazzinia	Spegazzinia parkeri
DENOVO12673	0	0	0	0	0	0	0	0	0	0	0	0	1	3	0	0	0	0	0	0	0	0	0	0	0	0	4	0	4	Fungi	Ascomycota	Dothideomycetes	Pleosporales	Didymosphaeriaceae	Spegazzinia	Spegazzinia parkeri
DENOVO6430	0	0	0	0	0	0	0	0	0	0	0	0	1	3	4	1	0	0	0	0	0	2	0	0	0	0	9	2	11	Fungi	Ascomycota	Dothideomycetes	Pleosporales	Didymosphaeriaceae	Spegazzinia	Spegazzinia parkeri
DENOVO6438	0	0	0	0	0	0	0	0	1	0	0	0	3	3	3	1	1	0	0	0	0	1	0	0	0	1	11	1	13	Fungi	Ascomycota	Dothideomycetes	Pleosporales	Didymosphaeriaceae	Spegazzinia	Spegazzinia parkeri
DENOVO12026	0	0	0	0	0	0	0	0	0	0	0	0	0	0	0	0	0	4	0	0	0	0	0	5	0	0	4	5	9	Fungi	Ascomycota	Dothideomycetes	Pleosporales	Didymosphaeriaceae	Spegazzinia	Spegazzinia tessarthra
DENOVO10372	0	0	1	2	0	1	0	0	0	0	0	0	0	0	0	0	0	0	0	0	0	0	0	0	4	0	0	0	4	Fungi	Ascomycota	Dothideomycetes	Pleosporales	Didymosphaeriaceae
DENOVO10483	0	0	0	1	0	0	0	9	4	0	0	0	0	0	0	0	0	0	0	0	0	0	0	0	1	13	0	0	14	Fungi	Ascomycota	Dothideomycetes	Pleosporales	Didymosphaeriaceae
DENOVO10975	0	0	0	2	2	2	0	0	0	0	0	0	0	0	0	0	0	0	0	0	0	0	0	0	6	0	0	0	6	Fungi	Ascomycota	Dothideomycetes	Pleosporales	Didymosphaeriaceae
DENOVO3807	0	0	0	4	8	4	0	0	0	0	0	0	0	0	0	0	0	0	0	0	0	0	0	0	16	0	0	0	16	Fungi	Ascomycota	Dothideomycetes	Pleosporales	Didymosphaeriaceae
DENOVO4524	0	0	0	1	7	7	0	0	0	0	0	0	0	0	0	0	1	0	0	0	0	0	0	0	15	0	1	0	16	Fungi	Ascomycota	Dothideomycetes	Pleosporales	Didymosphaeriaceae
DENOVO5892	0	0	0	0	0	0	0	0	0	0	0	0	0	0	0	6	5	8	1	0	1	0	0	0	0	0	19	2	21	Fungi	Ascomycota	Dothideomycetes	Pleosporales	Didymosphaeriaceae
DENOVO7882	0	0	0	0	0	0	0	0	0	0	0	0	0	0	0	13	3	6	1	0	0	0	0	0	0	0	22	1	23	Fungi	Ascomycota	Dothideomycetes	Pleosporales	Didymosphaeriaceae
DENOVO10233	0	0	0	0	0	0	0	0	0	0	0	0	0	0	0	0	0	0	2	3	0	0	0	0	0	0	0	5	5	Fungi	Ascomycota	Dothideomycetes	Pleosporales	Lentitheciaceae	Darksidea
DENOVO4473	0	0	0	0	0	0	0	0	0	0	0	0	0	0	0	0	0	2	8	9	0	0	0	0	0	0	2	17	19	Fungi	Ascomycota	Dothideomycetes	Pleosporales	Lentitheciaceae	Darksidea
DENOVO4604	0	0	0	0	0	0	0	0	0	1	0	0	0	0	0	0	2	1	10	8	1	0	0	0	0	1	3	19	23	Fungi	Ascomycota	Dothideomycetes	Pleosporales	Lentitheciaceae	Darksidea
DENOVO11939	0	0	0	0	0	0	0	0	0	0	0	0	0	0	0	3	0	3	0	0	0	0	0	0	0	0	6	0	6	Fungi	Ascomycota	Dothideomycetes	Pleosporales	Lindgomycetaceae	Clohesyomyces	Clohesyomyces aquaticus
DENOVO2024	0	0	0	0	0	0	0	0	0	0	0	0	0	0	1	10	9	8	10	2	2	2	1	7	0	0	28	24	52	Fungi	Ascomycota	Dothideomycetes	Pleosporales	Lindgomycetaceae	Clohesyomyces	Clohesyomyces aquaticus
DENOVO2383	0	0	0	0	0	0	0	0	0	0	0	0	0	1	2	11	9	15	7	0	0	1	2	7	0	0	38	17	55	Fungi	Ascomycota	Dothideomycetes	Pleosporales	Lindgomycetaceae	Clohesyomyces	Clohesyomyces aquaticus
DENOVO6625	0	0	0	0	0	0	0	0	0	0	0	0	0	0	0	7	4	5	0	0	0	0	0	0	0	0	16	0	16	Fungi	Ascomycota	Dothideomycetes	Pleosporales	Lindgomycetaceae	Clohesyomyces	Clohesyomyces aquaticus
DENOVO6709	0	0	0	0	0	0	0	0	0	0	0	0	0	0	0	8	3	1	1	0	0	1	0	0	0	0	12	2	14	Fungi	Ascomycota	Dothideomycetes	Pleosporales	Lindgomycetaceae	Clohesyomyces	Clohesyomyces aquaticus
DENOVO7137	0	0	0	0	0	0	0	0	0	0	0	0	0	0	0	3	3	2	1	1	0	1	0	2	0	0	8	5	13	Fungi	Ascomycota	Dothideomycetes	Pleosporales	Lindgomycetaceae	Clohesyomyces	Clohesyomyces aquaticus
DENOVO9026	0	0	0	0	0	0	0	0	0	0	0	0	0	0	0	7	3	2	0	0	0	0	0	0	0	0	12	0	12	Fungi	Ascomycota	Dothideomycetes	Pleosporales	Lindgomycetaceae	Clohesyomyces	Clohesyomyces aquaticus
DENOVO6659	0	0	0	1	0	0	0	0	0	3	0	3	0	1	1	3	1	3	0	1	0	0	0	1	1	6	9	2	18	Fungi	Ascomycota	Dothideomycetes	Pleosporales	Lophiostomataceae
DENOVO7723	0	1	0	0	0	0	0	0	0	0	0	2	1	1	1	3	1	2	0	0	0	1	0	0	1	2	9	1	13	Fungi	Ascomycota	Dothideomycetes	Pleosporales	Lophiostomataceae
DENOVO10411	0	0	0	0	0	0	0	0	0	7	4	3	0	0	0	0	0	0	0	0	0	0	0	0	0	14	0	0	14	Fungi	Ascomycota	Dothideomycetes	Pleosporales	Massarinaceae	Stagonospora
DENOVO11745	0	0	0	3	6	3	0	0	1	3	1	3	0	0	0	0	0	0	0	0	0	0	0	0	12	8	0	0	20	Fungi	Ascomycota	Dothideomycetes	Pleosporales	Massarinaceae	Stagonospora
DENOVO9177	0	0	0	0	0	0	0	0	0	1	2	7	0	0	0	0	0	0	0	0	0	0	0	0	0	10	0	0	10	Fungi	Ascomycota	Dothideomycetes	Pleosporales	Massarinaceae	Stagonospora
DENOVO12619	0	0	0	0	0	0	0	0	0	0	0	0	0	0	1	0	0	0	7	0	7	0	0	0	0	0	1	14	15	Fungi	Ascomycota	Dothideomycetes	Pleosporales	Phaeosphaeriaceae	Didymocyrtis
DENOVO10607	0	0	0	0	0	0	0	0	0	0	0	0	0	2	0	0	0	0	0	0	0	0	0	0	0	0	2	0	2	Fungi	Ascomycota	Dothideomycetes	Pleosporales	Phaeosphaeriaceae	Ophiosphaerella	Ophiosphaerella herpotricha
DENOVO11313	0	0	0	0	0	0	0	0	0	1	0	0	1	3	0	0	0	0	0	0	0	0	0	0	0	1	4	0	5	Fungi	Ascomycota	Dothideomycetes	Pleosporales	Phaeosphaeriaceae	Ophiosphaerella	Ophiosphaerella herpotricha
DENOVO5358	0	0	0	0	0	0	0	0	0	0	0	0	1	10	1	0	0	0	0	0	0	0	0	0	0	0	12	0	12	Fungi	Ascomycota	Dothideomycetes	Pleosporales	Phaeosphaeriaceae	Ophiosphaerella	Ophiosphaerella herpotricha
DENOVO5382	0	0	0	0	0	0	0	0	0	1	0	1	0	5	0	2	0	0	0	0	0	0	0	0	0	2	7	0	9	Fungi	Ascomycota	Dothideomycetes	Pleosporales	Phaeosphaeriaceae	Ophiosphaerella	Ophiosphaerella herpotricha
DENOVO2247	0	0	0	0	0	0	1	0	1	0	0	0	0	20	1	0	1	0	3	8	0	0	0	0	0	2	22	11	35	Fungi	Ascomycota	Dothideomycetes	Pleosporales	Phaeosphaeriaceae	Ophiosphaerella
DENOVO2723	0	0	0	0	0	0	0	0	1	0	0	0	1	7	2	0	0	1	1	9	0	0	0	0	0	1	11	10	22	Fungi	Ascomycota	Dothideomycetes	Pleosporales	Phaeosphaeriaceae	Ophiosphaerella
DENOVO5360	0	0	0	0	0	0	2	0	1	0	0	0	0	5	0	0	0	0	2	3	0	0	0	0	0	3	5	5	13	Fungi	Ascomycota	Dothideomycetes	Pleosporales	Phaeosphaeriaceae	Ophiosphaerella
DENOVO6683	0	0	0	0	0	0	2	1	0	0	0	0	0	1	0	0	0	1	1	6	0	0	0	0	0	3	2	7	12	Fungi	Ascomycota	Dothideomycetes	Pleosporales	Phaeosphaeriaceae	Ophiosphaerella
DENOVO8020	0	0	0	0	0	0	0	0	1	0	0	0	0	0	0	7	1	2	0	4	0	0	0	0	0	1	10	4	15	Fungi	Ascomycota	Dothideomycetes	Pleosporales	Phaeosphaeriaceae	Ophiosphaerella
DENOVO8076	0	0	0	0	0	0	1	0	0	0	0	0	0	2	0	0	0	0	0	3	0	0	0	0	0	1	2	3	6	Fungi	Ascomycota	Dothideomycetes	Pleosporales	Phaeosphaeriaceae	Ophiosphaerella
DENOVO8077	0	0	0	0	0	0	1	0	1	0	0	0	0	2	0	0	0	0	1	4	0	0	0	0	0	2	2	5	9	Fungi	Ascomycota	Dothideomycetes	Pleosporales	Phaeosphaeriaceae	Ophiosphaerella
DENOVO10001	0	0	0	0	0	0	0	0	0	0	0	0	3	4	0	0	0	0	0	0	0	0	0	0	0	0	7	0	7	Fungi	Ascomycota	Dothideomycetes	Pleosporales	Phaeosphaeriaceae	Paraphoma
DENOVO12131	0	0	0	0	0	0	0	0	0	0	0	0	0	1	0	0	0	0	0	0	0	0	0	9	0	0	1	9	10	Fungi	Ascomycota	Dothideomycetes	Pleosporales	Phaeosphaeriaceae	Paraphoma
DENOVO9856	0	0	0	0	0	0	0	0	0	0	0	0	3	7	0	0	0	0	0	0	0	0	0	0	0	0	10	0	10	Fungi	Ascomycota	Dothideomycetes	Pleosporales	Phaeosphaeriaceae	Paraphoma
DENOVO10595	0	0	0	0	0	0	0	0	0	0	0	0	0	0	0	3	3	3	0	2	0	0	0	0	0	0	9	2	11	Fungi	Ascomycota	Dothideomycetes	Pleosporales	Phaeosphaeriaceae
DENOVO12250	0	0	0	0	0	0	0	0	0	3	2	1	0	0	0	0	0	0	0	0	0	0	0	0	0	6	0	0	6	Fungi	Ascomycota	Dothideomycetes	Pleosporales	Phaeosphaeriaceae
DENOVO7304	0	0	0	0	0	0	0	0	0	0	0	0	0	1	0	1	1	0	0	0	0	3	1	0	0	0	3	4	7	Fungi	Ascomycota	Dothideomycetes	Pleosporales	Phaeosphaeriaceae
DENOVO7596	0	0	0	0	0	0	0	0	0	0	0	0	0	0	0	2	6	4	0	1	0	0	0	1	0	0	12	2	14	Fungi	Ascomycota	Dothideomycetes	Pleosporales	Phaeosphaeriaceae
DENOVO10829	0	0	0	0	0	0	0	0	0	0	0	0	0	4	1	0	0	0	0	0	0	0	0	0	0	0	5	0	5	Fungi	Ascomycota	Dothideomycetes	Pleosporales	Pleosporaceae	Alternaria
DENOVO11749	0	0	0	0	1	0	0	2	0	0	0	1	0	0	0	1	1	0	0	0	0	0	0	0	1	3	2	0	6	Fungi	Ascomycota	Dothideomycetes	Pleosporales	Pleosporaceae	Alternaria
DENOVO12317	0	0	0	0	0	0	0	0	0	0	0	0	0	0	0	2	0	0	0	0	0	0	0	1	0	0	2	1	3	Fungi	Ascomycota	Dothideomycetes	Pleosporales	Pleosporaceae	Alternaria
DENOVO12451	0	0	0	0	1	0	0	0	0	0	0	0	0	0	0	1	1	1	0	0	0	1	0	0	1	0	3	1	5	Fungi	Ascomycota	Dothideomycetes	Pleosporales	Pleosporaceae	Alternaria
DENOVO12662	0	0	0	0	0	0	0	0	0	0	0	0	1	1	0	0	0	0	0	0	0	0	0	0	0	0	2	0	2	Fungi	Ascomycota	Dothideomycetes	Pleosporales	Pleosporaceae	Alternaria
DENOVO12854	0	0	0	0	0	0	0	0	0	0	0	0	1	0	5	0	0	0	0	0	0	0	0	1	0	0	6	1	7	Fungi	Ascomycota	Dothideomycetes	Pleosporales	Pleosporaceae	Alternaria
DENOVO3783	0	0	0	0	0	0	0	0	0	0	0	1	0	10	4	0	0	0	0	0	0	0	0	0	0	1	14	0	15	Fungi	Ascomycota	Dothideomycetes	Pleosporales	Pleosporaceae	Alternaria
DENOVO4406	0	0	0	0	0	0	0	0	0	0	0	0	1	8	6	0	0	0	0	0	0	1	0	0	0	0	15	1	16	Fungi	Ascomycota	Dothideomycetes	Pleosporales	Pleosporaceae	Alternaria
DENOVO5107	0	0	0	0	0	0	0	0	0	0	0	0	0	0	6	7	2	3	0	0	0	1	0	0	0	0	18	1	19	Fungi	Ascomycota	Dothideomycetes	Pleosporales	Pleosporaceae	Alternaria
DENOVO5279	0	0	0	0	0	0	0	0	0	0	0	0	0	0	0	12	3	11	0	0	0	0	0	2	0	0	26	2	28	Fungi	Ascomycota	Dothideomycetes	Pleosporales	Pleosporaceae	Alternaria
DENOVO6386	0	0	0	0	0	0	0	0	0	0	0	0	0	0	0	3	3	6	0	0	0	2	0	0	0	0	12	2	14	Fungi	Ascomycota	Dothideomycetes	Pleosporales	Pleosporaceae	Alternaria
DENOVO6401	0	0	0	0	0	0	0	1	0	0	0	0	6	0	0	4	2	1	2	1	0	0	0	0	0	1	13	3	17	Fungi	Ascomycota	Dothideomycetes	Pleosporales	Pleosporaceae	Alternaria
DENOVO7499	0	0	0	0	0	0	0	5	0	0	0	0	0	1	0	5	5	1	1	0	0	0	0	0	0	5	12	1	18	Fungi	Ascomycota	Dothideomycetes	Pleosporales	Pleosporaceae	Alternaria
DENOVO7573	0	0	1	0	0	0	0	0	0	0	0	2	0	0	0	3	3	2	0	0	0	1	2	2	1	2	8	5	16	Fungi	Ascomycota	Dothideomycetes	Pleosporales	Pleosporaceae	Alternaria
DENOVO8109	0	0	0	0	0	0	0	0	0	0	0	0	0	1	2	0	0	0	0	0	0	0	0	0	0	0	3	0	3	Fungi	Ascomycota	Dothideomycetes	Pleosporales	Pleosporaceae	Alternaria
DENOVO8415	0	0	1	0	0	0	0	0	0	0	0	2	0	2	2	2	0	2	0	0	1	0	1	0	1	2	8	2	13	Fungi	Ascomycota	Dothideomycetes	Pleosporales	Pleosporaceae	Alternaria
DENOVO8535	0	0	0	0	0	0	0	1	1	0	0	0	0	0	0	6	6	6	0	0	0	0	0	2	0	2	18	2	22	Fungi	Ascomycota	Dothideomycetes	Pleosporales	Pleosporaceae	Alternaria
DENOVO8653	0	0	0	1	0	0	0	0	1	0	0	1	1	0	4	2	0	0	1	0	0	0	0	0	1	2	7	1	11	Fungi	Ascomycota	Dothideomycetes	Pleosporales	Pleosporaceae	Alternaria
DENOVO9068	0	0	0	0	0	0	0	0	0	0	0	0	1	1	2	0	0	0	0	0	0	0	0	0	0	0	4	0	4	Fungi	Ascomycota	Dothideomycetes	Pleosporales	Pleosporaceae	Alternaria
DENOVO11530	0	0	0	0	0	0	0	0	0	0	0	0	3	0	3	0	0	0	0	0	0	0	0	0	0	0	6	0	6	Fungi	Ascomycota	Dothideomycetes	Pleosporales	Pleosporaceae	Bipolaris	Bipolaris brizae
DENOVO2021	0	0	0	4	1	0	0	0	0	0	0	0	4	3	2	6	5	4	7	0	0	9	2	4	5	0	24	22	51	Fungi	Ascomycota	Dothideomycetes	Pleosporales	Pleosporaceae	Bipolaris	Bipolaris brizae
DENOVO2206	0	0	0	1	4	0	0	0	0	0	0	0	1	4	2	13	7	4	7	1	1	4	2	2	5	0	31	17	53	Fungi	Ascomycota	Dothideomycetes	Pleosporales	Pleosporaceae	Bipolaris	Bipolaris brizae
DENOVO4767	0	0	0	0	0	0	0	0	0	0	0	0	2	1	1	2	1	0	1	1	0	0	0	3	0	0	7	5	12	Fungi	Ascomycota	Dothideomycetes	Pleosporales	Pleosporaceae	Bipolaris	Bipolaris brizae
DENOVO4808	0	0	0	1	0	0	0	0	0	0	0	0	0	1	2	3	2	1	2	0	0	0	1	4	1	0	9	7	17	Fungi	Ascomycota	Dothideomycetes	Pleosporales	Pleosporaceae	Bipolaris	Bipolaris brizae
DENOVO6591	0	0	0	1	0	0	0	0	0	0	0	0	1	1	0	0	1	0	1	0	0	1	0	0	1	0	3	2	6	Fungi	Ascomycota	Dothideomycetes	Pleosporales	Pleosporaceae	Bipolaris	Bipolaris brizae
DENOVO6807	0	0	0	0	0	0	0	0	0	0	0	0	1	1	11	0	0	0	0	0	0	0	0	0	0	0	13	0	13	Fungi	Ascomycota	Dothideomycetes	Pleosporales	Pleosporaceae	Bipolaris	Bipolaris brizae
DENOVO6818	0	0	0	0	0	0	0	0	0	0	0	0	1	0	1	1	0	0	2	3	2	0	0	1	0	0	3	8	11	Fungi	Ascomycota	Dothideomycetes	Pleosporales	Pleosporaceae	Bipolaris	Bipolaris brizae
DENOVO6831	0	0	0	1	0	0	0	0	0	0	0	0	0	1	0	2	0	1	1	0	0	2	0	1	1	0	4	4	9	Fungi	Ascomycota	Dothideomycetes	Pleosporales	Pleosporaceae	Bipolaris	Bipolaris brizae
DENOVO6886	0	0	0	0	0	0	0	0	0	0	0	0	0	1	3	1	0	0	1	2	0	0	0	1	0	0	5	4	9	Fungi	Ascomycota	Dothideomycetes	Pleosporales	Pleosporaceae	Bipolaris	Bipolaris brizae
DENOVO7190	0	0	0	0	0	0	1	0	0	18	4	5	0	0	0	0	0	0	0	0	0	0	0	0	0	28	0	0	28	Fungi	Ascomycota	Dothideomycetes	Pleosporales	Pleosporaceae	Bipolaris	Bipolaris brizae
DENOVO7292	0	0	0	0	0	0	0	0	0	0	0	0	0	0	0	4	1	9	0	0	0	0	0	0	0	0	14	0	14	Fungi	Ascomycota	Dothideomycetes	Pleosporales	Pleosporaceae	Bipolaris	Bipolaris brizae
DENOVO7774	0	0	0	0	0	0	0	0	0	0	0	0	0	0	0	3	3	6	0	0	0	0	0	1	0	0	12	1	13	Fungi	Ascomycota	Dothideomycetes	Pleosporales	Pleosporaceae	Bipolaris	Bipolaris brizae
DENOVO8671	0	0	0	0	0	0	0	0	0	0	0	0	1	0	3	0	0	0	0	0	0	0	0	0	0	0	4	0	4	Fungi	Ascomycota	Dothideomycetes	Pleosporales	Pleosporaceae	Bipolaris	Bipolaris brizae
DENOVO9910	0	0	0	2	5	3	0	0	0	0	0	0	0	0	0	0	0	0	0	0	0	0	0	0	10	0	0	0	10	Fungi	Ascomycota	Dothideomycetes	Pleosporales	Pleosporaceae	Bipolaris	Bipolaris brizae
DENOVO11617	0	0	0	0	0	0	0	0	0	0	0	0	4	1	1	0	0	0	0	0	0	0	0	0	0	0	6	0	6	Fungi	Ascomycota	Dothideomycetes	Pleosporales	Pleosporaceae	Stemphylium
DENOVO11627	0	0	0	0	0	0	0	0	0	0	0	0	0	1	2	0	0	0	0	0	0	0	0	0	0	0	3	0	3	Fungi	Ascomycota	Dothideomycetes	Pleosporales	Pleosporaceae	Stemphylium
DENOVO4046	0	0	0	0	1	0	0	0	0	0	0	0	5	7	5	0	0	2	0	0	0	0	0	0	1	0	19	0	20	Fungi	Ascomycota	Dothideomycetes	Pleosporales	Pleosporaceae	Stemphylium
DENOVO4394	0	0	0	0	0	0	0	0	0	0	0	0	7	6	6	0	0	2	0	0	0	0	0	0	0	0	21	0	21	Fungi	Ascomycota	Dothideomycetes	Pleosporales	Pleosporaceae	Stemphylium
DENOVO6922	0	0	0	0	0	0	0	0	0	0	0	0	1	1	0	5	2	2	0	0	0	2	0	2	0	0	11	4	15	Fungi	Ascomycota	Dothideomycetes	Pleosporales	Pleosporaceae	Stemphylium
DENOVO7188	0	0	0	0	0	0	0	0	0	0	0	0	2	1	2	6	1	4	0	0	0	0	0	1	0	0	16	1	17	Fungi	Ascomycota	Dothideomycetes	Pleosporales	Pleosporaceae	Stemphylium
DENOVO1903	0	0	0	0	0	1	0	0	0	0	3	5	4	13	1	3	2	0	5	4	0	1	1	7	1	8	23	18	50	Fungi	Ascomycota	Dothideomycetes	Pleosporales	Pleosporaceae
DENOVO2223	0	0	0	0	1	0	0	1	0	0	0	2	5	8	1	1	2	2	5	4	2	1	1	2	1	3	19	15	38	Fungi	Ascomycota	Dothideomycetes	Pleosporales	Pleosporaceae
DENOVO2472	0	0	0	0	0	0	0	0	0	0	0	0	0	21	0	0	0	0	0	0	3	0	0	0	0	0	21	3	24	Fungi	Ascomycota	Dothideomycetes	Pleosporales	Pleosporaceae
DENOVO2711	0	0	0	0	0	0	0	0	0	0	0	0	0	31	0	0	0	0	0	0	0	0	0	0	0	0	31	0	31	Fungi	Ascomycota	Dothideomycetes	Pleosporales	Pleosporaceae
DENOVO3425	0	0	0	1	0	0	0	0	0	0	0	1	2	3	5	0	1	1	3	0	0	2	1	2	1	1	12	8	22	Fungi	Ascomycota	Dothideomycetes	Pleosporales	Pleosporaceae
DENOVO5805	0	0	0	0	0	0	0	0	0	0	0	0	0	6	0	0	0	0	0	0	1	0	0	0	0	0	6	1	7	Fungi	Ascomycota	Dothideomycetes	Pleosporales	Pleosporaceae
DENOVO582	0	0	0	1	5	2	0	2	0	1	3	3	18	45	12	9	2	3	20	13	3	10	10	19	8	9	89	75	181	Fungi	Ascomycota	Dothideomycetes	Pleosporales	Pleosporaceae
DENOVO592	0	0	0	1	2	0	0	3	0	0	1	6	14	59	12	8	7	6	24	19	2	11	10	17	3	10	106	83	202	Fungi	Ascomycota	Dothideomycetes	Pleosporales	Pleosporaceae
DENOVO6487	0	0	0	0	0	0	0	0	0	0	0	0	0	3	0	0	0	0	0	0	0	0	0	0	0	0	3	0	3	Fungi	Ascomycota	Dothideomycetes	Pleosporales	Pleosporaceae
DENOVO10114	0	0	0	0	0	0	2	2	1	0	0	0	0	1	0	1	0	0	0	0	0	0	0	0	0	5	2	0	7	Fungi	Ascomycota	Dothideomycetes	Pleosporales	Pleosporales_fam_Incertae_sedis	Polyschema	Polyschema sclerotigenum
DENOVO12113	0	0	0	0	0	0	0	0	0	0	0	0	0	0	0	0	0	0	0	0	4	0	0	0	0	0	0	4	4	Fungi	Ascomycota	Dothideomycetes	Pleosporales	Pleosporales_fam_Incertae_sedis	Polyschema	Polyschema sclerotigenum
DENOVO4157	0	0	0	0	1	0	0	0	0	0	0	0	0	0	0	0	0	0	2	0	0	4	1	6	1	0	0	13	14	Fungi	Ascomycota	Dothideomycetes	Pleosporales	Pleosporales_fam_Incertae_sedis	Polyschema	Polyschema sclerotigenum
DENOVO4559	0	0	0	0	0	0	3	1	5	0	0	0	0	0	1	4	2	3	3	0	1	2	0	11	0	9	10	17	36	Fungi	Ascomycota	Dothideomycetes	Pleosporales	Pleosporales_fam_Incertae_sedis	Polyschema	Polyschema sclerotigenum
DENOVO4736	0	0	0	0	0	0	2	3	1	0	0	0	2	1	0	7	1	3	3	0	0	3	0	13	0	6	14	19	39	Fungi	Ascomycota	Dothideomycetes	Pleosporales	Pleosporales_fam_Incertae_sedis	Polyschema	Polyschema sclerotigenum
DENOVO6918	0	0	0	0	0	0	0	0	0	0	0	0	0	0	0	0	0	1	0	0	0	2	0	4	0	0	1	6	7	Fungi	Ascomycota	Dothideomycetes	Pleosporales	Pleosporales_fam_Incertae_sedis	Polyschema	Polyschema sclerotigenum
DENOVO8460	0	0	0	0	0	0	2	0	0	0	0	0	0	1	0	2	0	0	0	0	0	0	0	4	0	2	3	4	9	Fungi	Ascomycota	Dothideomycetes	Pleosporales	Pleosporales_fam_Incertae_sedis	Polyschema	Polyschema sclerotigenum
DENOVO11605	0	0	0	0	0	0	0	0	0	0	0	0	0	0	6	0	0	0	0	0	0	0	0	0	0	0	6	0	6	Fungi	Ascomycota	Dothideomycetes	Pleosporales	Sporormiaceae	Preussia
DENOVO12161	0	0	0	0	0	0	0	0	0	0	0	0	0	0	0	0	0	0	0	0	0	0	1	7	0	0	0	8	8	Fungi	Ascomycota	Dothideomycetes	Pleosporales	Sporormiaceae	Preussia
DENOVO12446	0	0	0	0	0	0	0	0	0	0	0	0	1	2	0	0	0	0	0	0	0	0	0	0	0	0	3	0	3	Fungi	Ascomycota	Dothideomycetes	Pleosporales	Sporormiaceae	Preussia
DENOVO12488	0	0	0	0	0	0	0	0	0	0	0	0	0	1	0	0	0	0	0	0	0	0	0	0	0	0	1	0	1	Fungi	Ascomycota	Dothideomycetes	Pleosporales	Sporormiaceae	Preussia
DENOVO5300	0	0	0	0	0	0	0	0	0	0	0	0	3	2	3	0	0	0	0	0	0	0	1	0	0	0	8	1	9	Fungi	Ascomycota	Dothideomycetes	Pleosporales	Sporormiaceae	Preussia
DENOVO5788	0	0	0	0	0	0	0	0	0	0	0	0	0	0	0	0	0	0	12	0	0	0	0	0	0	0	0	12	12	Fungi	Ascomycota	Dothideomycetes	Pleosporales	Sporormiaceae	Preussia
DENOVO7181	0	0	0	0	0	0	0	0	0	0	0	0	2	1	2	0	0	0	0	0	0	0	0	0	0	0	5	0	5	Fungi	Ascomycota	Dothideomycetes	Pleosporales	Sporormiaceae	Preussia
DENOVO7719	0	0	0	0	0	0	0	0	0	0	0	0	0	3	2	0	0	1	12	0	0	0	0	0	0	0	6	12	18	Fungi	Ascomycota	Dothideomycetes	Pleosporales	Sporormiaceae	Preussia
DENOVO8879	0	0	0	0	0	0	0	0	0	0	0	0	0	0	0	1	1	0	4	0	0	0	0	0	0	0	2	4	6	Fungi	Ascomycota	Dothideomycetes	Pleosporales	Sporormiaceae	Preussia
DENOVO8897	0	0	0	0	0	0	0	0	0	0	0	0	0	0	9	0	0	0	0	0	0	0	0	0	0	0	9	0	9	Fungi	Ascomycota	Dothideomycetes	Pleosporales	Sporormiaceae	Preussia
DENOVO1253	0	0	0	0	0	0	0	0	0	0	0	0	34	31	22	0	0	0	0	0	0	0	0	0	0	0	87	0	87	Fungi	Ascomycota	Dothideomycetes	Pleosporales	Sporormiaceae	Westerdykella	Westerdykella reniformis
DENOVO1291	0	0	0	0	0	0	0	0	0	0	0	0	31	25	27	0	0	0	0	0	0	0	0	0	0	0	83	0	83	Fungi	Ascomycota	Dothideomycetes	Pleosporales	Sporormiaceae	Westerdykella	Westerdykella reniformis
DENOVO1991	0	0	0	0	0	0	0	0	0	0	0	0	17	20	13	0	0	0	0	0	0	0	0	0	0	0	50	0	50	Fungi	Ascomycota	Dothideomycetes	Pleosporales	Sporormiaceae	Westerdykella	Westerdykella reniformis
DENOVO2161	0	0	0	0	0	0	0	0	0	0	0	0	13	18	18	0	0	0	1	0	0	0	0	0	0	0	49	1	50	Fungi	Ascomycota	Dothideomycetes	Pleosporales	Sporormiaceae	Westerdykella	Westerdykella reniformis
DENOVO292	0	0	0	0	0	0	0	1	0	0	0	0	122	119	112	1	0	0	0	0	0	0	0	0	0	1	354	0	355	Fungi	Ascomycota	Dothideomycetes	Pleosporales	Sporormiaceae	Westerdykella	Westerdykella reniformis
DENOVO339	0	0	0	0	0	0	0	1	0	0	0	0	111	101	108	0	0	0	0	0	0	0	0	0	0	1	320	0	321	Fungi	Ascomycota	Dothideomycetes	Pleosporales	Sporormiaceae	Westerdykella	Westerdykella reniformis
DENOVO5041	0	0	0	0	0	0	0	0	0	0	0	0	0	16	0	0	0	0	0	0	0	0	0	1	0	0	16	1	17	Fungi	Ascomycota	Dothideomycetes	Pleosporales	Sporormiaceae	Westerdykella	Westerdykella reniformis
DENOVO6375	0	0	0	1	0	0	0	0	0	0	0	0	1	8	0	0	0	0	1	0	1	0	0	0	1	0	9	2	12	Fungi	Ascomycota	Dothideomycetes	Pleosporales	Sporormiaceae	Westerdykella	Westerdykella reniformis
DENOVO9251	0	0	0	0	0	0	0	0	0	0	0	0	0	3	0	0	0	0	0	0	0	0	0	0	0	0	3	0	3	Fungi	Ascomycota	Dothideomycetes	Pleosporales	Sporormiaceae	Westerdykella	Westerdykella reniformis
DENOVO11153	0	0	0	0	0	0	0	0	0	0	0	0	5	2	0	0	0	0	0	0	0	0	0	0	0	0	7	0	7	Fungi	Ascomycota	Dothideomycetes	Pleosporales	Sporormiaceae	Westerdykella
DENOVO3917	0	0	0	0	0	0	0	0	0	0	0	0	9	11	7	0	0	0	0	0	0	0	0	0	0	0	27	0	27	Fungi	Ascomycota	Dothideomycetes	Pleosporales	Sporormiaceae	Westerdykella
DENOVO4039	0	0	0	0	0	0	0	0	0	0	0	0	14	1	5	0	0	0	0	0	0	0	0	0	0	0	20	0	20	Fungi	Ascomycota	Dothideomycetes	Pleosporales	Sporormiaceae	Westerdykella
DENOVO7590	0	0	0	0	0	0	0	0	0	0	0	0	6	2	2	0	0	0	0	0	0	0	0	0	0	0	10	0	10	Fungi	Ascomycota	Dothideomycetes	Pleosporales	Sporormiaceae	Westerdykella
DENOVO9569	0	0	0	0	0	0	0	0	0	0	0	0	3	0	1	0	0	0	0	0	0	0	0	0	0	0	4	0	4	Fungi	Ascomycota	Dothideomycetes	Pleosporales	Sporormiaceae	Westerdykella
DENOVO10343	0	0	0	0	2	1	0	0	0	0	0	0	0	0	0	0	0	0	0	7	0	2	2	2	3	0	0	13	16	Fungi	Ascomycota	Dothideomycetes	Pleosporales	Sporormiaceae
DENOVO10569	0	0	0	0	0	0	0	0	0	0	0	0	0	1	0	0	0	2	0	0	0	0	0	0	0	0	3	0	3	Fungi	Ascomycota	Dothideomycetes	Pleosporales	Sporormiaceae
DENOVO1154	0	0	0	0	0	0	0	0	0	0	0	0	27	39	32	0	0	0	0	0	0	0	0	0	0	0	98	0	98	Fungi	Ascomycota	Dothideomycetes	Pleosporales	Sporormiaceae
DENOVO11611	0	0	0	0	0	0	0	0	0	0	0	0	0	1	2	0	0	0	0	0	0	0	0	0	0	0	3	0	3	Fungi	Ascomycota	Dothideomycetes	Pleosporales	Sporormiaceae
DENOVO11622	0	0	0	0	0	0	0	0	0	0	0	0	0	0	1	0	0	0	0	0	0	0	0	0	0	0	1	0	1	Fungi	Ascomycota	Dothideomycetes	Pleosporales	Sporormiaceae
DENOVO11969	0	0	0	0	0	0	0	0	0	0	0	0	0	1	0	0	0	0	0	3	0	1	0	0	0	0	1	4	5	Fungi	Ascomycota	Dothideomycetes	Pleosporales	Sporormiaceae
DENOVO12441	0	0	0	0	0	0	0	0	0	0	0	0	1	0	0	1	4	2	0	0	0	0	0	0	0	0	8	0	8	Fungi	Ascomycota	Dothideomycetes	Pleosporales	Sporormiaceae
DENOVO1401	0	0	0	0	0	0	0	0	0	0	0	0	28	26	23	0	0	0	0	0	0	0	0	0	0	0	77	0	77	Fungi	Ascomycota	Dothideomycetes	Pleosporales	Sporormiaceae
DENOVO2197	0	0	0	0	1	0	0	0	0	0	0	0	1	0	0	3	1	5	3	25	1	2	1	4	1	0	10	36	47	Fungi	Ascomycota	Dothideomycetes	Pleosporales	Sporormiaceae
DENOVO2273	0	0	0	0	0	0	0	0	0	0	0	0	2	0	2	0	4	5	6	22	2	1	3	2	0	0	13	36	49	Fungi	Ascomycota	Dothideomycetes	Pleosporales	Sporormiaceae
DENOVO3229	0	0	0	0	0	0	0	0	0	0	0	0	7	9	4	0	0	0	0	0	0	0	0	0	0	0	20	0	20	Fungi	Ascomycota	Dothideomycetes	Pleosporales	Sporormiaceae
DENOVO3744	0	0	0	0	0	0	0	0	0	0	0	0	5	6	6	0	0	0	0	0	0	0	0	0	0	0	17	0	17	Fungi	Ascomycota	Dothideomycetes	Pleosporales	Sporormiaceae
DENOVO4289	0	0	0	0	0	0	0	0	0	0	0	0	0	0	2	1	2	1	0	9	1	1	2	3	0	0	6	16	22	Fungi	Ascomycota	Dothideomycetes	Pleosporales	Sporormiaceae
DENOVO5113	0	0	0	0	0	0	0	0	0	0	0	0	5	2	4	0	0	0	0	5	1	1	0	1	0	0	11	8	19	Fungi	Ascomycota	Dothideomycetes	Pleosporales	Sporormiaceae
DENOVO5357	0	0	0	0	0	0	0	0	0	0	0	0	2	4	1	0	0	0	0	0	0	0	0	0	0	0	7	0	7	Fungi	Ascomycota	Dothideomycetes	Pleosporales	Sporormiaceae
DENOVO5527	0	1	0	0	0	0	0	0	0	0	0	0	4	5	3	0	0	0	0	0	0	0	0	0	1	0	12	0	13	Fungi	Ascomycota	Dothideomycetes	Pleosporales	Sporormiaceae
DENOVO5790	0	0	0	0	0	0	0	0	0	0	0	0	1	2	8	0	0	2	0	0	0	0	0	0	0	0	13	0	13	Fungi	Ascomycota	Dothideomycetes	Pleosporales	Sporormiaceae
DENOVO5918	0	0	0	0	0	0	0	0	0	0	0	0	4	4	10	0	0	1	0	0	0	0	0	0	0	0	19	0	19	Fungi	Ascomycota	Dothideomycetes	Pleosporales	Sporormiaceae
DENOVO6110	0	0	0	0	0	0	0	0	0	0	0	0	0	0	0	1	2	1	1	7	1	0	0	1	0	0	4	10	14	Fungi	Ascomycota	Dothideomycetes	Pleosporales	Sporormiaceae
DENOVO6137	0	0	0	0	0	0	0	0	0	0	0	0	1	4	2	5	2	6	0	0	0	0	0	0	0	0	20	0	20	Fungi	Ascomycota	Dothideomycetes	Pleosporales	Sporormiaceae
DENOVO6432	0	0	0	0	0	0	0	0	0	0	0	0	0	0	2	4	1	5	0	0	0	0	0	0	0	0	12	0	12	Fungi	Ascomycota	Dothideomycetes	Pleosporales	Sporormiaceae
DENOVO6722	0	0	0	0	0	0	0	0	0	0	0	0	2	3	1	2	1	3	0	0	0	0	1	0	0	0	12	1	13	Fungi	Ascomycota	Dothideomycetes	Pleosporales	Sporormiaceae
DENOVO7010	0	0	0	0	0	0	0	0	0	0	0	0	4	2	1	0	0	0	1	4	0	0	1	0	0	0	7	6	13	Fungi	Ascomycota	Dothideomycetes	Pleosporales	Sporormiaceae
DENOVO8368	0	0	0	0	0	0	0	0	0	0	0	0	0	0	0	0	0	0	0	5	0	2	1	0	0	0	0	8	8	Fungi	Ascomycota	Dothideomycetes	Pleosporales	Sporormiaceae
DENOVO8436	0	0	0	0	0	0	0	0	0	0	0	0	1	0	0	0	0	1	1	4	1	0	2	0	0	0	2	8	10	Fungi	Ascomycota	Dothideomycetes	Pleosporales	Sporormiaceae
DENOVO9154	0	0	0	0	0	0	0	0	0	0	0	0	2	0	1	0	2	2	0	0	0	0	0	0	0	0	7	0	7	Fungi	Ascomycota	Dothideomycetes	Pleosporales	Sporormiaceae
DENOVO9221	0	0	0	0	0	0	0	0	0	0	0	0	0	0	0	0	1	1	1	4	0	0	0	0	0	0	2	5	7	Fungi	Ascomycota	Dothideomycetes	Pleosporales	Sporormiaceae
DENOVO1711	0	0	0	0	0	0	0	0	0	0	1	0	9	17	17	0	2	3	2	2	1	0	0	0	0	1	48	5	54	Fungi	Ascomycota	Dothideomycetes	Pleosporales	Teichosporaceae	Teichospora	Teichospora thailandica
DENOVO1857	0	0	0	0	0	0	0	0	0	0	1	0	11	13	16	3	0	4	2	0	1	0	0	0	0	1	47	3	51	Fungi	Ascomycota	Dothideomycetes	Pleosporales	Teichosporaceae	Teichospora	Teichospora thailandica
DENOVO3464	0	0	0	0	0	0	0	0	0	0	0	0	3	8	3	0	1	1	4	1	1	0	0	0	0	0	16	6	22	Fungi	Ascomycota	Dothideomycetes	Pleosporales	Teichosporaceae	Teichospora	Teichospora thailandica
DENOVO4641	0	0	0	0	0	0	0	0	0	0	0	0	4	7	3	0	1	0	2	1	1	0	0	0	0	0	15	4	19	Fungi	Ascomycota	Dothideomycetes	Pleosporales	Teichosporaceae	Teichospora	Teichospora thailandica
DENOVO7440	0	0	0	0	0	0	0	0	0	0	0	0	1	7	0	1	1	1	0	1	1	0	0	0	0	0	11	2	13	Fungi	Ascomycota	Dothideomycetes	Pleosporales	Teichosporaceae	Teichospora	Teichospora thailandica
DENOVO12034	0	0	0	1	3	1	0	0	0	0	0	0	0	0	0	0	0	0	0	0	0	0	0	0	5	0	0	0	5	Fungi	Ascomycota	Dothideomycetes	Pleosporales	Teichosporaceae
DENOVO7391	0	0	1	2	1	7	0	0	0	0	0	0	0	0	0	0	0	0	0	0	0	0	0	0	11	0	0	0	11	Fungi	Ascomycota	Dothideomycetes	Pleosporales	Teichosporaceae
DENOVO10018	0	0	0	0	0	0	0	0	0	0	0	0	0	0	0	1	1	4	0	0	0	0	0	0	0	0	6	0	6	Fungi	Ascomycota	Dothideomycetes	Pleosporales
DENOVO10040	0	0	0	1	4	1	0	0	0	2	1	0	0	0	0	0	0	0	1	0	5	0	0	0	6	3	0	6	15	Fungi	Ascomycota	Dothideomycetes	Pleosporales
DENOVO10151	0	0	0	0	0	0	0	0	0	0	0	0	0	0	0	0	0	1	0	0	0	0	2	0	0	0	1	2	3	Fungi	Ascomycota	Dothideomycetes	Pleosporales
DENOVO10286	0	0	0	0	0	0	0	0	0	0	0	0	0	0	0	0	0	0	0	0	0	0	0	1	0	0	0	1	1	Fungi	Ascomycota	Dothideomycetes	Pleosporales
DENOVO10309	0	0	0	4	2	4	0	0	0	0	0	0	0	0	0	0	0	0	0	0	0	0	0	0	10	0	0	0	10	Fungi	Ascomycota	Dothideomycetes	Pleosporales
DENOVO10432	0	0	0	0	0	0	0	0	0	0	0	0	0	0	0	0	0	0	1	0	1	0	1	0	0	0	0	3	3	Fungi	Ascomycota	Dothideomycetes	Pleosporales
DENOVO10587	0	0	0	0	0	0	0	0	0	0	0	0	0	0	0	0	1	0	0	0	0	2	1	0	0	0	1	3	4	Fungi	Ascomycota	Dothideomycetes	Pleosporales
DENOVO10712	0	0	0	0	0	0	0	0	0	0	0	0	1	2	4	0	0	0	0	0	0	0	0	0	0	0	7	0	7	Fungi	Ascomycota	Dothideomycetes	Pleosporales
DENOVO10878	0	0	0	2	1	0	0	0	0	0	0	0	0	0	0	0	0	0	0	0	0	0	0	0	3	0	0	0	3	Fungi	Ascomycota	Dothideomycetes	Pleosporales
DENOVO10986	0	0	0	0	0	0	0	0	0	5	2	2	0	0	0	0	0	0	0	0	0	0	0	0	0	9	0	0	9	Fungi	Ascomycota	Dothideomycetes	Pleosporales
DENOVO11039	0	0	0	0	0	0	0	0	0	0	0	0	0	0	0	1	0	0	0	0	1	1	1	0	0	0	1	3	4	Fungi	Ascomycota	Dothideomycetes	Pleosporales
DENOVO11076	0	0	0	0	0	0	0	0	0	2	0	0	3	7	4	0	0	0	0	0	0	0	0	0	0	2	14	0	16	Fungi	Ascomycota	Dothideomycetes	Pleosporales
DENOVO11190	0	0	0	0	0	0	0	0	0	1	0	0	0	0	0	6	4	3	0	0	0	0	0	0	0	1	13	0	14	Fungi	Ascomycota	Dothideomycetes	Pleosporales
DENOVO11206	0	0	0	0	0	0	0	0	0	0	0	0	0	0	0	0	2	0	0	0	0	0	0	0	0	0	2	0	2	Fungi	Ascomycota	Dothideomycetes	Pleosporales
DENOVO11392	0	0	0	0	0	0	0	0	0	5	3	2	0	0	0	0	0	0	0	0	0	0	0	0	0	10	0	0	10	Fungi	Ascomycota	Dothideomycetes	Pleosporales
DENOVO11454	0	0	0	0	0	0	0	0	0	0	0	0	0	2	1	0	0	0	0	0	0	0	0	0	0	0	3	0	3	Fungi	Ascomycota	Dothideomycetes	Pleosporales
DENOVO11778	0	0	0	0	0	0	0	0	0	0	0	0	0	0	0	0	2	3	0	0	1	0	0	0	0	0	5	1	6	Fungi	Ascomycota	Dothideomycetes	Pleosporales
DENOVO11800	0	0	0	0	0	0	0	0	0	0	0	0	0	0	1	0	1	1	0	1	0	0	0	0	0	0	3	1	4	Fungi	Ascomycota	Dothideomycetes	Pleosporales
DENOVO11825	0	0	0	0	0	0	1	0	0	0	0	0	0	0	0	1	2	1	0	0	0	0	0	0	0	1	4	0	5	Fungi	Ascomycota	Dothideomycetes	Pleosporales
DENOVO11962	0	0	0	0	0	0	0	0	0	0	0	0	1	1	0	1	2	0	0	0	0	1	0	0	0	0	5	1	6	Fungi	Ascomycota	Dothideomycetes	Pleosporales
DENOVO11963	0	0	0	1	0	2	0	1	0	0	0	1	6	9	4	3	2	0	0	0	0	0	0	0	3	2	24	0	29	Fungi	Ascomycota	Dothideomycetes	Pleosporales
DENOVO11971	0	1	0	0	0	0	1	1	2	0	0	0	0	1	2	0	1	0	0	0	0	0	4	0	1	4	4	4	13	Fungi	Ascomycota	Dothideomycetes	Pleosporales
DENOVO12053	0	0	0	0	2	0	0	0	0	0	0	0	0	0	0	0	0	0	0	0	0	0	0	0	2	0	0	0	2	Fungi	Ascomycota	Dothideomycetes	Pleosporales
DENOVO12093	0	0	0	0	1	0	3	4	5	1	1	1	0	0	0	0	0	0	0	0	0	0	0	0	1	15	0	0	16	Fungi	Ascomycota	Dothideomycetes	Pleosporales
DENOVO12166	0	0	0	0	0	0	0	0	0	0	0	0	0	0	0	1	1	1	0	0	0	0	0	0	0	0	3	0	3	Fungi	Ascomycota	Dothideomycetes	Pleosporales
DENOVO12211	0	0	0	0	0	0	0	0	0	5	1	6	0	0	0	0	0	0	0	0	0	0	0	0	0	12	0	0	12	Fungi	Ascomycota	Dothideomycetes	Pleosporales
DENOVO12284	0	0	0	0	0	0	0	0	0	0	0	0	2	0	0	2	1	0	0	0	0	0	0	0	0	0	5	0	5	Fungi	Ascomycota	Dothideomycetes	Pleosporales
DENOVO12368	0	0	0	0	0	0	0	0	0	0	0	0	0	0	0	1	0	0	0	0	0	0	1	0	0	0	1	1	2	Fungi	Ascomycota	Dothideomycetes	Pleosporales
DENOVO12411	0	0	0	0	0	0	0	0	0	0	0	0	0	0	0	0	0	0	3	0	5	0	0	0	0	0	0	8	8	Fungi	Ascomycota	Dothideomycetes	Pleosporales
DENOVO12422	0	0	0	0	0	0	0	0	0	0	1	0	1	3	2	0	1	0	0	0	0	0	0	0	0	1	7	0	8	Fungi	Ascomycota	Dothideomycetes	Pleosporales
DENOVO12507	0	0	0	0	0	0	0	0	0	0	0	0	0	0	0	0	0	0	0	0	1	1	2	1	0	0	0	5	5	Fungi	Ascomycota	Dothideomycetes	Pleosporales
DENOVO12550	0	0	0	1	1	1	0	0	0	0	0	0	0	0	0	0	0	0	0	0	0	0	0	0	3	0	0	0	3	Fungi	Ascomycota	Dothideomycetes	Pleosporales
DENOVO12570	0	0	0	0	0	0	0	0	0	0	0	0	0	0	0	0	1	3	0	0	0	0	0	0	0	0	4	0	4	Fungi	Ascomycota	Dothideomycetes	Pleosporales
DENOVO12591	0	0	0	0	0	0	0	0	0	0	0	0	0	0	2	0	0	0	0	0	0	1	0	0	0	0	2	1	3	Fungi	Ascomycota	Dothideomycetes	Pleosporales
DENOVO1458	0	0	0	1	0	2	0	0	0	0	0	0	3	2	2	0	1	1	1	67	8	5	0	13	3	0	9	94	106	Fungi	Ascomycota	Dothideomycetes	Pleosporales
DENOVO1534	0	0	0	0	0	0	0	1	1	1	1	0	1	3	2	28	15	24	6	1	7	3	3	4	0	4	73	24	101	Fungi	Ascomycota	Dothideomycetes	Pleosporales
DENOVO1856	0	0	0	0	0	0	0	0	1	0	0	1	5	7	0	33	11	15	3	0	11	2	1	4	0	2	71	21	94	Fungi	Ascomycota	Dothideomycetes	Pleosporales
DENOVO1884	0	0	0	0	0	1	0	0	0	0	0	0	3	3	0	1	1	0	0	43	7	4	1	6	1	0	8	61	70	Fungi	Ascomycota	Dothideomycetes	Pleosporales
DENOVO1962	0	0	0	0	0	2	0	0	0	1	0	4	3	1	4	7	5	11	0	1	0	2	1	24	2	5	31	28	66	Fungi	Ascomycota	Dothideomycetes	Pleosporales
DENOVO2198	0	0	0	0	2	1	0	0	0	0	2	3	1	0	1	8	2	4	0	1	0	5	2	30	3	5	16	38	62	Fungi	Ascomycota	Dothideomycetes	Pleosporales
DENOVO2305	0	0	0	1	0	0	0	0	0	0	0	0	1	3	0	2	0	0	48	0	0	0	0	0	1	0	6	48	55	Fungi	Ascomycota	Dothideomycetes	Pleosporales
DENOVO2384	0	0	1	1	1	4	0	0	0	0	0	0	2	5	3	1	4	2	4	4	1	1	0	2	7	0	17	12	36	Fungi	Ascomycota	Dothideomycetes	Pleosporales
DENOVO2412	0	0	1	0	0	7	0	0	0	0	1	0	6	7	3	2	4	2	6	4	4	0	0	1	8	1	24	15	48	Fungi	Ascomycota	Dothideomycetes	Pleosporales
DENOVO2444	0	0	0	0	0	0	0	0	0	0	0	0	4	17	3	0	0	0	0	0	0	0	0	0	0	0	24	0	24	Fungi	Ascomycota	Dothideomycetes	Pleosporales
DENOVO2500	0	0	0	0	0	0	0	0	0	0	0	0	7	19	5	0	0	0	0	0	0	0	0	0	0	0	31	0	31	Fungi	Ascomycota	Dothideomycetes	Pleosporales
DENOVO2545	0	0	0	0	0	0	0	0	0	0	0	0	0	3	4	10	11	13	5	0	5	0	0	2	0	0	41	12	53	Fungi	Ascomycota	Dothideomycetes	Pleosporales
DENOVO2547	0	0	0	0	0	0	0	0	0	0	0	0	1	0	1	1	0	1	36	1	0	0	0	0	0	0	4	37	41	Fungi	Ascomycota	Dothideomycetes	Pleosporales
DENOVO2592	0	0	0	0	0	0	0	0	0	0	0	0	5	5	4	1	5	1	0	0	0	5	1	19	0	0	21	25	46	Fungi	Ascomycota	Dothideomycetes	Pleosporales
DENOVO2613	0	0	0	0	0	1	0	0	0	0	0	0	3	3	0	0	0	1	2	24	8	2	1	7	1	0	7	44	52	Fungi	Ascomycota	Dothideomycetes	Pleosporales
DENOVO2755	0	0	0	0	0	1	0	0	0	0	0	0	0	0	0	0	0	0	6	7	10	5	4	8	1	0	0	40	41	Fungi	Ascomycota	Dothideomycetes	Pleosporales
DENOVO2811	0	0	0	0	0	0	0	0	0	0	0	0	3	1	5	2	3	7	0	0	0	2	5	13	0	0	21	20	41	Fungi	Ascomycota	Dothideomycetes	Pleosporales
DENOVO2910	0	0	0	0	0	0	0	0	0	0	0	0	0	1	0	10	13	11	4	0	2	1	0	2	0	0	35	9	44	Fungi	Ascomycota	Dothideomycetes	Pleosporales
DENOVO2992	0	0	0	0	1	1	0	0	0	0	0	0	1	2	2	0	2	0	0	27	1	1	0	3	2	0	7	32	41	Fungi	Ascomycota	Dothideomycetes	Pleosporales
DENOVO3367	0	0	0	0	0	0	0	0	0	0	0	0	0	0	0	0	1	1	0	0	0	6	4	9	0	0	2	19	21	Fungi	Ascomycota	Dothideomycetes	Pleosporales
DENOVO3433	0	0	0	0	0	0	0	0	0	0	0	0	0	0	0	0	0	3	2	0	0	4	5	2	0	0	3	13	16	Fungi	Ascomycota	Dothideomycetes	Pleosporales
DENOVO3585	0	0	0	0	0	0	0	0	0	0	0	0	0	0	0	0	0	0	0	0	0	0	0	19	0	0	0	19	19	Fungi	Ascomycota	Dothideomycetes	Pleosporales
DENOVO4059	0	0	0	0	0	0	0	0	0	0	0	0	0	2	2	2	2	2	0	0	0	0	11	0	0	0	10	11	21	Fungi	Ascomycota	Dothideomycetes	Pleosporales
DENOVO4381	0	0	0	0	0	0	0	0	0	0	1	0	0	1	0	12	4	5	2	0	1	1	2	0	0	1	22	6	29	Fungi	Ascomycota	Dothideomycetes	Pleosporales
DENOVO4480	0	0	0	0	0	0	0	0	0	0	0	0	1	3	1	2	0	1	0	0	1	1	8	0	0	0	8	10	18	Fungi	Ascomycota	Dothideomycetes	Pleosporales
DENOVO4637	0	0	0	0	0	0	0	0	0	0	0	0	0	0	0	0	0	0	0	0	0	1	0	14	0	0	0	15	15	Fungi	Ascomycota	Dothideomycetes	Pleosporales
DENOVO4713	0	0	0	0	0	0	0	0	0	0	0	0	0	1	3	2	0	2	0	0	0	0	0	12	0	0	8	12	20	Fungi	Ascomycota	Dothideomycetes	Pleosporales
DENOVO4821	0	0	0	0	0	0	0	0	0	0	1	2	0	1	1	4	6	1	1	0	0	0	1	7	0	3	13	9	25	Fungi	Ascomycota	Dothideomycetes	Pleosporales
DENOVO4915	0	0	0	0	0	0	0	0	0	0	0	1	1	2	0	7	3	6	0	0	1	1	0	0	0	1	19	2	22	Fungi	Ascomycota	Dothideomycetes	Pleosporales
DENOVO532	0	0	0	0	1	6	0	0	0	0	0	0	10	11	3	1	1	0	4	161	22	15	3	27	7	0	26	232	265	Fungi	Ascomycota	Dothideomycetes	Pleosporales
DENOVO5386	0	0	0	0	0	0	0	0	0	0	0	0	13	10	5	0	1	0	0	0	0	0	0	0	0	0	29	0	29	Fungi	Ascomycota	Dothideomycetes	Pleosporales
DENOVO5395	0	0	0	1	1	0	0	0	0	0	0	0	0	6	3	0	1	0	0	0	1	1	0	0	2	0	10	2	14	Fungi	Ascomycota	Dothideomycetes	Pleosporales
DENOVO5420	1	0	0	2	0	1	0	0	0	0	0	0	1	5	3	2	0	2	0	0	0	0	0	1	4	0	13	1	18	Fungi	Ascomycota	Dothideomycetes	Pleosporales
DENOVO543	0	0	0	1	0	4	0	0	0	0	0	0	7	18	8	1	4	2	10	152	22	10	2	26	5	0	40	222	267	Fungi	Ascomycota	Dothideomycetes	Pleosporales
DENOVO5510	0	0	0	4	0	3	0	0	0	0	0	0	2	3	1	0	1	1	1	0	1	0	0	0	7	0	8	2	17	Fungi	Ascomycota	Dothideomycetes	Pleosporales
DENOVO5601	0	0	0	0	0	0	0	0	0	0	0	0	0	0	0	0	0	0	1	4	2	1	3	2	0	0	0	13	13	Fungi	Ascomycota	Dothideomycetes	Pleosporales
DENOVO5615	0	0	0	0	0	0	0	0	0	0	0	0	2	5	2	0	0	0	0	0	0	0	0	0	0	0	9	0	9	Fungi	Ascomycota	Dothideomycetes	Pleosporales
DENOVO5674	0	0	0	0	0	0	0	0	0	0	0	0	0	0	0	2	9	4	0	0	0	0	0	0	0	0	15	0	15	Fungi	Ascomycota	Dothideomycetes	Pleosporales
DENOVO5775	0	0	0	1	1	0	0	0	0	0	0	0	6	1	4	0	0	0	0	0	0	0	0	0	2	0	11	0	13	Fungi	Ascomycota	Dothideomycetes	Pleosporales
DENOVO5821	0	0	0	0	0	0	0	0	1	0	0	0	0	0	0	3	5	7	0	0	0	0	0	0	0	1	15	0	16	Fungi	Ascomycota	Dothideomycetes	Pleosporales
DENOVO6092	0	0	0	0	0	0	0	0	0	0	0	0	0	0	0	3	5	4	2	0	4	1	0	1	0	0	12	8	20	Fungi	Ascomycota	Dothideomycetes	Pleosporales
DENOVO6197	0	0	0	1	0	0	0	0	0	0	0	0	0	1	1	0	0	0	2	0	2	0	9	0	1	0	2	13	16	Fungi	Ascomycota	Dothideomycetes	Pleosporales
DENOVO6222	0	0	0	0	0	0	0	0	0	0	0	0	0	0	0	0	1	5	0	0	0	0	1	4	0	0	6	5	11	Fungi	Ascomycota	Dothideomycetes	Pleosporales
DENOVO6262	0	0	0	0	0	0	1	0	0	0	0	0	0	0	0	4	2	3	0	0	0	0	13	0	0	1	9	13	23	Fungi	Ascomycota	Dothideomycetes	Pleosporales
DENOVO6266	0	0	0	0	0	0	0	0	0	0	0	0	0	0	0	1	0	0	11	0	0	0	0	0	0	0	1	11	12	Fungi	Ascomycota	Dothideomycetes	Pleosporales
DENOVO6410	0	0	0	2	3	0	0	0	0	1	3	0	0	3	0	0	0	0	0	0	1	0	0	0	5	4	3	1	13	Fungi	Ascomycota	Dothideomycetes	Pleosporales
DENOVO6423	0	0	0	2	3	7	0	0	0	0	0	1	0	0	0	0	0	0	0	0	0	0	0	0	12	1	0	0	13	Fungi	Ascomycota	Dothideomycetes	Pleosporales
DENOVO6476	0	0	0	0	0	0	0	0	0	0	0	0	1	0	1	0	0	0	0	0	0	6	2	2	0	0	2	10	12	Fungi	Ascomycota	Dothideomycetes	Pleosporales
DENOVO6626	0	0	0	0	0	0	0	0	0	0	0	0	0	1	0	0	5	5	0	0	0	0	0	0	0	0	11	0	11	Fungi	Ascomycota	Dothideomycetes	Pleosporales
DENOVO6652	0	0	0	0	0	0	0	0	0	0	0	0	0	0	0	7	2	9	0	0	0	0	0	0	0	0	18	0	18	Fungi	Ascomycota	Dothideomycetes	Pleosporales
DENOVO6748	0	0	0	0	0	0	0	0	0	0	0	0	0	0	1	4	2	3	1	2	0	1	1	1	0	0	10	6	16	Fungi	Ascomycota	Dothideomycetes	Pleosporales
DENOVO6811	0	0	0	0	0	0	0	0	0	1	0	0	1	0	0	7	2	3	0	0	0	1	0	0	0	1	13	1	15	Fungi	Ascomycota	Dothideomycetes	Pleosporales
DENOVO6822	0	0	0	0	1	0	0	0	0	0	0	1	4	2	0	2	5	2	0	0	0	0	0	0	1	1	15	0	17	Fungi	Ascomycota	Dothideomycetes	Pleosporales
DENOVO6873	0	0	0	0	2	1	0	0	0	0	0	0	1	3	1	0	1	0	0	0	3	5	0	0	3	0	6	8	17	Fungi	Ascomycota	Dothideomycetes	Pleosporales
DENOVO6950	0	0	0	1	0	0	0	0	0	0	0	0	7	0	5	0	1	1	0	0	0	0	0	0	1	0	14	0	15	Fungi	Ascomycota	Dothideomycetes	Pleosporales
DENOVO6969	0	0	0	0	0	0	0	0	0	0	0	0	0	0	0	6	3	7	0	0	0	0	0	0	0	0	16	0	16	Fungi	Ascomycota	Dothideomycetes	Pleosporales
DENOVO6977	0	0	0	0	0	0	0	0	0	0	0	0	0	0	0	0	0	0	4	0	0	0	1	0	0	0	0	5	5	Fungi	Ascomycota	Dothideomycetes	Pleosporales
DENOVO7033	0	0	0	0	0	0	0	0	0	0	0	0	1	0	0	0	0	2	0	0	0	2	0	3	0	0	3	5	8	Fungi	Ascomycota	Dothideomycetes	Pleosporales
DENOVO7050	0	0	0	3	2	2	0	0	0	0	1	0	0	0	0	0	0	0	0	0	0	0	0	0	7	1	0	0	8	Fungi	Ascomycota	Dothideomycetes	Pleosporales
DENOVO7061	0	0	0	0	0	0	0	0	0	0	0	1	0	0	0	5	0	2	0	0	0	0	9	0	0	1	7	9	17	Fungi	Ascomycota	Dothideomycetes	Pleosporales
DENOVO7134	0	0	0	0	0	0	0	0	0	0	0	0	0	0	0	0	0	0	0	0	0	0	0	9	0	0	0	9	9	Fungi	Ascomycota	Dothideomycetes	Pleosporales
DENOVO7240	0	0	0	0	0	0	1	0	0	0	0	0	0	0	0	3	4	7	0	0	0	0	0	0	0	1	14	0	15	Fungi	Ascomycota	Dothideomycetes	Pleosporales
DENOVO7285	0	0	0	0	0	0	3	0	0	0	1	0	0	0	0	7	4	1	0	0	0	0	0	0	0	4	12	0	16	Fungi	Ascomycota	Dothideomycetes	Pleosporales
DENOVO7345	0	0	0	0	0	0	0	0	0	0	0	0	3	3	0	0	0	0	0	0	0	0	0	0	0	0	6	0	6	Fungi	Ascomycota	Dothideomycetes	Pleosporales
DENOVO7507	0	0	0	0	0	1	2	0	0	0	0	1	3	2	1	1	4	1	0	0	0	1	0	0	1	3	12	1	17	Fungi	Ascomycota	Dothideomycetes	Pleosporales
DENOVO7660	0	0	0	0	0	0	0	0	0	0	0	0	0	0	0	0	1	1	0	0	0	1	1	2	0	0	2	4	6	Fungi	Ascomycota	Dothideomycetes	Pleosporales
DENOVO7664	0	0	0	0	0	0	0	0	0	0	1	0	0	0	2	0	0	2	1	0	0	0	0	6	0	1	4	7	12	Fungi	Ascomycota	Dothideomycetes	Pleosporales
DENOVO7906	0	0	0	0	0	0	0	0	0	0	0	0	0	0	2	0	0	0	6	0	0	0	3	0	0	0	2	9	11	Fungi	Ascomycota	Dothideomycetes	Pleosporales
DENOVO8105	0	0	0	0	0	0	0	0	0	0	0	0	1	0	1	1	1	1	0	1	0	0	0	4	0	0	5	5	10	Fungi	Ascomycota	Dothideomycetes	Pleosporales
DENOVO8117	0	0	0	0	0	0	1	2	3	0	0	0	0	0	0	7	2	0	0	0	0	0	0	0	0	6	9	0	15	Fungi	Ascomycota	Dothideomycetes	Pleosporales
DENOVO8304	0	0	0	1	0	0	0	0	0	0	0	0	4	0	0	3	6	2	0	0	0	0	0	0	1	0	15	0	16	Fungi	Ascomycota	Dothideomycetes	Pleosporales
DENOVO8369	0	0	0	0	0	0	0	0	0	0	1	0	0	1	0	8	3	2	0	0	0	0	0	0	0	1	14	0	15	Fungi	Ascomycota	Dothideomycetes	Pleosporales
DENOVO8431	0	0	0	3	4	3	0	0	0	0	2	0	0	0	0	0	0	0	0	0	0	0	0	0	10	2	0	0	12	Fungi	Ascomycota	Dothideomycetes	Pleosporales
DENOVO8432	0	0	0	0	0	0	0	0	0	5	0	2	0	0	0	0	0	0	0	0	0	0	0	0	0	7	0	0	7	Fungi	Ascomycota	Dothideomycetes	Pleosporales
DENOVO8433	0	0	0	2	3	1	0	0	0	0	0	0	0	0	0	0	0	0	0	0	0	0	0	0	6	0	0	0	6	Fungi	Ascomycota	Dothideomycetes	Pleosporales
DENOVO8532	0	0	0	1	6	1	0	0	0	0	0	0	0	0	0	0	0	0	0	0	0	0	0	0	8	0	0	0	8	Fungi	Ascomycota	Dothideomycetes	Pleosporales
DENOVO8709	0	0	0	0	0	0	0	0	0	0	0	0	0	1	0	3	2	1	0	0	0	0	2	0	0	0	7	2	9	Fungi	Ascomycota	Dothideomycetes	Pleosporales
DENOVO8740	0	1	0	0	0	0	0	0	0	1	0	0	0	0	0	5	6	4	0	0	0	0	0	0	1	1	15	0	17	Fungi	Ascomycota	Dothideomycetes	Pleosporales
DENOVO8747	0	0	0	0	1	0	0	0	0	0	0	0	1	2	1	0	0	0	0	0	0	2	0	0	1	0	4	2	7	Fungi	Ascomycota	Dothideomycetes	Pleosporales
DENOVO8751	0	0	0	0	0	0	0	0	0	0	0	0	0	0	1	3	3	3	0	0	0	2	0	1	0	0	10	3	13	Fungi	Ascomycota	Dothideomycetes	Pleosporales
DENOVO8803	0	0	0	0	0	0	0	0	0	0	0	0	1	0	0	0	0	1	0	0	0	1	0	0	0	0	2	1	3	Fungi	Ascomycota	Dothideomycetes	Pleosporales
DENOVO8850	0	0	0	0	0	0	0	0	0	0	0	0	0	0	0	1	0	3	0	0	0	0	0	0	0	0	4	0	4	Fungi	Ascomycota	Dothideomycetes	Pleosporales
DENOVO8967	0	0	0	0	0	0	0	0	0	0	0	0	2	0	2	0	1	1	5	5	0	2	0	0	0	0	6	12	18	Fungi	Ascomycota	Dothideomycetes	Pleosporales
DENOVO8997	0	0	0	0	0	0	0	0	0	0	0	0	0	0	0	2	1	5	0	0	0	1	0	0	0	0	8	1	9	Fungi	Ascomycota	Dothideomycetes	Pleosporales
DENOVO9054	0	0	0	1	0	0	0	0	0	0	0	0	0	0	0	0	0	0	1	0	1	0	1	2	1	0	0	5	6	Fungi	Ascomycota	Dothideomycetes	Pleosporales
DENOVO9059	0	0	0	0	0	0	0	0	0	0	0	0	0	0	0	2	3	9	0	0	0	0	0	0	0	0	14	0	14	Fungi	Ascomycota	Dothideomycetes	Pleosporales
DENOVO9206	0	0	0	0	0	0	0	0	0	1	0	1	0	0	0	2	1	1	0	0	0	0	2	0	0	2	4	2	8	Fungi	Ascomycota	Dothideomycetes	Pleosporales
DENOVO9313	0	0	0	0	0	0	0	0	0	0	0	0	0	0	0	0	0	1	4	0	1	0	0	0	0	0	1	5	6	Fungi	Ascomycota	Dothideomycetes	Pleosporales
DENOVO9361	0	0	0	0	1	0	0	0	0	0	0	0	0	1	0	1	0	0	10	0	0	0	0	0	1	0	2	10	13	Fungi	Ascomycota	Dothideomycetes	Pleosporales
DENOVO9384	0	0	0	0	0	0	0	0	0	0	0	0	0	0	0	1	1	7	0	0	0	0	0	0	0	0	9	0	9	Fungi	Ascomycota	Dothideomycetes	Pleosporales
DENOVO9593	0	0	0	0	0	0	0	1	0	0	0	0	0	1	1	3	1	0	0	0	0	0	0	0	0	1	6	0	7	Fungi	Ascomycota	Dothideomycetes	Pleosporales
DENOVO9705	0	0	0	0	0	0	0	0	0	0	0	0	0	0	0	2	0	2	1	0	0	0	0	0	0	0	4	1	5	Fungi	Ascomycota	Dothideomycetes	Pleosporales
DENOVO9851	0	0	0	3	1	4	0	0	0	2	0	0	0	0	0	0	0	0	0	0	0	0	0	0	8	2	0	0	10	Fungi	Ascomycota	Dothideomycetes	Pleosporales
DENOVO7675	0	0	0	0	0	0	1	0	0	0	0	0	0	3	9	1	8	0	0	0	0	0	0	0	0	1	21	0	22	Fungi	Ascomycota	Dothideomycetes	Tubeufiales	Tubeufiaceae	Helicosporium
DENOVO10490	0	0	0	1	1	1	0	0	0	0	0	0	0	1	0	0	1	2	0	0	0	0	0	0	3	0	4	0	7	Fungi	Ascomycota	Dothideomycetes	Venturiales	Sympoventuriaceae	Fusicladium
DENOVO3868	0	0	0	6	3	3	0	0	0	0	0	0	0	0	1	6	1	5	0	2	0	0	0	1	12	0	13	3	28	Fungi	Ascomycota	Dothideomycetes	Venturiales	Sympoventuriaceae	Fusicladium
DENOVO3920	0	0	0	4	5	3	0	0	0	0	0	0	1	0	0	5	3	6	0	3	0	0	0	0	12	0	15	3	30	Fungi	Ascomycota	Dothideomycetes	Venturiales	Sympoventuriaceae	Fusicladium
DENOVO6677	0	0	0	3	2	2	0	0	0	0	0	0	0	0	0	3	4	2	0	0	0	0	0	0	7	0	9	0	16	Fungi	Ascomycota	Dothideomycetes	Venturiales	Sympoventuriaceae	Fusicladium
DENOVO7683	0	0	0	2	5	0	0	0	0	0	0	0	0	0	0	4	2	2	0	0	0	0	0	0	7	0	8	0	15	Fungi	Ascomycota	Dothideomycetes	Venturiales	Sympoventuriaceae	Fusicladium
DENOVO7861	0	0	0	0	1	0	0	0	0	0	0	0	0	0	0	3	1	2	0	0	0	0	0	0	1	0	6	0	7	Fungi	Ascomycota	Dothideomycetes	Venturiales	Sympoventuriaceae	Fusicladium
DENOVO7758	0	0	0	1	0	0	1	1	0	0	0	0	0	0	0	0	0	0	3	10	0	0	0	0	1	2	0	13	16	Fungi	Ascomycota	Dothideomycetes	Venturiales	Sympoventuriaceae	Ochroconis
DENOVO8384	0	0	0	1	1	0	1	0	0	0	0	0	0	0	0	0	0	0	3	7	0	0	0	2	2	1	0	12	15	Fungi	Ascomycota	Dothideomycetes	Venturiales	Sympoventuriaceae	Ochroconis
DENOVO992	0	0	0	1	0	0	4	3	0	0	1	0	1	0	2	8	4	7	5	14	10	23	2	40	1	8	22	94	125	Fungi	Ascomycota	Dothideomycetes	Venturiales	Sympoventuriaceae	Ochroconis
DENOVO8696	0	0	0	0	0	0	0	0	0	0	0	0	1	0	0	3	0	1	0	0	0	0	0	2	0	0	5	2	7	Fungi	Ascomycota	Dothideomycetes	Venturiales	Sympoventuriaceae	Scolecobasidium	Scolecobasidium constrictum
DENOVO9140	0	0	0	0	0	0	0	0	0	1	0	0	1	3	0	0	1	2	0	0	1	0	0	0	0	1	7	1	9	Fungi	Ascomycota	Dothideomycetes	Venturiales	Sympoventuriaceae	Scolecobasidium	Scolecobasidium constrictum
DENOVO10110	0	2	0	0	0	0	0	0	0	0	0	0	0	0	0	1	0	0	0	0	1	0	0	0	2	0	1	1	4	Fungi	Ascomycota	Dothideomycetes	Venturiales	Sympoventuriaceae	Scolecobasidium	Scolecobasidium humicola
DENOVO12855	0	0	0	0	3	1	0	0	0	0	0	0	0	0	0	1	1	0	0	0	0	0	0	0	4	0	2	0	6	Fungi	Ascomycota	Dothideomycetes	Venturiales	Sympoventuriaceae	Scolecobasidium	Scolecobasidium humicola
DENOVO3510	0	0	0	2	1	4	1	0	1	0	0	0	0	0	0	3	3	2	5	1	1	0	0	1	7	2	8	8	25	Fungi	Ascomycota	Dothideomycetes	Venturiales	Sympoventuriaceae	Scolecobasidium	Scolecobasidium humicola
DENOVO3652	0	0	0	4	1	1	0	0	1	0	0	2	1	1	1	1	3	3	4	2	1	2	0	0	6	3	10	9	28	Fungi	Ascomycota	Dothideomycetes	Venturiales	Sympoventuriaceae	Scolecobasidium	Scolecobasidium humicola
DENOVO7533	0	0	0	0	2	2	0	0	0	0	0	1	1	0	0	1	0	2	3	0	0	0	0	0	4	1	4	3	12	Fungi	Ascomycota	Dothideomycetes	Venturiales	Sympoventuriaceae	Scolecobasidium	Scolecobasidium humicola
DENOVO9586	0	0	0	0	1	1	0	0	0	0	0	0	0	0	0	2	1	2	0	0	0	0	0	1	2	0	5	1	8	Fungi	Ascomycota	Dothideomycetes	Venturiales	Sympoventuriaceae	Scolecobasidium	Scolecobasidium humicola
DENOVO3963	0	0	0	6	15	4	0	0	0	0	0	0	0	1	0	0	0	0	0	0	0	0	0	0	25	0	1	0	26	Fungi	Ascomycota	Dothideomycetes	Venturiales	Sympoventuriaceae	Sympoventuria
DENOVO4153	0	0	0	4	16	4	0	0	0	0	0	0	0	0	0	0	0	0	0	0	0	0	0	0	24	0	0	0	24	Fungi	Ascomycota	Dothideomycetes	Venturiales	Sympoventuriaceae	Sympoventuria
DENOVO9568	0	0	0	2	1	2	0	0	0	0	0	0	0	0	0	0	0	0	0	0	0	0	0	0	5	0	0	0	5	Fungi	Ascomycota	Dothideomycetes	Venturiales	Sympoventuriaceae	Sympoventuria
DENOVO9616	0	0	0	1	0	1	0	0	0	0	0	0	0	0	0	0	0	0	0	0	0	0	0	0	2	0	0	0	2	Fungi	Ascomycota	Dothideomycetes	Venturiales	Sympoventuriaceae	Sympoventuria
DENOVO11395	0	0	0	0	0	0	0	0	0	0	2	6	0	0	0	0	0	0	0	0	0	0	0	0	0	8	0	0	8	Fungi	Ascomycota	Dothideomycetes	Venturiales	Sympoventuriaceae	Veronaeopsis	Veronaeopsis simplex
DENOVO6122	0	0	0	0	0	0	0	0	0	4	1	18	0	0	0	0	0	0	0	0	0	0	0	0	0	23	0	0	23	Fungi	Ascomycota	Dothideomycetes	Venturiales	Sympoventuriaceae	Veronaeopsis	Veronaeopsis simplex
DENOVO7239	0	0	0	0	0	0	0	0	0	3	1	11	0	0	0	0	0	0	0	0	0	0	0	0	0	15	0	0	15	Fungi	Ascomycota	Dothideomycetes	Venturiales	Sympoventuriaceae	Veronaeopsis	Veronaeopsis simplex
DENOVO7976	0	1	0	2	2	1	0	0	0	0	0	0	0	1	5	1	0	0	0	0	0	0	0	0	6	0	7	0	13	Fungi	Ascomycota	Dothideomycetes	Venturiales	Sympoventuriaceae	Veronaeopsis	Veronaeopsis simplex
DENOVO9540	1	1	0	2	3	4	0	0	0	0	0	0	1	1	7	0	0	0	0	0	0	0	0	0	11	0	9	0	20	Fungi	Ascomycota	Dothideomycetes	Venturiales	Sympoventuriaceae	Veronaeopsis	Veronaeopsis simplex
DENOVO10753	0	0	1	0	0	0	0	0	0	0	0	3	0	0	0	1	1	2	0	0	0	0	1	0	1	3	4	1	9	Fungi	Ascomycota	Dothideomycetes	Venturiales	Sympoventuriaceae	Veronaeopsis
DENOVO4508	0	0	0	0	0	0	0	0	0	0	0	6	0	4	0	2	5	3	0	1	1	0	1	2	0	6	14	5	25	Fungi	Ascomycota	Dothideomycetes	Venturiales	Sympoventuriaceae	Veronaeopsis
DENOVO5219	0	0	0	0	0	0	0	0	0	0	1	11	1	1	2	3	1	3	1	2	0	0	2	0	0	12	11	5	28	Fungi	Ascomycota	Dothideomycetes	Venturiales	Sympoventuriaceae	Veronaeopsis
DENOVO8141	0	0	0	0	0	0	0	0	0	0	0	8	0	0	0	1	1	1	0	0	0	0	0	0	0	8	3	0	11	Fungi	Ascomycota	Dothideomycetes	Venturiales	Sympoventuriaceae	Veronaeopsis
DENOVO10517	0	0	0	0	1	0	0	0	1	0	1	0	1	0	0	4	1	2	0	0	0	0	0	0	1	2	8	0	11	Fungi	Ascomycota	Dothideomycetes	Venturiales	Sympoventuriaceae
DENOVO5664	0	0	1	0	1	1	0	1	0	1	0	1	0	0	0	4	7	6	1	4	0	0	0	0	3	3	17	5	28	Fungi	Ascomycota	Dothideomycetes	Venturiales	Sympoventuriaceae
DENOVO6424	0	0	0	2	2	1	0	0	0	0	0	0	0	0	0	4	10	8	0	1	0	0	0	0	5	0	22	1	28	Fungi	Ascomycota	Dothideomycetes	Venturiales	Sympoventuriaceae
DENOVO3701	0	0	0	1	0	0	0	0	0	0	0	0	0	0	0	0	0	0	10	5	0	0	0	9	1	0	0	24	25	Fungi	Ascomycota	Dothideomycetes	Venturiales	Venturiaceae	Tothia
DENOVO10746	0	0	0	0	0	0	0	0	0	0	0	0	0	0	0	0	0	0	0	0	2	5	1	0	0	0	0	8	8	Fungi	Ascomycota	Dothideomycetes	Venturiales	Venturiaceae	Venturia
DENOVO10945	0	0	0	1	1	2	0	0	0	0	0	0	0	0	0	0	0	0	0	0	0	0	0	0	4	0	0	0	4	Fungi	Ascomycota	Dothideomycetes	Venturiales	Venturiaceae	Venturia
DENOVO12238	0	2	1	0	0	0	0	0	0	0	1	9	0	0	0	0	0	0	0	0	0	0	0	0	3	10	0	0	13	Fungi	Ascomycota	Dothideomycetes	Venturiales	Venturiaceae	Venturia
DENOVO12244	0	0	1	0	0	1	0	0	0	1	1	5	0	0	0	0	0	0	0	0	0	0	0	0	2	7	0	0	9	Fungi	Ascomycota	Dothideomycetes	Venturiales	Venturiaceae	Venturia
DENOVO12246	1	0	0	1	1	0	0	0	0	0	0	0	0	0	0	0	0	0	0	0	0	0	0	0	3	0	0	0	3	Fungi	Ascomycota	Dothideomycetes	Venturiales	Venturiaceae	Venturia
DENOVO12442	0	2	0	0	0	2	0	0	0	0	0	0	0	0	0	0	0	0	0	0	0	0	0	0	4	0	0	0	4	Fungi	Ascomycota	Dothideomycetes	Venturiales	Venturiaceae	Venturia
DENOVO3148	0	0	0	6	8	9	0	0	0	0	0	0	0	0	0	0	0	0	0	0	0	0	0	0	23	0	0	0	23	Fungi	Ascomycota	Dothideomycetes	Venturiales	Venturiaceae	Venturia
DENOVO3285	2	0	0	10	7	8	0	0	0	0	0	0	0	0	0	0	0	0	0	0	0	0	0	0	27	0	0	0	27	Fungi	Ascomycota	Dothideomycetes	Venturiales	Venturiaceae	Venturia
DENOVO4449	1	1	0	4	6	1	0	0	0	0	0	0	0	0	0	0	0	0	0	0	0	0	0	0	13	0	0	0	13	Fungi	Ascomycota	Dothideomycetes	Venturiales	Venturiaceae	Venturia
DENOVO4865	0	0	0	0	0	0	0	0	0	0	0	0	0	0	0	0	0	0	0	0	1	18	0	0	0	0	0	19	19	Fungi	Ascomycota	Dothideomycetes	Venturiales	Venturiaceae	Venturia
DENOVO5348	0	0	0	0	0	0	0	0	0	0	0	0	0	0	0	0	0	0	0	0	0	13	1	0	0	0	0	14	14	Fungi	Ascomycota	Dothideomycetes	Venturiales	Venturiaceae	Venturia
DENOVO5504	0	0	3	2	6	2	0	0	0	0	0	0	0	0	0	0	0	0	0	0	0	0	0	0	13	0	0	0	13	Fungi	Ascomycota	Dothideomycetes	Venturiales	Venturiaceae	Venturia
DENOVO6023	0	1	0	3	3	0	0	0	0	0	0	0	0	1	0	0	0	0	0	0	0	0	0	0	7	0	1	0	8	Fungi	Ascomycota	Dothideomycetes	Venturiales	Venturiaceae	Venturia
DENOVO6195	0	0	0	0	4	4	0	0	0	0	0	0	0	0	0	0	0	0	0	0	0	0	0	0	8	0	0	0	8	Fungi	Ascomycota	Dothideomycetes	Venturiales	Venturiaceae	Venturia
DENOVO7351	0	0	0	1	7	0	0	0	0	0	0	0	0	0	0	0	0	0	0	0	0	0	0	0	8	0	0	0	8	Fungi	Ascomycota	Dothideomycetes	Venturiales	Venturiaceae	Venturia
DENOVO7566	0	0	0	2	3	1	0	0	0	0	0	0	1	0	0	0	0	0	0	0	0	0	0	0	6	0	1	0	7	Fungi	Ascomycota	Dothideomycetes	Venturiales	Venturiaceae	Venturia
DENOVO10896	0	0	0	4	1	1	0	0	0	0	0	0	1	0	0	1	0	0	0	0	0	0	0	0	6	0	2	0	8	Fungi	Ascomycota	Dothideomycetes	Venturiales	Venturiaceae
DENOVO11052	0	0	0	0	2	1	0	0	0	0	0	0	0	0	0	0	0	0	0	0	0	0	0	0	3	0	0	0	3	Fungi	Ascomycota	Dothideomycetes	Venturiales	Venturiaceae
DENOVO11837	0	0	0	0	3	2	0	0	0	0	0	0	0	0	0	0	0	0	0	0	0	0	0	0	5	0	0	0	5	Fungi	Ascomycota	Dothideomycetes	Venturiales	Venturiaceae
DENOVO11857	1	0	0	3	2	1	0	0	0	0	0	0	0	0	0	0	0	0	0	0	0	0	0	0	7	0	0	0	7	Fungi	Ascomycota	Dothideomycetes	Venturiales	Venturiaceae
DENOVO12059	0	0	0	1	0	1	0	0	0	0	0	0	0	0	0	0	0	0	0	0	0	0	0	0	2	0	0	0	2	Fungi	Ascomycota	Dothideomycetes	Venturiales	Venturiaceae
DENOVO12206	0	0	0	2	0	1	0	0	0	0	0	0	0	0	1	0	0	0	0	0	0	0	0	0	3	0	1	0	4	Fungi	Ascomycota	Dothideomycetes	Venturiales	Venturiaceae
DENOVO4161	0	0	0	0	0	0	0	0	0	0	0	0	0	0	0	0	0	0	6	9	0	0	0	10	0	0	0	25	25	Fungi	Ascomycota	Dothideomycetes	Venturiales	Venturiaceae
DENOVO5033	0	0	0	7	5	2	0	0	0	0	0	0	0	0	0	0	0	0	0	0	0	0	0	0	14	0	0	0	14	Fungi	Ascomycota	Dothideomycetes	Venturiales	Venturiaceae
DENOVO5230	0	0	0	4	7	8	0	0	0	0	0	0	0	0	0	0	0	0	0	0	0	0	0	0	19	0	0	0	19	Fungi	Ascomycota	Dothideomycetes	Venturiales	Venturiaceae
DENOVO7348	0	0	0	0	0	0	0	0	0	0	0	0	0	0	0	0	0	0	2	1	0	0	0	3	0	0	0	6	6	Fungi	Ascomycota	Dothideomycetes	Venturiales	Venturiaceae
DENOVO7534	0	0	0	2	3	7	0	0	0	0	0	0	0	0	0	0	0	0	0	0	0	0	0	0	12	0	0	0	12	Fungi	Ascomycota	Dothideomycetes	Venturiales	Venturiaceae
DENOVO7549	0	0	0	1	1	0	0	0	0	0	0	0	0	0	0	0	0	0	1	3	0	0	0	1	2	0	0	5	7	Fungi	Ascomycota	Dothideomycetes	Venturiales	Venturiaceae
DENOVO7671	0	0	0	1	4	4	0	0	0	0	0	0	0	0	0	0	0	0	0	0	0	0	0	0	9	0	0	0	9	Fungi	Ascomycota	Dothideomycetes	Venturiales	Venturiaceae
DENOVO9454	0	1	0	4	1	2	0	0	0	0	0	1	0	0	0	0	0	0	0	0	0	0	0	0	8	1	0	0	9	Fungi	Ascomycota	Dothideomycetes	Venturiales	Venturiaceae
DENOVO10416	0	0	0	2	1	1	0	0	0	1	0	2	0	0	0	0	0	0	0	0	0	0	0	0	4	3	0	0	7	Fungi	Ascomycota	Dothideomycetes	Venturiales
DENOVO11416	0	0	0	0	0	0	0	0	0	0	0	0	1	0	1	0	0	0	0	0	0	0	0	0	0	0	2	0	2	Fungi	Ascomycota	Dothideomycetes	Venturiales
DENOVO12141	0	0	0	2	0	0	0	0	0	0	0	0	0	0	0	0	0	0	0	0	0	0	0	0	2	0	0	0	2	Fungi	Ascomycota	Dothideomycetes	Venturiales
DENOVO12636	0	0	0	0	0	0	0	0	0	1	1	0	0	0	0	0	0	0	0	0	0	0	0	0	0	2	0	0	2	Fungi	Ascomycota	Dothideomycetes	Venturiales
DENOVO12681	1	0	0	2	3	0	0	0	0	0	1	0	0	0	0	0	0	0	0	0	0	0	0	0	6	1	0	0	7	Fungi	Ascomycota	Dothideomycetes	Venturiales
DENOVO12764	2	1	2	0	0	0	0	0	0	1	6	13	0	0	0	1	0	1	0	0	1	0	0	0	5	20	2	1	28	Fungi	Ascomycota	Dothideomycetes	Venturiales
DENOVO1478	0	0	0	11	18	18	0	0	0	0	0	0	2	3	5	3	2	0	1	0	12	0	0	0	47	0	15	13	75	Fungi	Ascomycota	Dothideomycetes	Venturiales
DENOVO1533	0	0	0	14	11	16	0	0	0	0	0	0	4	1	1	1	0	0	0	0	12	0	0	0	41	0	7	12	60	Fungi	Ascomycota	Dothideomycetes	Venturiales
DENOVO3779	0	0	0	2	6	5	0	0	0	0	0	0	1	2	1	0	0	0	0	0	1	0	0	0	13	0	4	1	18	Fungi	Ascomycota	Dothideomycetes	Venturiales
DENOVO4028	0	0	0	3	8	5	0	0	0	0	1	3	0	0	0	0	0	0	0	0	0	0	0	0	16	4	0	0	20	Fungi	Ascomycota	Dothideomycetes	Venturiales
DENOVO4108	0	0	0	3	3	5	0	0	0	0	0	0	1	1	0	0	0	0	0	0	1	0	0	0	11	0	2	1	14	Fungi	Ascomycota	Dothideomycetes	Venturiales
DENOVO5016	1	0	0	1	2	2	0	0	0	1	1	0	0	0	0	0	0	0	0	0	0	0	0	0	6	2	0	0	8	Fungi	Ascomycota	Dothideomycetes	Venturiales
DENOVO6058	0	0	0	2	1	1	0	0	0	0	0	0	1	0	1	0	0	0	0	0	1	0	0	0	4	0	2	1	7	Fungi	Ascomycota	Dothideomycetes	Venturiales
DENOVO6944	0	0	0	0	6	1	0	0	0	0	0	0	0	0	1	0	0	0	0	0	4	0	0	0	7	0	1	4	12	Fungi	Ascomycota	Dothideomycetes	Venturiales
DENOVO7179	0	0	0	0	0	0	0	0	1	0	0	0	0	0	0	0	0	0	1	0	3	7	1	3	0	1	0	15	16	Fungi	Ascomycota	Dothideomycetes	Venturiales
DENOVO7411	0	0	0	0	0	0	0	0	0	0	0	0	4	0	0	0	0	0	2	0	1	0	0	2	0	0	4	5	9	Fungi	Ascomycota	Dothideomycetes	Venturiales
DENOVO7759	0	0	0	0	0	0	0	0	1	0	0	0	0	0	0	0	0	0	1	0	4	4	1	1	0	1	0	11	12	Fungi	Ascomycota	Dothideomycetes	Venturiales
DENOVO7865	0	0	0	0	0	0	0	0	0	0	0	0	0	0	0	0	0	0	2	0	1	15	0	2	0	0	0	20	20	Fungi	Ascomycota	Dothideomycetes	Venturiales
DENOVO8201	0	0	0	0	0	0	0	0	0	2	3	2	0	0	0	0	0	0	0	0	0	0	0	0	0	7	0	0	7	Fungi	Ascomycota	Dothideomycetes	Venturiales
DENOVO8666	1	0	0	0	0	0	0	0	0	0	0	0	0	1	0	0	0	0	0	0	0	0	0	0	1	0	1	0	2	Fungi	Ascomycota	Dothideomycetes	Venturiales
DENOVO9886	0	0	0	0	0	0	0	0	0	3	5	3	0	0	0	0	0	0	0	0	0	0	0	0	0	11	0	0	11	Fungi	Ascomycota	Dothideomycetes	Venturiales
DENOVO9967	0	0	0	0	0	0	0	0	0	0	0	0	0	0	0	0	0	0	0	0	0	10	0	0	0	0	0	10	10	Fungi	Ascomycota	Dothideomycetes	Venturiales
DENOVO10294	0	0	0	0	0	0	0	0	0	0	0	0	0	0	0	0	0	0	0	0	0	0	7	0	0	0	0	7	7	Fungi	Ascomycota	Dothideomycetes
DENOVO10334	0	0	0	0	0	0	0	0	0	0	0	0	0	0	0	0	0	0	3	1	0	0	0	2	0	0	0	6	6	Fungi	Ascomycota	Dothideomycetes
DENOVO10511	0	0	0	0	0	0	0	0	0	0	0	0	0	0	0	0	2	1	2	1	0	0	0	1	0	0	3	4	7	Fungi	Ascomycota	Dothideomycetes
DENOVO1070	1	0	0	0	1	1	6	12	22	27	21	18	0	0	0	9	6	7	0	2	1	0	0	0	3	106	22	3	134	Fungi	Ascomycota	Dothideomycetes
DENOVO1075	0	0	0	0	0	0	15	14	15	33	17	11	0	0	0	7	8	2	0	0	3	1	0	0	0	105	17	4	126	Fungi	Ascomycota	Dothideomycetes
DENOVO10804	0	0	0	0	0	0	0	0	0	0	0	0	0	0	0	4	8	3	0	0	0	1	0	0	0	0	15	1	16	Fungi	Ascomycota	Dothideomycetes
DENOVO10965	0	0	0	0	0	0	0	0	0	0	0	0	0	0	0	0	0	0	3	0	0	0	0	1	0	0	0	4	4	Fungi	Ascomycota	Dothideomycetes
DENOVO11133	0	0	0	1	2	2	0	0	1	0	0	0	0	0	0	0	0	0	0	1	0	0	0	3	5	1	0	4	10	Fungi	Ascomycota	Dothideomycetes
DENOVO11232	0	0	0	0	0	0	0	0	0	0	0	0	2	2	0	0	0	0	0	0	0	0	0	0	0	0	4	0	4	Fungi	Ascomycota	Dothideomycetes
DENOVO11233	0	0	0	0	0	0	0	0	1	0	0	0	0	0	0	0	0	0	9	0	0	0	0	0	0	1	0	9	10	Fungi	Ascomycota	Dothideomycetes
DENOVO11359	0	0	0	0	0	0	0	0	0	0	0	0	0	0	0	0	0	0	0	0	0	0	5	0	0	0	0	5	5	Fungi	Ascomycota	Dothideomycetes
DENOVO1139	5	7	11	29	30	17	0	0	0	0	0	0	0	0	0	0	0	0	0	0	0	0	0	0	99	0	0	0	99	Fungi	Ascomycota	Dothideomycetes
DENOVO11478	0	0	0	0	0	0	0	0	0	0	0	0	0	0	0	0	0	0	0	0	0	0	3	0	0	0	0	3	3	Fungi	Ascomycota	Dothideomycetes
DENOVO11953	0	0	0	0	0	0	0	0	0	0	0	0	0	0	0	0	0	0	11	0	0	0	0	0	0	0	0	11	11	Fungi	Ascomycota	Dothideomycetes
DENOVO11977	0	0	0	0	0	0	0	0	0	0	0	0	1	2	1	0	0	0	0	0	0	0	0	0	0	0	4	0	4	Fungi	Ascomycota	Dothideomycetes
DENOVO12075	3	0	2	0	0	0	0	0	0	0	0	0	1	1	2	0	0	0	0	0	0	0	0	0	5	0	4	0	9	Fungi	Ascomycota	Dothideomycetes
DENOVO12170	0	0	0	0	0	0	0	0	0	0	0	0	1	3	0	0	0	0	0	0	0	0	0	0	0	0	4	0	4	Fungi	Ascomycota	Dothideomycetes
DENOVO12346	0	0	0	0	0	0	0	0	0	0	0	0	0	1	0	0	0	0	2	3	0	0	8	2	0	0	1	15	16	Fungi	Ascomycota	Dothideomycetes
DENOVO12424	0	0	0	4	3	0	0	0	0	0	0	0	0	0	0	0	0	0	0	0	0	0	0	0	7	0	0	0	7	Fungi	Ascomycota	Dothideomycetes
DENOVO12431	0	0	1	1	1	2	0	0	0	0	0	0	0	0	0	0	0	0	0	0	0	0	0	0	5	0	0	0	5	Fungi	Ascomycota	Dothideomycetes
DENOVO12440	0	0	0	0	0	0	0	0	0	0	0	0	2	2	2	0	0	0	0	0	0	0	3	0	0	0	6	3	9	Fungi	Ascomycota	Dothideomycetes
DENOVO12620	0	0	0	0	0	0	0	0	0	0	0	0	0	1	0	0	0	0	0	0	0	0	0	0	0	0	1	0	1	Fungi	Ascomycota	Dothideomycetes
DENOVO12661	0	0	0	0	0	0	2	2	0	0	0	0	0	0	0	0	0	1	0	0	0	0	0	0	0	4	1	0	5	Fungi	Ascomycota	Dothideomycetes
DENOVO12689	0	0	0	0	0	0	0	0	0	0	0	0	0	1	0	0	0	0	0	0	0	0	0	0	0	0	1	0	1	Fungi	Ascomycota	Dothideomycetes
DENOVO1281	6	6	5	26	32	25	0	0	0	0	0	0	0	0	0	0	0	0	0	0	0	0	0	0	100	0	0	0	100	Fungi	Ascomycota	Dothideomycetes
DENOVO1404	0	0	0	0	0	0	0	0	0	34	28	29	0	1	0	0	0	0	0	0	0	0	0	0	0	91	1	0	92	Fungi	Ascomycota	Dothideomycetes
DENOVO1620	9	12	15	5	12	2	0	0	0	0	0	0	0	0	0	1	0	3	0	0	0	0	0	0	55	0	4	0	59	Fungi	Ascomycota	Dothideomycetes
DENOVO1629	0	0	0	0	0	0	0	0	0	32	21	42	0	0	0	0	0	0	0	0	0	0	0	0	0	95	0	0	95	Fungi	Ascomycota	Dothideomycetes
DENOVO1751	8	9	17	4	7	4	0	0	0	0	0	0	0	0	0	0	0	0	0	0	0	0	0	0	49	0	0	0	49	Fungi	Ascomycota	Dothideomycetes
DENOVO1780	0	0	0	0	0	0	0	0	0	0	0	0	0	0	0	30	36	22	0	0	0	0	0	0	0	0	88	0	88	Fungi	Ascomycota	Dothideomycetes
DENOVO1786	11	13	7	9	8	5	0	0	1	0	0	0	0	0	0	0	1	1	0	0	0	0	0	0	53	1	2	0	56	Fungi	Ascomycota	Dothideomycetes
DENOVO190	7	8	5	30	42	38	2	12	5	5	5	8	6	4	3	19	15	14	4	42	127	30	93	0	130	37	61	296	524	Fungi	Ascomycota	Dothideomycetes
DENOVO1993	3	10	9	2	8	3	0	0	0	0	0	0	0	0	0	0	0	0	0	0	0	0	0	0	35	0	0	0	35	Fungi	Ascomycota	Dothideomycetes
DENOVO2031	0	0	0	0	0	0	0	0	0	0	0	0	0	0	0	24	28	19	0	0	0	0	0	0	0	0	71	0	71	Fungi	Ascomycota	Dothideomycetes
DENOVO224	4	6	7	35	40	42	1	9	4	5	4	3	3	2	4	14	12	21	2	40	97	31	75	0	134	26	56	245	461	Fungi	Ascomycota	Dothideomycetes
DENOVO2261	0	3	1	12	23	20	0	0	0	0	0	0	1	0	2	0	0	0	0	0	0	0	0	0	59	0	3	0	62	Fungi	Ascomycota	Dothideomycetes
DENOVO2354	0	0	0	0	0	0	0	1	1	0	0	0	0	1	0	26	24	22	0	0	0	1	0	0	0	2	73	1	76	Fungi	Ascomycota	Dothideomycetes
DENOVO2449	1	1	0	14	15	16	0	0	0	0	0	0	1	2	2	0	0	0	0	0	0	0	0	0	47	0	5	0	52	Fungi	Ascomycota	Dothideomycetes
DENOVO2515	0	0	0	0	0	0	0	0	0	0	0	0	10	12	4	0	0	0	0	0	1	1	1	1	0	0	26	4	30	Fungi	Ascomycota	Dothideomycetes
DENOVO2517	0	0	0	0	0	0	0	0	0	0	0	0	12	13	4	0	0	0	0	0	2	0	1	1	0	0	29	4	33	Fungi	Ascomycota	Dothideomycetes
DENOVO2575	3	1	6	2	4	2	0	0	0	0	1	0	0	0	0	1	1	0	0	0	0	0	0	0	18	1	2	0	21	Fungi	Ascomycota	Dothideomycetes
DENOVO2716	0	0	0	0	0	0	0	1	0	0	0	0	0	0	0	15	23	18	0	0	0	0	0	0	0	1	56	0	57	Fungi	Ascomycota	Dothideomycetes
DENOVO2987	0	0	0	0	1	0	1	1	7	8	8	5	0	0	0	1	2	0	0	0	0	0	0	0	1	30	3	0	34	Fungi	Ascomycota	Dothideomycetes
DENOVO3258	0	0	0	0	0	0	2	5	4	6	7	5	0	0	0	1	3	1	0	0	0	0	0	0	0	29	5	0	34	Fungi	Ascomycota	Dothideomycetes
DENOVO3262	1	2	1	1	9	6	0	0	0	0	0	0	0	0	0	0	0	0	0	0	0	0	0	0	20	0	0	0	20	Fungi	Ascomycota	Dothideomycetes
DENOVO3265	1	1	0	8	6	7	0	0	0	0	0	0	0	0	0	0	0	0	0	0	0	0	0	0	23	0	0	0	23	Fungi	Ascomycota	Dothideomycetes
DENOVO3453	3	7	7	1	2	4	0	0	0	0	0	0	0	0	0	0	1	0	0	0	0	0	0	0	24	0	1	0	25	Fungi	Ascomycota	Dothideomycetes
DENOVO3479	0	0	0	0	0	0	0	0	0	10	9	9	0	0	0	0	0	0	0	0	0	0	0	0	0	28	0	0	28	Fungi	Ascomycota	Dothideomycetes
DENOVO3491	0	0	0	0	0	0	0	0	0	0	0	0	0	0	0	0	0	0	2	5	4	4	1	9	0	0	0	25	25	Fungi	Ascomycota	Dothideomycetes
DENOVO399	24	58	62	43	27	28	0	0	1	1	1	0	1	0	0	3	8	3	0	0	0	0	0	0	242	3	15	0	260	Fungi	Ascomycota	Dothideomycetes
DENOVO4135	0	0	0	0	0	0	0	0	0	13	3	6	0	0	0	0	0	0	0	0	0	0	0	0	0	22	0	0	22	Fungi	Ascomycota	Dothideomycetes
DENOVO435	31	76	57	22	21	25	0	0	0	0	0	0	0	0	0	1	0	0	0	0	0	0	0	0	232	0	1	0	233	Fungi	Ascomycota	Dothideomycetes
DENOVO4444	0	0	0	0	0	0	0	0	0	0	0	0	1	0	1	0	0	0	0	0	0	0	18	0	0	0	2	18	20	Fungi	Ascomycota	Dothideomycetes
DENOVO4585	0	0	0	0	0	0	0	0	0	0	0	0	8	1	6	0	0	0	0	0	0	0	0	0	0	0	15	0	15	Fungi	Ascomycota	Dothideomycetes
DENOVO4615	0	0	0	0	0	0	0	0	0	0	0	0	7	12	3	0	0	0	0	0	0	0	0	2	0	0	22	2	24	Fungi	Ascomycota	Dothideomycetes
DENOVO4716	0	0	0	0	0	0	0	0	0	0	0	0	5	3	7	0	0	0	0	0	0	0	0	0	0	0	15	0	15	Fungi	Ascomycota	Dothideomycetes
DENOVO4801	0	0	0	1	0	0	0	0	0	0	0	0	2	6	6	0	0	0	0	0	0	1	0	1	1	0	14	2	17	Fungi	Ascomycota	Dothideomycetes
DENOVO4851	0	0	0	0	0	0	0	0	0	0	0	0	0	0	0	9	4	6	0	0	0	0	0	0	0	0	19	0	19	Fungi	Ascomycota	Dothideomycetes
DENOVO490	24	41	34	33	26	17	0	0	0	0	1	0	0	0	0	1	3	1	0	0	0	0	0	0	175	1	5	0	181	Fungi	Ascomycota	Dothideomycetes
DENOVO4921	1	0	0	4	3	2	0	0	0	0	0	0	0	0	0	0	0	0	0	0	0	0	0	0	10	0	0	0	10	Fungi	Ascomycota	Dothideomycetes
DENOVO5003	1	0	0	0	0	0	4	8	2	3	3	3	0	0	0	0	0	0	0	0	0	0	0	0	1	23	0	0	24	Fungi	Ascomycota	Dothideomycetes
DENOVO5009	0	0	0	0	0	0	0	0	0	0	0	0	0	0	0	0	0	0	0	0	14	1	0	0	0	0	0	15	15	Fungi	Ascomycota	Dothideomycetes
DENOVO5091	0	1	0	1	0	0	9	4	5	5	2	6	0	0	0	0	0	1	0	0	0	0	0	0	2	31	1	0	34	Fungi	Ascomycota	Dothideomycetes
DENOVO5148	0	0	0	0	0	0	0	0	0	0	0	0	1	0	0	0	0	0	0	0	14	2	0	0	0	0	1	16	17	Fungi	Ascomycota	Dothideomycetes
DENOVO5203	0	0	0	0	0	0	0	0	1	0	0	0	0	1	0	10	3	6	0	0	0	0	0	0	0	1	20	0	21	Fungi	Ascomycota	Dothideomycetes
DENOVO5394	0	0	0	0	0	0	0	0	3	0	0	0	0	0	0	10	7	3	0	0	0	0	0	0	0	3	20	0	23	Fungi	Ascomycota	Dothideomycetes
DENOVO566	19	47	31	22	16	17	1	0	0	1	0	0	0	0	0	1	0	4	0	0	0	0	0	0	152	2	5	0	159	Fungi	Ascomycota	Dothideomycetes
DENOVO5747	1	2	0	4	5	2	0	0	0	0	0	0	0	0	0	0	0	0	0	0	0	0	0	0	14	0	0	0	14	Fungi	Ascomycota	Dothideomycetes
DENOVO5787	0	0	0	0	0	0	0	0	0	0	0	0	0	0	0	5	6	6	0	0	0	0	0	0	0	0	17	0	17	Fungi	Ascomycota	Dothideomycetes
DENOVO5954	0	0	0	0	0	0	0	0	0	0	0	0	4	2	6	0	0	0	0	0	0	0	0	0	0	0	12	0	12	Fungi	Ascomycota	Dothideomycetes
DENOVO6225	0	0	0	0	0	0	0	0	0	0	0	0	0	1	0	3	10	5	0	1	0	5	0	0	0	0	19	6	25	Fungi	Ascomycota	Dothideomycetes
DENOVO6245	0	0	0	0	0	0	0	0	0	0	0	0	6	9	6	0	0	0	0	0	0	1	0	0	0	0	21	1	22	Fungi	Ascomycota	Dothideomycetes
DENOVO6385	0	0	0	0	0	0	0	0	0	0	0	0	3	5	4	0	0	0	0	0	0	0	0	0	0	0	12	0	12	Fungi	Ascomycota	Dothideomycetes
DENOVO6450	0	0	0	0	0	0	0	0	0	4	2	3	0	0	0	0	0	0	0	0	0	0	0	0	0	9	0	0	9	Fungi	Ascomycota	Dothideomycetes
DENOVO6481	0	0	0	0	0	0	0	0	0	0	0	0	2	2	0	0	0	0	0	0	1	10	0	0	0	0	4	11	15	Fungi	Ascomycota	Dothideomycetes
DENOVO6525	0	0	0	7	3	3	0	0	0	0	0	0	0	0	0	0	0	0	0	0	0	0	0	0	13	0	0	0	13	Fungi	Ascomycota	Dothideomycetes
DENOVO6529	3	10	4	5	5	3	0	0	0	0	0	0	0	0	0	0	0	0	0	0	0	0	0	0	30	0	0	0	30	Fungi	Ascomycota	Dothideomycetes
DENOVO6549	0	0	0	0	0	0	0	1	0	0	0	0	1	1	2	0	0	2	0	0	0	2	7	8	0	1	6	17	24	Fungi	Ascomycota	Dothideomycetes
DENOVO6693	0	0	0	3	0	1	0	0	0	1	0	0	1	4	2	1	0	0	0	0	0	0	0	0	4	1	8	0	13	Fungi	Ascomycota	Dothideomycetes
DENOVO6775	0	0	0	8	2	3	0	0	0	0	0	0	0	0	0	0	0	0	0	0	0	0	0	0	13	0	0	0	13	Fungi	Ascomycota	Dothideomycetes
DENOVO6870	1	0	0	0	0	0	0	0	0	0	0	0	4	0	2	0	0	0	0	0	0	0	15	0	1	0	6	15	22	Fungi	Ascomycota	Dothideomycetes
DENOVO7021	0	0	0	0	0	0	0	0	0	0	0	0	0	0	0	5	5	3	0	0	0	0	0	0	0	0	13	0	13	Fungi	Ascomycota	Dothideomycetes
DENOVO7125	4	7	5	0	2	0	0	0	0	0	0	0	0	0	0	3	1	0	0	0	0	0	0	0	18	0	4	0	22	Fungi	Ascomycota	Dothideomycetes
DENOVO7192	0	0	0	0	0	1	0	0	0	0	0	0	0	0	0	0	0	0	4	5	3	0	3	1	1	0	0	16	17	Fungi	Ascomycota	Dothideomycetes
DENOVO7197	0	0	0	0	0	0	0	0	0	0	0	0	0	4	2	0	0	0	0	0	5	3	3	9	0	0	6	20	26	Fungi	Ascomycota	Dothideomycetes
DENOVO7207	0	0	0	0	0	0	0	0	0	0	0	0	2	2	0	1	0	1	1	0	0	1	1	0	0	0	6	3	9	Fungi	Ascomycota	Dothideomycetes
DENOVO7243	0	0	0	0	0	0	0	0	0	0	0	0	4	4	1	0	0	0	0	0	0	0	0	1	0	0	9	1	10	Fungi	Ascomycota	Dothideomycetes
DENOVO75	6	14	6	67	77	77	8	20	11	13	5	8	8	9	14	37	25	35	8	100	294	64	176	0	247	65	128	642	1082	Fungi	Ascomycota	Dothideomycetes
DENOVO7588	0	0	0	0	1	2	0	0	0	0	0	0	0	0	0	0	0	0	4	3	2	0	1	1	3	0	0	11	14	Fungi	Ascomycota	Dothideomycetes
DENOVO7619	0	0	0	0	0	0	0	0	0	0	0	0	1	0	0	5	0	3	1	0	1	0	0	0	0	0	9	2	11	Fungi	Ascomycota	Dothideomycetes
DENOVO7640	0	0	0	3	3	2	0	0	0	0	0	0	0	0	0	0	0	0	0	0	0	0	0	0	8	0	0	0	8	Fungi	Ascomycota	Dothideomycetes
DENOVO7666	0	0	0	0	0	0	0	0	0	0	0	0	6	4	0	0	0	0	1	0	0	3	0	0	0	0	10	4	14	Fungi	Ascomycota	Dothideomycetes
DENOVO7714	0	0	0	2	1	3	0	0	0	0	0	0	2	5	0	0	0	0	0	0	0	0	0	0	6	0	7	0	13	Fungi	Ascomycota	Dothideomycetes
DENOVO7772	0	0	0	0	0	0	0	0	0	0	0	0	3	2	2	0	0	0	0	0	0	0	0	0	0	0	7	0	7	Fungi	Ascomycota	Dothideomycetes
DENOVO7952	0	0	0	0	0	0	0	0	0	0	0	0	3	4	3	0	0	0	0	0	0	3	0	0	0	0	10	3	13	Fungi	Ascomycota	Dothideomycetes
DENOVO8338	0	0	1	0	0	0	4	4	1	5	5	8	1	1	0	0	0	1	0	0	0	0	0	0	1	27	3	0	31	Fungi	Ascomycota	Dothideomycetes
DENOVO8770	4	6	1	4	3	2	0	0	0	0	0	0	0	0	0	2	0	0	0	0	0	0	0	0	20	0	2	0	22	Fungi	Ascomycota	Dothideomycetes
DENOVO8783	0	0	0	1	0	0	4	7	0	2	10	3	0	4	1	0	0	1	0	0	0	0	0	0	1	26	6	0	33	Fungi	Ascomycota	Dothideomycetes
DENOVO8934	3	3	1	0	0	0	0	0	0	0	0	0	0	1	2	0	0	0	0	0	0	0	0	0	7	0	3	0	10	Fungi	Ascomycota	Dothideomycetes
DENOVO8991	0	0	2	0	0	0	0	0	0	0	0	0	0	0	0	2	4	1	0	0	2	3	0	0	2	0	7	5	14	Fungi	Ascomycota	Dothideomycetes
DENOVO8999	0	0	0	0	0	0	0	0	0	0	0	0	4	1	2	0	0	0	0	0	1	0	1	1	0	0	7	3	10	Fungi	Ascomycota	Dothideomycetes
DENOVO9138	0	2	1	0	1	1	0	0	2	0	1	0	0	0	0	0	0	1	0	2	9	4	4	0	5	3	1	19	28	Fungi	Ascomycota	Dothideomycetes
DENOVO9196	0	0	1	2	0	0	0	0	0	0	0	0	0	0	0	1	0	0	0	7	0	0	0	3	3	0	1	10	14	Fungi	Ascomycota	Dothideomycetes
DENOVO92	11	11	10	56	66	59	4	28	12	18	16	8	2	6	11	29	29	39	9	78	214	68	146	0	213	86	116	515	930	Fungi	Ascomycota	Dothideomycetes
DENOVO9471	0	0	0	0	0	0	0	1	0	0	0	0	0	0	0	3	1	2	0	0	0	0	0	0	0	1	6	0	7	Fungi	Ascomycota	Dothideomycetes
DENOVO9624	0	0	0	0	0	0	0	0	0	0	0	0	0	0	4	0	0	0	0	0	0	0	0	2	0	0	4	2	6	Fungi	Ascomycota	Dothideomycetes
DENOVO9736	0	0	0	0	0	0	0	0	0	0	0	0	0	0	0	0	0	0	0	0	7	6	0	0	0	0	0	13	13	Fungi	Ascomycota	Dothideomycetes
DENOVO9898	0	0	1	2	3	2	0	0	0	0	0	0	0	0	0	0	0	0	0	0	0	0	0	0	8	0	0	0	8	Fungi	Ascomycota	Dothideomycetes
DENOVO6108	0	0	0	0	0	0	4	9	3	0	0	0	0	0	0	0	0	0	0	0	0	0	0	0	0	16	0	0	16	Fungi	Ascomycota	Eurotiomycetes	Chaetothyriales	Cyphellophoraceae	Cyphellophora
DENOVO9696	0	0	0	0	0	0	0	5	3	0	0	0	0	0	0	0	0	0	0	0	0	0	0	0	0	8	0	0	8	Fungi	Ascomycota	Eurotiomycetes	Chaetothyriales	Cyphellophoraceae	Cyphellophora
DENOVO10946	0	0	0	0	0	0	0	0	0	0	4	11	0	0	0	0	0	0	0	0	1	0	0	0	0	15	0	1	16	Fungi	Ascomycota	Eurotiomycetes	Chaetothyriales	Herpotrichiellaceae	Capronia
DENOVO11378	1	0	2	0	0	0	0	0	0	0	0	0	0	0	0	0	0	0	0	0	0	0	0	0	3	0	0	0	3	Fungi	Ascomycota	Eurotiomycetes	Chaetothyriales	Herpotrichiellaceae	Capronia
DENOVO3216	6	8	7	0	0	0	0	0	0	0	0	0	0	0	0	0	0	0	0	0	0	0	0	0	21	0	0	0	21	Fungi	Ascomycota	Eurotiomycetes	Chaetothyriales	Herpotrichiellaceae	Capronia
DENOVO3260	4	9	3	0	0	0	0	0	0	0	0	0	0	0	0	0	0	0	0	0	0	0	0	0	16	0	0	0	16	Fungi	Ascomycota	Eurotiomycetes	Chaetothyriales	Herpotrichiellaceae	Capronia
DENOVO4309	0	0	0	0	0	0	0	0	0	0	0	0	0	0	0	0	0	0	0	0	7	22	0	1	0	0	0	30	30	Fungi	Ascomycota	Eurotiomycetes	Chaetothyriales	Herpotrichiellaceae	Capronia
DENOVO5567	0	0	0	1	0	0	0	0	0	0	0	0	0	0	0	0	0	0	1	0	3	12	0	1	1	0	0	17	18	Fungi	Ascomycota	Eurotiomycetes	Chaetothyriales	Herpotrichiellaceae	Capronia
DENOVO6367	0	0	0	0	0	0	2	1	0	0	0	0	3	1	1	3	1	3	0	0	0	0	0	0	0	3	12	0	15	Fungi	Ascomycota	Eurotiomycetes	Chaetothyriales	Herpotrichiellaceae	Capronia
DENOVO7162	0	0	0	0	0	0	0	1	0	4	3	11	0	0	0	0	0	0	0	1	1	0	0	1	0	19	0	3	22	Fungi	Ascomycota	Eurotiomycetes	Chaetothyriales	Herpotrichiellaceae	Capronia
DENOVO7258	3	1	3	0	0	0	0	0	0	0	0	0	0	0	0	0	0	0	0	0	0	0	0	0	7	0	0	0	7	Fungi	Ascomycota	Eurotiomycetes	Chaetothyriales	Herpotrichiellaceae	Capronia
DENOVO8092	0	0	0	0	0	0	5	0	0	0	0	0	5	0	1	5	0	1	0	0	0	0	1	0	0	5	12	1	18	Fungi	Ascomycota	Eurotiomycetes	Chaetothyriales	Herpotrichiellaceae	Capronia
DENOVO8416	1	0	1	0	0	0	1	0	0	0	0	0	0	0	0	0	0	0	0	0	0	0	0	0	2	1	0	0	3	Fungi	Ascomycota	Eurotiomycetes	Chaetothyriales	Herpotrichiellaceae	Capronia
DENOVO8903	0	0	0	0	0	0	0	0	0	0	0	0	0	0	0	0	0	0	0	0	1	3	0	2	0	0	0	6	6	Fungi	Ascomycota	Eurotiomycetes	Chaetothyriales	Herpotrichiellaceae	Capronia
DENOVO9721	4	0	0	0	0	0	0	0	0	0	0	0	0	0	0	0	0	0	0	0	0	0	0	0	4	0	0	0	4	Fungi	Ascomycota	Eurotiomycetes	Chaetothyriales	Herpotrichiellaceae	Capronia
DENOVO10218	0	0	3	0	1	1	0	0	0	0	0	0	0	0	0	0	0	0	0	0	0	0	0	0	5	0	0	0	5	Fungi	Ascomycota	Eurotiomycetes	Chaetothyriales	Herpotrichiellaceae	Cladophialophora	Cladophialophora chaetospira
DENOVO10325	0	0	0	0	0	0	3	0	0	0	0	0	0	0	0	0	0	0	0	0	0	0	0	0	0	3	0	0	3	Fungi	Ascomycota	Eurotiomycetes	Chaetothyriales	Herpotrichiellaceae	Cladophialophora	Cladophialophora chaetospira
DENOVO10377	0	0	0	0	2	2	0	0	1	0	0	0	0	0	1	0	0	0	0	8	0	0	1	0	4	1	1	9	15	Fungi	Ascomycota	Eurotiomycetes	Chaetothyriales	Herpotrichiellaceae	Cladophialophora	Cladophialophora chaetospira
DENOVO10685	0	0	0	0	0	0	1	3	3	0	0	0	0	0	0	0	0	0	0	0	0	0	0	0	0	7	0	0	7	Fungi	Ascomycota	Eurotiomycetes	Chaetothyriales	Herpotrichiellaceae	Cladophialophora	Cladophialophora chaetospira
DENOVO11357	0	0	0	1	1	1	0	0	0	0	0	0	0	0	0	0	0	0	0	0	0	0	0	0	3	0	0	0	3	Fungi	Ascomycota	Eurotiomycetes	Chaetothyriales	Herpotrichiellaceae	Cladophialophora	Cladophialophora chaetospira
DENOVO11591	0	0	0	1	2	1	0	0	0	0	0	0	1	0	1	0	0	0	0	6	0	0	1	0	4	0	2	7	13	Fungi	Ascomycota	Eurotiomycetes	Chaetothyriales	Herpotrichiellaceae	Cladophialophora	Cladophialophora chaetospira
DENOVO11733	0	0	0	0	1	2	0	0	0	0	0	0	0	0	0	0	0	0	0	0	0	0	0	0	3	0	0	0	3	Fungi	Ascomycota	Eurotiomycetes	Chaetothyriales	Herpotrichiellaceae	Cladophialophora	Cladophialophora chaetospira
DENOVO11743	1	0	1	0	0	0	0	1	0	0	0	0	0	0	0	0	0	0	0	0	0	1	0	0	2	1	0	1	4	Fungi	Ascomycota	Eurotiomycetes	Chaetothyriales	Herpotrichiellaceae	Cladophialophora	Cladophialophora chaetospira
DENOVO1645	5	6	5	0	0	0	17	22	12	0	0	0	0	0	0	0	0	0	0	0	0	0	0	0	16	51	0	0	67	Fungi	Ascomycota	Eurotiomycetes	Chaetothyriales	Herpotrichiellaceae	Cladophialophora	Cladophialophora chaetospira
DENOVO1811	8	6	2	1	0	0	15	22	9	1	0	0	0	0	0	0	0	0	0	0	0	0	0	0	17	47	0	0	64	Fungi	Ascomycota	Eurotiomycetes	Chaetothyriales	Herpotrichiellaceae	Cladophialophora	Cladophialophora chaetospira
DENOVO2199	2	2	1	10	6	5	0	0	0	5	6	2	1	2	1	0	0	0	0	0	0	0	0	0	26	13	4	0	43	Fungi	Ascomycota	Eurotiomycetes	Chaetothyriales	Herpotrichiellaceae	Cladophialophora	Cladophialophora chaetospira
DENOVO2926	3	3	5	9	7	4	0	0	0	2	0	4	0	1	2	0	0	0	0	0	0	0	0	0	31	6	3	0	40	Fungi	Ascomycota	Eurotiomycetes	Chaetothyriales	Herpotrichiellaceae	Cladophialophora	Cladophialophora chaetospira
DENOVO3301	2	2	2	5	5	3	0	0	0	0	0	0	0	0	0	0	0	0	0	0	0	0	0	0	19	0	0	0	19	Fungi	Ascomycota	Eurotiomycetes	Chaetothyriales	Herpotrichiellaceae	Cladophialophora	Cladophialophora chaetospira
DENOVO3499	2	6	4	5	4	5	0	0	0	0	0	0	0	0	0	0	0	0	0	0	0	0	0	0	26	0	0	0	26	Fungi	Ascomycota	Eurotiomycetes	Chaetothyriales	Herpotrichiellaceae	Cladophialophora	Cladophialophora chaetospira
DENOVO4445	0	0	0	0	0	0	7	8	7	0	0	0	0	0	0	0	0	0	0	0	0	0	0	0	0	22	0	0	22	Fungi	Ascomycota	Eurotiomycetes	Chaetothyriales	Herpotrichiellaceae	Cladophialophora	Cladophialophora chaetospira
DENOVO4646	0	0	0	0	0	0	8	13	4	0	0	0	0	0	0	0	0	0	0	0	0	0	0	0	0	25	0	0	25	Fungi	Ascomycota	Eurotiomycetes	Chaetothyriales	Herpotrichiellaceae	Cladophialophora	Cladophialophora chaetospira
DENOVO4783	0	0	0	0	0	0	11	6	7	0	0	0	0	0	0	0	0	0	0	0	0	0	0	0	0	24	0	0	24	Fungi	Ascomycota	Eurotiomycetes	Chaetothyriales	Herpotrichiellaceae	Cladophialophora	Cladophialophora chaetospira
DENOVO4896	2	1	1	0	0	0	2	6	5	0	0	0	0	0	0	0	0	0	0	0	0	0	0	0	4	13	0	0	17	Fungi	Ascomycota	Eurotiomycetes	Chaetothyriales	Herpotrichiellaceae	Cladophialophora	Cladophialophora chaetospira
DENOVO5082	0	0	1	1	0	0	3	2	2	0	0	0	0	0	0	0	0	0	0	0	0	0	0	0	2	7	0	0	9	Fungi	Ascomycota	Eurotiomycetes	Chaetothyriales	Herpotrichiellaceae	Cladophialophora	Cladophialophora chaetospira
DENOVO5947	0	0	0	4	0	4	0	0	0	2	1	2	0	0	0	0	0	0	0	0	0	0	0	0	8	5	0	0	13	Fungi	Ascomycota	Eurotiomycetes	Chaetothyriales	Herpotrichiellaceae	Cladophialophora	Cladophialophora chaetospira
DENOVO5999	0	0	0	0	0	0	9	6	9	0	0	0	0	0	0	0	0	0	0	0	0	0	0	0	0	24	0	0	24	Fungi	Ascomycota	Eurotiomycetes	Chaetothyriales	Herpotrichiellaceae	Cladophialophora	Cladophialophora chaetospira
DENOVO6180	3	4	2	0	5	1	0	0	0	0	0	0	0	0	0	0	0	0	0	0	0	0	0	0	15	0	0	0	15	Fungi	Ascomycota	Eurotiomycetes	Chaetothyriales	Herpotrichiellaceae	Cladophialophora	Cladophialophora chaetospira
DENOVO6547	1	1	1	3	2	2	0	0	0	0	0	0	0	0	0	0	0	0	0	0	0	0	0	0	10	0	0	0	10	Fungi	Ascomycota	Eurotiomycetes	Chaetothyriales	Herpotrichiellaceae	Cladophialophora	Cladophialophora chaetospira
DENOVO6885	0	1	1	0	0	0	0	4	1	0	0	0	0	0	0	0	0	0	0	0	0	0	0	0	2	5	0	0	7	Fungi	Ascomycota	Eurotiomycetes	Chaetothyriales	Herpotrichiellaceae	Cladophialophora	Cladophialophora chaetospira
DENOVO7103	0	0	0	0	2	4	0	0	0	0	0	0	0	0	0	0	0	0	0	0	0	0	0	0	6	0	0	0	6	Fungi	Ascomycota	Eurotiomycetes	Chaetothyriales	Herpotrichiellaceae	Cladophialophora	Cladophialophora chaetospira
DENOVO7416	0	0	0	1	2	2	2	1	1	0	0	0	0	0	0	0	0	0	0	0	0	1	0	0	5	4	0	1	10	Fungi	Ascomycota	Eurotiomycetes	Chaetothyriales	Herpotrichiellaceae	Cladophialophora	Cladophialophora chaetospira
DENOVO7484	1	2	1	3	2	6	0	0	0	0	0	0	0	0	0	0	0	0	0	0	0	0	0	0	15	0	0	0	15	Fungi	Ascomycota	Eurotiomycetes	Chaetothyriales	Herpotrichiellaceae	Cladophialophora	Cladophialophora chaetospira
DENOVO8110	2	1	0	1	4	2	0	0	0	0	2	0	0	0	1	0	0	0	0	0	0	0	0	0	10	2	1	0	13	Fungi	Ascomycota	Eurotiomycetes	Chaetothyriales	Herpotrichiellaceae	Cladophialophora	Cladophialophora chaetospira
DENOVO9168	0	1	1	1	0	2	0	0	0	0	0	0	0	0	0	0	0	0	0	0	0	0	0	0	5	0	0	0	5	Fungi	Ascomycota	Eurotiomycetes	Chaetothyriales	Herpotrichiellaceae	Cladophialophora	Cladophialophora chaetospira
DENOVO9193	0	0	1	0	0	1	0	0	0	0	0	0	0	0	0	0	0	0	0	0	0	0	0	0	2	0	0	0	2	Fungi	Ascomycota	Eurotiomycetes	Chaetothyriales	Herpotrichiellaceae	Cladophialophora	Cladophialophora chaetospira
DENOVO9646	1	1	3	1	0	0	0	0	1	0	0	0	0	0	0	0	0	0	0	0	0	3	0	0	6	1	0	3	10	Fungi	Ascomycota	Eurotiomycetes	Chaetothyriales	Herpotrichiellaceae	Cladophialophora	Cladophialophora chaetospira
DENOVO9669	0	0	0	1	2	2	1	3	0	0	0	0	0	0	0	0	0	0	0	0	0	0	0	0	5	4	0	0	9	Fungi	Ascomycota	Eurotiomycetes	Chaetothyriales	Herpotrichiellaceae	Cladophialophora	Cladophialophora chaetospira
DENOVO9984	0	0	0	1	1	2	0	0	0	0	0	0	0	0	0	0	0	0	0	0	0	0	0	0	4	0	0	0	4	Fungi	Ascomycota	Eurotiomycetes	Chaetothyriales	Herpotrichiellaceae	Cladophialophora	Cladophialophora chaetospira
DENOVO11580	0	0	0	1	0	5	0	0	0	0	0	0	0	0	0	0	0	0	0	0	0	0	1	0	6	0	0	1	7	Fungi	Ascomycota	Eurotiomycetes	Chaetothyriales	Herpotrichiellaceae	Cladophialophora	Cladophialophora minutissima
DENOVO10005	0	2	3	0	0	0	0	0	0	0	0	0	0	0	0	0	0	0	0	0	0	0	0	0	5	0	0	0	5	Fungi	Ascomycota	Eurotiomycetes	Chaetothyriales	Herpotrichiellaceae	Cladophialophora
DENOVO10016	0	0	0	0	0	1	0	0	0	0	0	0	3	0	0	0	0	1	0	0	0	1	2	0	1	0	4	3	8	Fungi	Ascomycota	Eurotiomycetes	Chaetothyriales	Herpotrichiellaceae	Cladophialophora
DENOVO10028	0	0	1	0	1	2	0	0	0	0	0	0	0	0	0	0	0	0	0	0	0	0	0	0	4	0	0	0	4	Fungi	Ascomycota	Eurotiomycetes	Chaetothyriales	Herpotrichiellaceae	Cladophialophora
DENOVO1004	5	2	3	11	15	21	2	4	4	2	2	3	5	11	4	8	2	1	7	35	4	2	3	0	57	17	31	51	156	Fungi	Ascomycota	Eurotiomycetes	Chaetothyriales	Herpotrichiellaceae	Cladophialophora
DENOVO1007	1	4	8	14	10	9	3	4	4	1	0	1	2	5	1	5	2	3	0	26	2	1	3	0	46	13	18	32	109	Fungi	Ascomycota	Eurotiomycetes	Chaetothyriales	Herpotrichiellaceae	Cladophialophora
DENOVO1010	20	16	17	8	17	13	0	0	0	7	8	13	0	0	0	1	1	1	0	0	0	0	0	0	91	28	3	0	122	Fungi	Ascomycota	Eurotiomycetes	Chaetothyriales	Herpotrichiellaceae	Cladophialophora
DENOVO10118	0	2	0	0	0	0	0	0	0	0	0	0	0	0	0	0	0	0	0	0	0	0	0	0	2	0	0	0	2	Fungi	Ascomycota	Eurotiomycetes	Chaetothyriales	Herpotrichiellaceae	Cladophialophora
DENOVO10177	0	0	0	0	0	0	0	0	0	4	1	1	0	0	0	0	0	0	0	0	0	0	0	0	0	6	0	0	6	Fungi	Ascomycota	Eurotiomycetes	Chaetothyriales	Herpotrichiellaceae	Cladophialophora
DENOVO10178	0	0	0	5	3	0	0	0	0	0	0	0	0	0	0	0	0	0	0	0	0	0	0	0	8	0	0	0	8	Fungi	Ascomycota	Eurotiomycetes	Chaetothyriales	Herpotrichiellaceae	Cladophialophora
DENOVO10203	0	1	0	0	0	1	0	0	0	1	3	2	0	0	0	1	3	3	10	2	1	0	0	0	2	6	7	13	28	Fungi	Ascomycota	Eurotiomycetes	Chaetothyriales	Herpotrichiellaceae	Cladophialophora
DENOVO1046	2	0	1	19	16	30	1	0	0	0	0	0	4	3	0	0	0	0	0	1	19	3	11	6	68	1	7	40	116	Fungi	Ascomycota	Eurotiomycetes	Chaetothyriales	Herpotrichiellaceae	Cladophialophora
DENOVO10549	0	0	0	0	0	0	0	0	0	1	2	0	1	0	1	0	1	0	1	0	1	0	0	0	0	3	3	2	8	Fungi	Ascomycota	Eurotiomycetes	Chaetothyriales	Herpotrichiellaceae	Cladophialophora
DENOVO10601	2	0	1	0	1	0	0	0	0	1	4	1	0	0	0	0	0	0	0	0	0	0	0	0	4	6	0	0	10	Fungi	Ascomycota	Eurotiomycetes	Chaetothyriales	Herpotrichiellaceae	Cladophialophora
DENOVO10608	0	0	0	0	0	0	0	0	0	0	0	0	0	0	0	0	0	0	0	0	2	0	0	0	0	0	0	2	2	Fungi	Ascomycota	Eurotiomycetes	Chaetothyriales	Herpotrichiellaceae	Cladophialophora
DENOVO10624	0	0	0	0	0	0	0	0	0	0	0	0	0	0	0	0	0	0	1	0	1	0	3	0	0	0	0	5	5	Fungi	Ascomycota	Eurotiomycetes	Chaetothyriales	Herpotrichiellaceae	Cladophialophora
DENOVO10652	0	0	0	0	0	0	0	0	0	0	0	4	0	0	0	0	0	0	0	0	0	0	0	0	0	4	0	0	4	Fungi	Ascomycota	Eurotiomycetes	Chaetothyriales	Herpotrichiellaceae	Cladophialophora
DENOVO10670	0	0	0	0	0	0	0	0	0	3	0	2	0	0	0	0	0	0	0	0	0	0	0	0	0	5	0	0	5	Fungi	Ascomycota	Eurotiomycetes	Chaetothyriales	Herpotrichiellaceae	Cladophialophora
DENOVO10880	0	0	0	0	0	0	1	4	0	0	0	0	0	0	0	0	0	0	0	0	0	0	0	0	0	5	0	0	5	Fungi	Ascomycota	Eurotiomycetes	Chaetothyriales	Herpotrichiellaceae	Cladophialophora
DENOVO10903	0	0	0	0	0	0	0	0	0	1	0	4	0	0	0	0	0	0	0	0	0	0	0	0	0	5	0	0	5	Fungi	Ascomycota	Eurotiomycetes	Chaetothyriales	Herpotrichiellaceae	Cladophialophora
DENOVO10915	0	0	0	2	2	0	0	0	0	0	0	0	0	0	0	0	0	0	0	0	0	0	0	0	4	0	0	0	4	Fungi	Ascomycota	Eurotiomycetes	Chaetothyriales	Herpotrichiellaceae	Cladophialophora
DENOVO10943	0	0	0	0	0	0	0	0	0	2	0	3	0	0	0	2	1	2	0	0	0	0	0	0	0	5	5	0	10	Fungi	Ascomycota	Eurotiomycetes	Chaetothyriales	Herpotrichiellaceae	Cladophialophora
DENOVO11024	0	0	0	0	1	3	0	0	0	0	0	0	2	4	0	0	0	0	0	0	0	0	0	0	4	0	6	0	10	Fungi	Ascomycota	Eurotiomycetes	Chaetothyriales	Herpotrichiellaceae	Cladophialophora
DENOVO11026	0	0	0	0	0	0	0	0	0	0	0	0	1	1	2	0	0	0	0	0	1	2	0	0	0	0	4	3	7	Fungi	Ascomycota	Eurotiomycetes	Chaetothyriales	Herpotrichiellaceae	Cladophialophora
DENOVO11155	0	0	0	0	0	0	0	0	0	0	0	0	2	1	3	0	0	0	0	0	0	1	1	0	0	0	6	2	8	Fungi	Ascomycota	Eurotiomycetes	Chaetothyriales	Herpotrichiellaceae	Cladophialophora
DENOVO11180	0	0	0	0	0	0	0	0	0	0	0	0	0	0	0	0	0	0	1	0	2	0	0	0	0	0	0	3	3	Fungi	Ascomycota	Eurotiomycetes	Chaetothyriales	Herpotrichiellaceae	Cladophialophora
DENOVO11274	0	0	0	0	0	0	0	2	3	0	0	0	0	0	0	0	0	0	0	0	0	0	0	0	0	5	0	0	5	Fungi	Ascomycota	Eurotiomycetes	Chaetothyriales	Herpotrichiellaceae	Cladophialophora
DENOVO11278	0	0	0	2	2	2	0	0	0	0	0	0	0	0	0	0	0	0	0	0	0	0	0	0	6	0	0	0	6	Fungi	Ascomycota	Eurotiomycetes	Chaetothyriales	Herpotrichiellaceae	Cladophialophora
DENOVO11293	0	0	0	0	0	0	0	0	0	0	0	0	0	0	0	0	0	0	0	0	0	0	0	5	0	0	0	5	5	Fungi	Ascomycota	Eurotiomycetes	Chaetothyriales	Herpotrichiellaceae	Cladophialophora
DENOVO11362	0	0	0	0	0	0	0	0	0	0	0	0	13	0	0	0	0	0	0	0	0	0	0	0	0	0	13	0	13	Fungi	Ascomycota	Eurotiomycetes	Chaetothyriales	Herpotrichiellaceae	Cladophialophora
DENOVO11459	4	4	1	0	0	0	0	0	0	0	0	0	0	0	0	0	0	0	0	0	0	0	0	0	9	0	0	0	9	Fungi	Ascomycota	Eurotiomycetes	Chaetothyriales	Herpotrichiellaceae	Cladophialophora
DENOVO11474	0	0	0	0	0	0	0	0	0	0	0	0	0	3	0	0	0	0	0	0	1	0	1	0	0	0	3	2	5	Fungi	Ascomycota	Eurotiomycetes	Chaetothyriales	Herpotrichiellaceae	Cladophialophora
DENOVO11525	0	0	0	0	0	0	0	0	0	2	1	0	0	0	0	0	0	0	0	0	0	0	0	0	0	3	0	0	3	Fungi	Ascomycota	Eurotiomycetes	Chaetothyriales	Herpotrichiellaceae	Cladophialophora
DENOVO11658	0	0	0	0	0	0	0	0	0	0	0	0	3	0	0	0	0	0	0	0	0	0	0	0	0	0	3	0	3	Fungi	Ascomycota	Eurotiomycetes	Chaetothyriales	Herpotrichiellaceae	Cladophialophora
DENOVO11671	0	0	0	0	0	0	0	0	0	0	0	0	0	0	0	0	0	0	0	0	0	1	1	2	0	0	0	4	4	Fungi	Ascomycota	Eurotiomycetes	Chaetothyriales	Herpotrichiellaceae	Cladophialophora
DENOVO11696	0	0	0	0	0	0	0	0	0	0	0	0	0	0	0	0	0	0	0	0	6	1	0	0	0	0	0	7	7	Fungi	Ascomycota	Eurotiomycetes	Chaetothyriales	Herpotrichiellaceae	Cladophialophora
DENOVO11742	0	0	0	0	0	0	0	0	0	2	4	4	0	0	0	0	0	0	0	0	0	0	0	0	0	10	0	0	10	Fungi	Ascomycota	Eurotiomycetes	Chaetothyriales	Herpotrichiellaceae	Cladophialophora
DENOVO1184	0	0	0	0	0	0	7	15	14	4	1	2	0	0	0	3	8	3	3	41	8	0	0	0	0	43	14	52	109	Fungi	Ascomycota	Eurotiomycetes	Chaetothyriales	Herpotrichiellaceae	Cladophialophora
DENOVO11850	0	0	0	0	0	0	0	0	0	0	0	0	0	0	0	0	0	0	2	4	0	0	0	0	0	0	0	6	6	Fungi	Ascomycota	Eurotiomycetes	Chaetothyriales	Herpotrichiellaceae	Cladophialophora
DENOVO11989	0	0	0	3	0	0	0	0	0	0	0	0	0	0	0	0	0	0	0	0	0	0	0	0	3	0	0	0	3	Fungi	Ascomycota	Eurotiomycetes	Chaetothyriales	Herpotrichiellaceae	Cladophialophora
DENOVO12000	0	0	0	0	0	0	0	0	0	0	0	0	0	0	0	0	0	0	0	0	0	0	0	2	0	0	0	2	2	Fungi	Ascomycota	Eurotiomycetes	Chaetothyriales	Herpotrichiellaceae	Cladophialophora
DENOVO12018	3	2	0	2	3	6	0	0	1	0	0	0	0	0	0	0	0	0	0	0	0	0	0	0	16	1	0	0	17	Fungi	Ascomycota	Eurotiomycetes	Chaetothyriales	Herpotrichiellaceae	Cladophialophora
DENOVO12163	0	0	0	0	0	1	0	0	0	0	0	1	0	1	2	0	0	0	0	0	1	0	0	0	1	1	3	1	6	Fungi	Ascomycota	Eurotiomycetes	Chaetothyriales	Herpotrichiellaceae	Cladophialophora
DENOVO1219	2	0	4	13	13	24	0	0	0	20	11	18	1	2	4	0	0	0	0	0	0	0	0	0	56	49	7	0	112	Fungi	Ascomycota	Eurotiomycetes	Chaetothyriales	Herpotrichiellaceae	Cladophialophora
DENOVO1220	8	3	5	12	11	11	9	9	6	5	2	5	2	7	7	1	0	0	0	0	0	0	0	0	50	36	17	0	103	Fungi	Ascomycota	Eurotiomycetes	Chaetothyriales	Herpotrichiellaceae	Cladophialophora
DENOVO12315	0	0	0	1	1	1	0	0	0	0	0	0	1	3	0	0	0	0	0	0	0	0	0	0	3	0	4	0	7	Fungi	Ascomycota	Eurotiomycetes	Chaetothyriales	Herpotrichiellaceae	Cladophialophora
DENOVO12386	0	1	0	0	0	0	0	1	0	0	0	1	0	0	0	1	0	0	0	0	0	0	0	0	1	2	1	0	4	Fungi	Ascomycota	Eurotiomycetes	Chaetothyriales	Herpotrichiellaceae	Cladophialophora
DENOVO12398	0	0	0	0	0	0	0	0	0	0	0	0	0	0	0	0	0	0	1	0	3	0	0	0	0	0	0	4	4	Fungi	Ascomycota	Eurotiomycetes	Chaetothyriales	Herpotrichiellaceae	Cladophialophora
DENOVO12447	0	0	0	0	0	0	0	1	0	0	0	0	1	0	0	0	1	0	0	0	0	0	0	0	0	1	2	0	3	Fungi	Ascomycota	Eurotiomycetes	Chaetothyriales	Herpotrichiellaceae	Cladophialophora
DENOVO12504	0	0	0	0	0	0	1	2	1	0	0	0	0	0	0	0	0	0	0	0	0	0	0	0	0	4	0	0	4	Fungi	Ascomycota	Eurotiomycetes	Chaetothyriales	Herpotrichiellaceae	Cladophialophora
DENOVO12510	1	0	0	2	3	3	0	0	0	0	0	0	0	0	0	0	0	0	0	0	0	0	0	0	9	0	0	0	9	Fungi	Ascomycota	Eurotiomycetes	Chaetothyriales	Herpotrichiellaceae	Cladophialophora
DENOVO12511	0	0	0	3	4	3	0	0	0	0	0	0	0	0	0	0	0	0	0	0	0	0	0	0	10	0	0	0	10	Fungi	Ascomycota	Eurotiomycetes	Chaetothyriales	Herpotrichiellaceae	Cladophialophora
DENOVO12531	0	0	0	0	0	0	0	0	0	0	0	0	0	0	0	0	0	0	0	7	0	0	2	2	0	0	0	11	11	Fungi	Ascomycota	Eurotiomycetes	Chaetothyriales	Herpotrichiellaceae	Cladophialophora
DENOVO12556	0	0	0	2	0	3	0	0	0	0	0	0	0	0	0	0	0	0	0	0	0	0	0	0	5	0	0	0	5	Fungi	Ascomycota	Eurotiomycetes	Chaetothyriales	Herpotrichiellaceae	Cladophialophora
DENOVO12581	0	0	0	0	0	0	0	0	0	4	5	2	0	0	0	0	0	0	0	0	0	0	0	0	0	11	0	0	11	Fungi	Ascomycota	Eurotiomycetes	Chaetothyriales	Herpotrichiellaceae	Cladophialophora
DENOVO12586	2	2	1	0	0	1	0	0	0	0	0	0	0	0	0	0	0	0	0	0	0	0	0	0	6	0	0	0	6	Fungi	Ascomycota	Eurotiomycetes	Chaetothyriales	Herpotrichiellaceae	Cladophialophora
DENOVO12632	0	4	3	5	7	4	0	3	1	2	3	1	2	3	2	1	1	1	5	13	3	2	0	2	23	10	10	25	68	Fungi	Ascomycota	Eurotiomycetes	Chaetothyriales	Herpotrichiellaceae	Cladophialophora
DENOVO12659	0	0	0	0	0	0	0	0	0	0	0	0	0	0	0	1	0	0	0	0	0	1	1	0	0	0	1	2	3	Fungi	Ascomycota	Eurotiomycetes	Chaetothyriales	Herpotrichiellaceae	Cladophialophora
DENOVO12668	0	0	0	0	0	0	0	0	0	0	0	0	0	0	0	0	0	0	0	3	0	0	0	3	0	0	0	6	6	Fungi	Ascomycota	Eurotiomycetes	Chaetothyriales	Herpotrichiellaceae	Cladophialophora
DENOVO12671	1	0	0	2	2	3	0	0	0	0	0	0	0	0	0	0	0	0	0	0	0	0	0	0	8	0	0	0	8	Fungi	Ascomycota	Eurotiomycetes	Chaetothyriales	Herpotrichiellaceae	Cladophialophora
DENOVO1269	9	16	11	13	7	8	0	0	0	7	8	8	0	0	0	0	1	0	0	0	0	0	0	0	64	23	1	0	88	Fungi	Ascomycota	Eurotiomycetes	Chaetothyriales	Herpotrichiellaceae	Cladophialophora
DENOVO12695	0	2	0	1	0	1	0	0	0	1	0	1	0	0	0	0	0	0	0	0	0	0	0	0	4	2	0	0	6	Fungi	Ascomycota	Eurotiomycetes	Chaetothyriales	Herpotrichiellaceae	Cladophialophora
DENOVO1277	1	2	3	9	10	19	0	0	0	10	17	16	2	2	3	0	0	1	0	0	0	0	0	0	44	43	8	0	95	Fungi	Ascomycota	Eurotiomycetes	Chaetothyriales	Herpotrichiellaceae	Cladophialophora
DENOVO12770	0	0	0	0	0	0	0	1	0	0	3	1	0	0	0	1	0	0	0	0	0	0	0	0	0	5	1	0	6	Fungi	Ascomycota	Eurotiomycetes	Chaetothyriales	Herpotrichiellaceae	Cladophialophora
DENOVO12812	3	1	0	0	0	0	0	0	0	0	0	0	0	0	0	0	0	0	0	0	0	0	0	0	4	0	0	0	4	Fungi	Ascomycota	Eurotiomycetes	Chaetothyriales	Herpotrichiellaceae	Cladophialophora
DENOVO12821	0	2	4	0	1	0	0	0	0	2	0	0	0	0	0	3	0	0	1	0	0	0	1	0	7	2	3	2	14	Fungi	Ascomycota	Eurotiomycetes	Chaetothyriales	Herpotrichiellaceae	Cladophialophora
DENOVO12842	0	0	0	0	0	0	0	0	0	0	0	2	0	0	0	2	1	1	0	0	0	0	0	1	0	2	4	1	7	Fungi	Ascomycota	Eurotiomycetes	Chaetothyriales	Herpotrichiellaceae	Cladophialophora
DENOVO1293	5	7	7	8	20	11	6	3	4	1	5	6	4	5	2	0	0	0	0	0	0	0	2	0	58	25	11	2	96	Fungi	Ascomycota	Eurotiomycetes	Chaetothyriales	Herpotrichiellaceae	Cladophialophora
DENOVO1322	0	0	0	0	0	0	1	1	3	16	13	14	11	7	8	8	8	13	0	0	4	1	5	5	0	48	55	15	118	Fungi	Ascomycota	Eurotiomycetes	Chaetothyriales	Herpotrichiellaceae	Cladophialophora
DENOVO1330	0	1	2	21	11	12	0	0	0	0	0	0	3	11	0	1	4	2	5	2	8	1	4	0	47	0	21	20	88	Fungi	Ascomycota	Eurotiomycetes	Chaetothyriales	Herpotrichiellaceae	Cladophialophora
DENOVO1332	0	0	0	4	18	13	0	0	0	0	0	0	2	6	2	0	0	0	0	0	11	4	0	16	35	0	10	31	76	Fungi	Ascomycota	Eurotiomycetes	Chaetothyriales	Herpotrichiellaceae	Cladophialophora
DENOVO1357	0	0	1	7	6	10	2	1	0	0	0	0	1	3	0	0	0	0	0	2	19	1	12	3	24	3	4	37	68	Fungi	Ascomycota	Eurotiomycetes	Chaetothyriales	Herpotrichiellaceae	Cladophialophora
DENOVO1366	0	0	0	0	0	0	0	0	0	0	0	0	0	0	1	0	0	0	2	1	11	7	2	56	0	0	1	79	80	Fungi	Ascomycota	Eurotiomycetes	Chaetothyriales	Herpotrichiellaceae	Cladophialophora
DENOVO1402	0	0	0	0	0	0	8	15	19	0	2	2	0	0	0	1	4	6	0	37	7	0	0	0	0	46	11	44	101	Fungi	Ascomycota	Eurotiomycetes	Chaetothyriales	Herpotrichiellaceae	Cladophialophora
DENOVO1417	1	1	2	0	0	0	21	7	12	9	11	5	0	0	0	3	5	7	0	0	0	0	0	1	4	65	15	1	85	Fungi	Ascomycota	Eurotiomycetes	Chaetothyriales	Herpotrichiellaceae	Cladophialophora
DENOVO1420	0	0	0	0	0	0	0	0	0	24	9	14	7	7	6	8	9	7	0	0	1	1	4	3	0	47	44	9	100	Fungi	Ascomycota	Eurotiomycetes	Chaetothyriales	Herpotrichiellaceae	Cladophialophora
DENOVO1496	0	0	0	0	0	0	0	0	0	0	0	0	1	0	0	0	0	0	6	0	13	9	3	45	0	0	1	76	77	Fungi	Ascomycota	Eurotiomycetes	Chaetothyriales	Herpotrichiellaceae	Cladophialophora
DENOVO1559	0	0	0	0	0	0	0	0	0	6	6	8	0	0	0	0	1	1	15	1	25	1	5	10	0	20	2	57	79	Fungi	Ascomycota	Eurotiomycetes	Chaetothyriales	Herpotrichiellaceae	Cladophialophora
DENOVO1589	0	0	0	0	0	0	0	0	0	0	0	0	18	11	21	10	12	8	0	0	0	0	0	0	0	0	80	0	80	Fungi	Ascomycota	Eurotiomycetes	Chaetothyriales	Herpotrichiellaceae	Cladophialophora
DENOVO1621	0	0	0	0	0	0	0	0	0	0	0	0	0	0	0	0	1	0	0	1	7	5	2	54	0	0	1	69	70	Fungi	Ascomycota	Eurotiomycetes	Chaetothyriales	Herpotrichiellaceae	Cladophialophora
DENOVO1659	0	0	0	0	0	0	0	3	0	0	0	0	6	8	2	1	1	0	0	0	0	17	39	0	0	3	18	56	77	Fungi	Ascomycota	Eurotiomycetes	Chaetothyriales	Herpotrichiellaceae	Cladophialophora
DENOVO1674	1	0	0	11	9	9	0	0	0	0	0	0	3	6	1	1	1	0	2	1	4	3	2	2	30	0	12	14	56	Fungi	Ascomycota	Eurotiomycetes	Chaetothyriales	Herpotrichiellaceae	Cladophialophora
DENOVO1680	0	0	2	0	0	0	3	11	7	5	5	13	0	0	0	2	6	8	0	0	0	0	0	0	2	44	16	0	62	Fungi	Ascomycota	Eurotiomycetes	Chaetothyriales	Herpotrichiellaceae	Cladophialophora
DENOVO1694	0	0	0	6	11	4	0	0	0	0	0	0	5	7	1	0	0	1	0	0	4	1	5	11	21	0	14	21	56	Fungi	Ascomycota	Eurotiomycetes	Chaetothyriales	Herpotrichiellaceae	Cladophialophora
DENOVO1703	1	0	0	0	0	0	2	6	3	0	1	1	0	0	0	4	3	4	6	6	5	5	3	22	1	13	11	47	72	Fungi	Ascomycota	Eurotiomycetes	Chaetothyriales	Herpotrichiellaceae	Cladophialophora
DENOVO1707	3	4	4	4	3	7	2	5	1	2	2	2	3	2	2	3	1	3	1	19	3	0	0	3	25	14	14	26	79	Fungi	Ascomycota	Eurotiomycetes	Chaetothyriales	Herpotrichiellaceae	Cladophialophora
DENOVO1717	0	0	0	0	0	0	0	1	1	6	7	5	1	0	0	0	0	1	12	4	22	0	5	3	0	20	2	46	68	Fungi	Ascomycota	Eurotiomycetes	Chaetothyriales	Herpotrichiellaceae	Cladophialophora
DENOVO1774	0	0	0	2	0	1	0	0	0	0	0	0	4	3	2	1	2	2	12	10	8	5	10	4	3	0	14	49	66	Fungi	Ascomycota	Eurotiomycetes	Chaetothyriales	Herpotrichiellaceae	Cladophialophora
DENOVO1778	2	1	1	1	5	8	2	2	1	3	1	0	1	4	2	1	1	2	1	15	2	1	0	0	18	9	11	19	57	Fungi	Ascomycota	Eurotiomycetes	Chaetothyriales	Herpotrichiellaceae	Cladophialophora
DENOVO1808	0	0	0	0	0	0	0	0	0	0	0	0	0	0	0	0	0	0	0	0	4	2	3	45	0	0	0	54	54	Fungi	Ascomycota	Eurotiomycetes	Chaetothyriales	Herpotrichiellaceae	Cladophialophora
DENOVO1892	0	0	1	1	1	0	0	1	0	1	0	0	5	5	5	0	2	0	0	0	0	11	28	0	3	2	17	39	61	Fungi	Ascomycota	Eurotiomycetes	Chaetothyriales	Herpotrichiellaceae	Cladophialophora
DENOVO1975	0	0	0	0	0	0	17	25	16	1	1	0	0	0	0	0	0	0	0	0	0	0	0	0	0	60	0	0	60	Fungi	Ascomycota	Eurotiomycetes	Chaetothyriales	Herpotrichiellaceae	Cladophialophora
DENOVO2012	0	0	0	0	0	3	3	2	1	1	3	2	0	0	0	4	4	5	6	6	10	0	0	0	3	12	13	22	50	Fungi	Ascomycota	Eurotiomycetes	Chaetothyriales	Herpotrichiellaceae	Cladophialophora
DENOVO205	8	11	15	42	45	40	19	15	16	13	13	9	15	26	9	22	7	9	21	87	15	5	9	3	161	85	88	140	474	Fungi	Ascomycota	Eurotiomycetes	Chaetothyriales	Herpotrichiellaceae	Cladophialophora
DENOVO2057	0	0	0	0	0	0	0	0	0	0	0	0	0	0	0	0	0	0	0	0	5	0	0	44	0	0	0	49	49	Fungi	Ascomycota	Eurotiomycetes	Chaetothyriales	Herpotrichiellaceae	Cladophialophora
DENOVO206	15	6	15	41	51	52	21	23	14	17	15	9	11	36	12	13	8	4	21	90	15	5	8	9	180	99	84	148	511	Fungi	Ascomycota	Eurotiomycetes	Chaetothyriales	Herpotrichiellaceae	Cladophialophora
DENOVO2073	0	0	0	0	0	0	0	0	0	0	0	0	12	9	13	9	9	6	0	0	0	0	0	0	0	0	58	0	58	Fungi	Ascomycota	Eurotiomycetes	Chaetothyriales	Herpotrichiellaceae	Cladophialophora
DENOVO2119	0	3	0	2	0	0	0	0	0	0	0	0	16	15	15	0	0	0	0	0	1	0	0	0	5	0	46	1	52	Fungi	Ascomycota	Eurotiomycetes	Chaetothyriales	Herpotrichiellaceae	Cladophialophora
DENOVO2125	0	0	0	0	0	0	0	0	0	0	0	0	1	1	1	1	1	0	5	3	17	3	9	6	0	0	5	43	48	Fungi	Ascomycota	Eurotiomycetes	Chaetothyriales	Herpotrichiellaceae	Cladophialophora
DENOVO2128	0	2	0	0	0	0	2	3	0	0	0	1	0	0	1	6	2	2	8	5	1	2	2	11	2	6	11	29	48	Fungi	Ascomycota	Eurotiomycetes	Chaetothyriales	Herpotrichiellaceae	Cladophialophora
DENOVO2130	1	0	0	0	0	0	0	4	7	1	3	1	0	0	0	2	1	1	17	7	8	0	1	0	1	16	4	33	54	Fungi	Ascomycota	Eurotiomycetes	Chaetothyriales	Herpotrichiellaceae	Cladophialophora
DENOVO2177	0	0	0	4	1	0	0	0	0	0	0	0	8	2	5	3	1	4	6	11	4	1	5	1	5	0	23	28	56	Fungi	Ascomycota	Eurotiomycetes	Chaetothyriales	Herpotrichiellaceae	Cladophialophora
DENOVO2212	10	14	9	0	0	0	0	0	0	0	0	0	0	1	0	0	0	0	0	0	0	0	0	0	33	0	1	0	34	Fungi	Ascomycota	Eurotiomycetes	Chaetothyriales	Herpotrichiellaceae	Cladophialophora
DENOVO2236	2	3	2	3	6	5	0	0	0	1	2	6	0	1	0	1	3	0	0	0	0	0	0	0	21	9	5	0	35	Fungi	Ascomycota	Eurotiomycetes	Chaetothyriales	Herpotrichiellaceae	Cladophialophora
DENOVO2239	2	0	0	0	1	1	1	6	4	2	1	2	2	1	0	1	3	1	2	7	2	3	9	5	4	16	8	28	56	Fungi	Ascomycota	Eurotiomycetes	Chaetothyriales	Herpotrichiellaceae	Cladophialophora
DENOVO2275	0	0	0	0	0	0	0	0	0	0	0	0	1	0	0	0	0	0	4	1	5	4	2	24	0	0	1	40	41	Fungi	Ascomycota	Eurotiomycetes	Chaetothyriales	Herpotrichiellaceae	Cladophialophora
DENOVO2284	0	0	0	0	0	1	4	5	5	5	2	1	0	1	1	3	2	2	1	4	2	2	5	4	1	22	9	18	50	Fungi	Ascomycota	Eurotiomycetes	Chaetothyriales	Herpotrichiellaceae	Cladophialophora
DENOVO2333	0	0	0	0	0	0	9	21	14	0	0	0	0	0	0	0	0	0	0	0	0	0	0	0	0	44	0	0	44	Fungi	Ascomycota	Eurotiomycetes	Chaetothyriales	Herpotrichiellaceae	Cladophialophora
DENOVO2389	0	0	0	0	0	0	0	0	1	0	1	0	0	0	0	2	3	0	14	7	7	2	3	5	0	2	5	38	45	Fungi	Ascomycota	Eurotiomycetes	Chaetothyriales	Herpotrichiellaceae	Cladophialophora
DENOVO2394	0	0	0	0	0	0	0	0	0	6	7	11	3	4	3	2	3	3	0	0	1	3	1	0	0	24	18	5	47	Fungi	Ascomycota	Eurotiomycetes	Chaetothyriales	Herpotrichiellaceae	Cladophialophora
DENOVO2399	3	12	12	0	0	0	0	0	0	0	0	0	0	0	1	0	0	0	0	0	0	0	0	0	27	0	1	0	28	Fungi	Ascomycota	Eurotiomycetes	Chaetothyriales	Herpotrichiellaceae	Cladophialophora
DENOVO2468	0	0	0	0	0	0	0	0	0	0	0	0	2	0	1	1	0	2	4	5	12	0	8	6	0	0	6	35	41	Fungi	Ascomycota	Eurotiomycetes	Chaetothyriales	Herpotrichiellaceae	Cladophialophora
DENOVO2473	0	0	0	0	0	0	0	0	0	0	0	0	0	0	0	0	0	0	0	0	2	3	0	38	0	0	0	43	43	Fungi	Ascomycota	Eurotiomycetes	Chaetothyriales	Herpotrichiellaceae	Cladophialophora
DENOVO2511	2	1	0	0	0	1	0	0	0	0	0	0	11	13	7	1	0	1	0	0	1	0	0	0	4	0	33	1	38	Fungi	Ascomycota	Eurotiomycetes	Chaetothyriales	Herpotrichiellaceae	Cladophialophora
DENOVO2713	3	6	5	5	5	3	0	0	0	2	3	2	0	0	0	0	0	0	0	0	0	0	0	0	27	7	0	0	34	Fungi	Ascomycota	Eurotiomycetes	Chaetothyriales	Herpotrichiellaceae	Cladophialophora
DENOVO2717	0	0	0	0	0	0	0	0	0	1	0	0	0	0	0	0	2	2	14	3	2	3	2	6	0	1	4	30	35	Fungi	Ascomycota	Eurotiomycetes	Chaetothyriales	Herpotrichiellaceae	Cladophialophora
DENOVO2766	0	0	0	0	0	0	0	0	0	0	0	0	0	1	0	1	0	2	2	33	5	0	0	0	0	0	4	40	44	Fungi	Ascomycota	Eurotiomycetes	Chaetothyriales	Herpotrichiellaceae	Cladophialophora
DENOVO287	0	0	0	0	0	0	0	0	0	0	0	0	2	0	0	0	0	0	17	5	21	29	12	242	0	0	2	326	328	Fungi	Ascomycota	Eurotiomycetes	Chaetothyriales	Herpotrichiellaceae	Cladophialophora
DENOVO289	0	0	0	0	0	0	1	5	1	73	69	71	31	37	29	26	21	39	0	4	12	15	31	14	0	220	183	76	479	Fungi	Ascomycota	Eurotiomycetes	Chaetothyriales	Herpotrichiellaceae	Cladophialophora
DENOVO3034	6	6	4	3	5	1	0	0	0	3	1	4	0	0	0	0	0	0	0	0	0	0	0	0	25	8	0	0	33	Fungi	Ascomycota	Eurotiomycetes	Chaetothyriales	Herpotrichiellaceae	Cladophialophora
DENOVO3091	0	0	0	0	0	0	0	0	0	8	3	1	6	2	0	3	7	3	3	0	3	0	1	0	0	12	21	7	40	Fungi	Ascomycota	Eurotiomycetes	Chaetothyriales	Herpotrichiellaceae	Cladophialophora
DENOVO3196	0	0	0	0	0	0	0	5	3	2	1	0	0	0	0	1	0	1	0	23	5	0	0	0	0	11	2	28	41	Fungi	Ascomycota	Eurotiomycetes	Chaetothyriales	Herpotrichiellaceae	Cladophialophora
DENOVO3272	0	0	0	0	0	0	2	3	4	0	1	1	0	0	0	2	0	3	0	12	0	0	0	0	0	11	5	12	28	Fungi	Ascomycota	Eurotiomycetes	Chaetothyriales	Herpotrichiellaceae	Cladophialophora
DENOVO3302	0	0	0	0	0	0	0	0	0	0	0	0	0	0	0	0	0	0	3	5	15	1	0	1	0	0	0	25	25	Fungi	Ascomycota	Eurotiomycetes	Chaetothyriales	Herpotrichiellaceae	Cladophialophora
DENOVO3333	2	2	1	9	5	1	0	0	0	3	4	2	0	0	0	0	1	0	0	0	0	0	0	0	20	9	1	0	30	Fungi	Ascomycota	Eurotiomycetes	Chaetothyriales	Herpotrichiellaceae	Cladophialophora
DENOVO3337	0	0	0	0	0	0	9	14	10	0	0	0	0	0	0	0	0	0	0	0	0	0	0	0	0	33	0	0	33	Fungi	Ascomycota	Eurotiomycetes	Chaetothyriales	Herpotrichiellaceae	Cladophialophora
DENOVO3351	0	0	0	3	4	7	0	0	0	0	0	0	0	0	0	0	0	0	0	0	7	0	2	3	14	0	0	12	26	Fungi	Ascomycota	Eurotiomycetes	Chaetothyriales	Herpotrichiellaceae	Cladophialophora
DENOVO3447	1	1	1	7	5	1	0	0	0	3	3	2	1	0	0	0	0	0	0	0	0	0	0	0	16	8	1	0	25	Fungi	Ascomycota	Eurotiomycetes	Chaetothyriales	Herpotrichiellaceae	Cladophialophora
DENOVO3462	0	0	0	0	0	0	0	0	0	2	5	2	1	1	3	1	3	2	3	0	4	0	5	0	0	9	11	12	32	Fungi	Ascomycota	Eurotiomycetes	Chaetothyriales	Herpotrichiellaceae	Cladophialophora
DENOVO3517	0	0	0	0	0	0	0	0	0	0	0	0	0	0	0	0	0	1	3	32	2	0	0	0	0	0	1	37	38	Fungi	Ascomycota	Eurotiomycetes	Chaetothyriales	Herpotrichiellaceae	Cladophialophora
DENOVO3533	0	0	0	0	0	0	0	0	0	12	9	14	0	0	0	0	0	0	0	0	0	0	0	0	0	35	0	0	35	Fungi	Ascomycota	Eurotiomycetes	Chaetothyriales	Herpotrichiellaceae	Cladophialophora
DENOVO3546	0	1	0	0	0	0	0	1	2	5	9	5	0	0	0	2	3	2	2	1	0	0	0	0	1	22	7	3	33	Fungi	Ascomycota	Eurotiomycetes	Chaetothyriales	Herpotrichiellaceae	Cladophialophora
DENOVO3583	1	0	0	0	0	0	6	9	7	0	0	1	0	0	0	0	0	0	0	0	0	0	0	0	1	23	0	0	24	Fungi	Ascomycota	Eurotiomycetes	Chaetothyriales	Herpotrichiellaceae	Cladophialophora
DENOVO3589	0	0	0	0	0	0	0	0	0	0	0	0	0	0	0	0	0	0	1	0	1	8	9	8	0	0	0	27	27	Fungi	Ascomycota	Eurotiomycetes	Chaetothyriales	Herpotrichiellaceae	Cladophialophora
DENOVO3602	0	0	0	0	0	0	0	0	0	0	0	0	0	0	0	0	0	0	1	1	2	3	10	4	0	0	0	21	21	Fungi	Ascomycota	Eurotiomycetes	Chaetothyriales	Herpotrichiellaceae	Cladophialophora
DENOVO3604	1	0	1	0	0	0	3	6	5	1	1	1	1	0	0	2	1	5	0	0	0	0	0	0	2	17	9	0	28	Fungi	Ascomycota	Eurotiomycetes	Chaetothyriales	Herpotrichiellaceae	Cladophialophora
DENOVO3634	0	0	0	0	0	0	0	0	0	0	0	0	0	0	0	0	0	0	0	0	1	7	5	16	0	0	0	29	29	Fungi	Ascomycota	Eurotiomycetes	Chaetothyriales	Herpotrichiellaceae	Cladophialophora
DENOVO3638	0	0	0	2	5	3	0	0	0	0	0	0	0	0	0	0	0	0	0	1	8	0	1	0	10	0	0	10	20	Fungi	Ascomycota	Eurotiomycetes	Chaetothyriales	Herpotrichiellaceae	Cladophialophora
DENOVO3651	0	4	0	5	5	5	0	0	0	1	6	5	1	0	1	0	0	0	0	0	0	0	0	0	19	12	2	0	33	Fungi	Ascomycota	Eurotiomycetes	Chaetothyriales	Herpotrichiellaceae	Cladophialophora
DENOVO367	0	0	0	0	0	0	0	0	0	0	0	0	2	0	0	0	0	0	9	3	30	32	13	181	0	0	2	268	270	Fungi	Ascomycota	Eurotiomycetes	Chaetothyriales	Herpotrichiellaceae	Cladophialophora
DENOVO3678	0	0	0	0	0	0	0	0	0	0	0	0	7	6	2	0	0	0	0	0	0	0	0	0	0	0	15	0	15	Fungi	Ascomycota	Eurotiomycetes	Chaetothyriales	Herpotrichiellaceae	Cladophialophora
DENOVO3731	0	0	0	0	1	0	5	2	2	2	2	0	0	0	1	0	0	2	3	1	0	2	3	0	1	13	3	9	26	Fungi	Ascomycota	Eurotiomycetes	Chaetothyriales	Herpotrichiellaceae	Cladophialophora
DENOVO3932	0	0	0	0	0	0	0	0	0	0	0	0	0	0	0	0	0	0	5	6	11	0	0	0	0	0	0	22	22	Fungi	Ascomycota	Eurotiomycetes	Chaetothyriales	Herpotrichiellaceae	Cladophialophora
DENOVO3937	1	4	1	3	1	1	4	2	2	0	1	2	3	0	1	0	0	0	0	0	0	0	0	0	11	11	4	0	26	Fungi	Ascomycota	Eurotiomycetes	Chaetothyriales	Herpotrichiellaceae	Cladophialophora
DENOVO3938	2	1	4	2	3	6	2	0	0	0	0	2	0	2	0	0	0	0	0	0	0	0	0	1	18	4	2	1	25	Fungi	Ascomycota	Eurotiomycetes	Chaetothyriales	Herpotrichiellaceae	Cladophialophora
DENOVO394	0	0	0	0	0	0	2	1	3	47	47	46	24	20	13	17	29	26	0	0	8	16	19	22	0	146	129	65	340	Fungi	Ascomycota	Eurotiomycetes	Chaetothyriales	Herpotrichiellaceae	Cladophialophora
DENOVO3945	0	0	0	3	3	3	0	0	0	0	0	0	0	0	0	1	0	0	0	1	1	0	2	2	9	0	1	6	16	Fungi	Ascomycota	Eurotiomycetes	Chaetothyriales	Herpotrichiellaceae	Cladophialophora
DENOVO3980	0	0	0	0	0	0	0	3	4	5	1	1	0	0	0	0	0	1	0	0	0	0	0	0	0	14	1	0	15	Fungi	Ascomycota	Eurotiomycetes	Chaetothyriales	Herpotrichiellaceae	Cladophialophora
DENOVO3999	0	0	0	0	0	1	0	0	0	0	0	0	0	0	0	0	0	1	2	2	8	1	4	2	1	0	1	19	21	Fungi	Ascomycota	Eurotiomycetes	Chaetothyriales	Herpotrichiellaceae	Cladophialophora
DENOVO4004	0	0	0	0	0	0	0	0	0	0	0	0	1	0	0	0	0	0	4	0	2	1	14	3	0	0	1	24	25	Fungi	Ascomycota	Eurotiomycetes	Chaetothyriales	Herpotrichiellaceae	Cladophialophora
DENOVO4099	0	0	0	0	0	0	0	0	0	11	3	13	0	0	0	0	0	0	0	0	0	0	0	0	0	27	0	0	27	Fungi	Ascomycota	Eurotiomycetes	Chaetothyriales	Herpotrichiellaceae	Cladophialophora
DENOVO4100	0	0	0	0	0	0	0	0	0	0	0	0	8	2	2	0	0	2	0	0	0	0	15	0	0	0	14	15	29	Fungi	Ascomycota	Eurotiomycetes	Chaetothyriales	Herpotrichiellaceae	Cladophialophora
DENOVO4106	0	0	0	1	0	1	0	0	0	0	0	0	3	0	0	0	0	0	0	0	0	3	9	0	2	0	3	12	17	Fungi	Ascomycota	Eurotiomycetes	Chaetothyriales	Herpotrichiellaceae	Cladophialophora
DENOVO4128	0	0	0	0	0	0	8	6	7	0	0	0	0	0	0	0	0	0	0	0	0	0	0	0	0	21	0	0	21	Fungi	Ascomycota	Eurotiomycetes	Chaetothyriales	Herpotrichiellaceae	Cladophialophora
DENOVO4189	5	4	6	0	0	2	0	0	0	2	0	5	0	0	0	0	0	0	0	0	0	0	0	0	17	7	0	0	24	Fungi	Ascomycota	Eurotiomycetes	Chaetothyriales	Herpotrichiellaceae	Cladophialophora
DENOVO4194	0	0	0	0	0	0	0	0	0	1	12	15	0	0	0	0	1	0	0	0	0	0	0	0	0	28	1	0	29	Fungi	Ascomycota	Eurotiomycetes	Chaetothyriales	Herpotrichiellaceae	Cladophialophora
DENOVO4202	0	0	0	0	0	0	0	0	0	2	6	0	0	0	0	0	0	0	4	2	3	0	2	0	0	8	0	11	19	Fungi	Ascomycota	Eurotiomycetes	Chaetothyriales	Herpotrichiellaceae	Cladophialophora
DENOVO4224	0	0	0	0	2	0	0	0	0	1	0	0	0	2	0	0	1	1	0	0	0	5	9	0	2	1	4	14	21	Fungi	Ascomycota	Eurotiomycetes	Chaetothyriales	Herpotrichiellaceae	Cladophialophora
DENOVO4294	0	0	0	0	0	0	0	1	2	0	0	0	0	0	0	0	2	2	4	1	3	0	0	3	0	3	4	11	18	Fungi	Ascomycota	Eurotiomycetes	Chaetothyriales	Herpotrichiellaceae	Cladophialophora
DENOVO4302	0	0	0	0	0	0	0	0	0	0	0	0	2	2	4	4	2	4	0	0	0	0	0	0	0	0	18	0	18	Fungi	Ascomycota	Eurotiomycetes	Chaetothyriales	Herpotrichiellaceae	Cladophialophora
DENOVO4332	0	0	0	0	3	3	0	0	0	0	0	0	0	1	0	0	0	0	1	0	3	0	0	5	6	0	1	9	16	Fungi	Ascomycota	Eurotiomycetes	Chaetothyriales	Herpotrichiellaceae	Cladophialophora
DENOVO4350	3	6	7	0	0	0	0	0	0	1	1	0	0	0	0	0	0	0	0	0	0	0	0	0	16	2	0	0	18	Fungi	Ascomycota	Eurotiomycetes	Chaetothyriales	Herpotrichiellaceae	Cladophialophora
DENOVO4364	0	0	0	0	0	0	0	0	0	0	0	0	3	7	2	0	0	0	0	0	0	0	0	0	0	0	12	0	12	Fungi	Ascomycota	Eurotiomycetes	Chaetothyriales	Herpotrichiellaceae	Cladophialophora
DENOVO4393	0	0	0	0	0	0	0	1	0	4	5	6	0	0	0	4	0	1	0	2	0	0	0	0	0	16	5	2	23	Fungi	Ascomycota	Eurotiomycetes	Chaetothyriales	Herpotrichiellaceae	Cladophialophora
DENOVO4469	0	0	0	0	0	0	0	0	0	0	0	0	0	0	0	0	0	0	0	0	0	1	1	9	0	0	0	11	11	Fungi	Ascomycota	Eurotiomycetes	Chaetothyriales	Herpotrichiellaceae	Cladophialophora
DENOVO4553	0	0	0	0	0	0	0	0	0	0	0	0	1	0	0	0	0	0	0	2	0	1	0	13	0	0	1	16	17	Fungi	Ascomycota	Eurotiomycetes	Chaetothyriales	Herpotrichiellaceae	Cladophialophora
DENOVO4588	1	1	1	8	4	0	0	0	0	0	0	0	0	0	0	0	0	0	0	0	0	0	0	0	15	0	0	0	15	Fungi	Ascomycota	Eurotiomycetes	Chaetothyriales	Herpotrichiellaceae	Cladophialophora
DENOVO4603	0	0	0	0	0	0	0	0	0	0	0	0	0	0	0	0	0	0	0	0	0	1	0	10	0	0	0	11	11	Fungi	Ascomycota	Eurotiomycetes	Chaetothyriales	Herpotrichiellaceae	Cladophialophora
DENOVO4624	1	2	3	2	2	6	0	0	0	3	1	0	0	0	0	0	1	0	0	0	0	0	0	0	16	4	1	0	21	Fungi	Ascomycota	Eurotiomycetes	Chaetothyriales	Herpotrichiellaceae	Cladophialophora
DENOVO4659	1	0	1	0	0	0	0	2	1	3	9	2	0	0	0	3	2	2	2	0	0	0	0	0	2	17	7	2	28	Fungi	Ascomycota	Eurotiomycetes	Chaetothyriales	Herpotrichiellaceae	Cladophialophora
DENOVO4670	1	0	0	0	0	0	0	0	0	0	0	0	4	4	4	3	3	7	0	0	0	0	0	0	1	0	25	0	26	Fungi	Ascomycota	Eurotiomycetes	Chaetothyriales	Herpotrichiellaceae	Cladophialophora
DENOVO4805	0	0	0	1	3	3	0	0	0	0	0	0	1	0	1	0	0	0	0	0	3	1	1	1	7	0	2	6	15	Fungi	Ascomycota	Eurotiomycetes	Chaetothyriales	Herpotrichiellaceae	Cladophialophora
DENOVO4845	0	1	0	1	1	0	0	0	0	0	0	0	1	4	0	0	0	0	0	0	0	5	12	0	3	0	5	17	25	Fungi	Ascomycota	Eurotiomycetes	Chaetothyriales	Herpotrichiellaceae	Cladophialophora
DENOVO4888	0	0	0	0	0	0	0	0	0	6	6	14	0	0	0	0	0	0	0	0	0	0	0	0	0	26	0	0	26	Fungi	Ascomycota	Eurotiomycetes	Chaetothyriales	Herpotrichiellaceae	Cladophialophora
DENOVO4900	0	0	0	0	0	0	0	0	0	0	0	0	0	0	0	1	1	0	0	0	2	2	1	5	0	0	2	10	12	Fungi	Ascomycota	Eurotiomycetes	Chaetothyriales	Herpotrichiellaceae	Cladophialophora
DENOVO4935	0	0	0	6	3	1	0	0	0	0	0	0	0	0	0	0	0	0	0	0	0	0	0	0	10	0	0	0	10	Fungi	Ascomycota	Eurotiomycetes	Chaetothyriales	Herpotrichiellaceae	Cladophialophora
DENOVO4978	0	0	0	0	0	0	0	3	0	0	0	1	0	0	0	1	1	1	3	0	1	1	1	4	0	4	3	10	17	Fungi	Ascomycota	Eurotiomycetes	Chaetothyriales	Herpotrichiellaceae	Cladophialophora
DENOVO4993	0	0	0	0	0	0	0	0	0	7	9	13	0	0	0	0	0	0	0	0	0	0	0	0	0	29	0	0	29	Fungi	Ascomycota	Eurotiomycetes	Chaetothyriales	Herpotrichiellaceae	Cladophialophora
DENOVO5004	0	0	0	0	0	0	0	0	0	0	0	0	0	0	3	0	0	0	6	0	0	2	4	0	0	0	3	12	15	Fungi	Ascomycota	Eurotiomycetes	Chaetothyriales	Herpotrichiellaceae	Cladophialophora
DENOVO5045	0	0	0	2	2	6	0	0	0	0	0	0	0	1	0	0	0	1	0	1	1	0	1	0	10	0	2	3	15	Fungi	Ascomycota	Eurotiomycetes	Chaetothyriales	Herpotrichiellaceae	Cladophialophora
DENOVO5213	0	0	0	0	0	0	0	0	0	0	1	3	0	0	0	0	0	0	1	0	5	0	2	0	0	4	0	8	12	Fungi	Ascomycota	Eurotiomycetes	Chaetothyriales	Herpotrichiellaceae	Cladophialophora
DENOVO5232	0	0	0	0	0	0	0	0	0	5	14	10	0	0	0	0	0	0	0	0	0	0	0	0	0	29	0	0	29	Fungi	Ascomycota	Eurotiomycetes	Chaetothyriales	Herpotrichiellaceae	Cladophialophora
DENOVO5246	0	0	0	0	0	0	2	4	2	2	0	2	0	0	0	0	0	1	1	5	2	0	0	0	0	12	1	8	21	Fungi	Ascomycota	Eurotiomycetes	Chaetothyriales	Herpotrichiellaceae	Cladophialophora
DENOVO5248	0	0	0	0	0	0	7	11	9	0	0	2	0	0	0	1	1	1	1	2	1	0	0	0	0	29	3	4	36	Fungi	Ascomycota	Eurotiomycetes	Chaetothyriales	Herpotrichiellaceae	Cladophialophora
DENOVO5293	0	0	0	0	0	0	0	0	0	0	0	0	0	0	5	0	0	0	2	0	0	0	13	0	0	0	5	15	20	Fungi	Ascomycota	Eurotiomycetes	Chaetothyriales	Herpotrichiellaceae	Cladophialophora
DENOVO5314	0	0	0	0	0	0	0	0	0	0	0	0	6	8	1	0	0	0	0	0	0	0	0	0	0	0	15	0	15	Fungi	Ascomycota	Eurotiomycetes	Chaetothyriales	Herpotrichiellaceae	Cladophialophora
DENOVO5381	0	0	0	0	0	0	1	1	3	0	0	0	0	0	0	1	0	1	0	6	1	0	0	0	0	5	2	7	14	Fungi	Ascomycota	Eurotiomycetes	Chaetothyriales	Herpotrichiellaceae	Cladophialophora
DENOVO5485	0	0	0	0	0	1	0	0	0	0	0	0	1	2	0	0	0	0	4	3	2	0	0	0	1	0	3	9	13	Fungi	Ascomycota	Eurotiomycetes	Chaetothyriales	Herpotrichiellaceae	Cladophialophora
DENOVO5502	0	0	5	2	2	1	0	0	0	1	1	0	0	0	0	0	0	0	0	0	0	0	0	0	10	2	0	0	12	Fungi	Ascomycota	Eurotiomycetes	Chaetothyriales	Herpotrichiellaceae	Cladophialophora
DENOVO5522	1	0	0	0	0	0	0	0	0	0	0	0	1	0	0	0	0	1	1	2	3	1	3	0	1	0	2	10	13	Fungi	Ascomycota	Eurotiomycetes	Chaetothyriales	Herpotrichiellaceae	Cladophialophora
DENOVO5565	0	0	0	0	0	0	0	0	0	0	0	0	0	0	0	0	1	0	0	3	1	0	0	9	0	0	1	13	14	Fungi	Ascomycota	Eurotiomycetes	Chaetothyriales	Herpotrichiellaceae	Cladophialophora
DENOVO5598	0	0	0	0	0	0	0	0	0	5	2	1	1	1	3	0	1	2	0	0	0	0	0	0	0	8	8	0	16	Fungi	Ascomycota	Eurotiomycetes	Chaetothyriales	Herpotrichiellaceae	Cladophialophora
DENOVO5600	1	0	0	1	3	8	0	0	0	0	0	0	0	0	0	0	0	0	0	0	0	0	0	0	13	0	0	0	13	Fungi	Ascomycota	Eurotiomycetes	Chaetothyriales	Herpotrichiellaceae	Cladophialophora
DENOVO5622	0	0	0	0	6	1	0	0	0	1	2	2	1	0	0	0	0	0	0	0	0	0	0	0	7	5	1	0	13	Fungi	Ascomycota	Eurotiomycetes	Chaetothyriales	Herpotrichiellaceae	Cladophialophora
DENOVO5628	0	0	0	7	8	4	0	0	0	0	0	0	0	0	0	0	0	0	0	0	0	0	0	0	19	0	0	0	19	Fungi	Ascomycota	Eurotiomycetes	Chaetothyriales	Herpotrichiellaceae	Cladophialophora
DENOVO5688	0	0	0	0	0	0	0	0	0	0	0	0	0	3	0	0	0	0	2	0	1	1	0	0	0	0	3	4	7	Fungi	Ascomycota	Eurotiomycetes	Chaetothyriales	Herpotrichiellaceae	Cladophialophora
DENOVO572	0	1	0	0	0	0	10	15	13	10	4	8	0	0	0	26	14	17	44	40	31	0	2	0	1	60	57	117	235	Fungi	Ascomycota	Eurotiomycetes	Chaetothyriales	Herpotrichiellaceae	Cladophialophora
DENOVO5823	3	7	1	0	0	0	0	0	0	0	0	0	2	0	0	0	0	0	0	0	0	0	0	0	11	0	2	0	13	Fungi	Ascomycota	Eurotiomycetes	Chaetothyriales	Herpotrichiellaceae	Cladophialophora
DENOVO5979	2	5	2	0	0	0	0	0	0	0	0	0	0	1	0	0	0	0	0	0	0	0	0	0	9	0	1	0	10	Fungi	Ascomycota	Eurotiomycetes	Chaetothyriales	Herpotrichiellaceae	Cladophialophora
DENOVO5986	0	0	0	0	0	0	1	1	0	2	3	7	0	1	2	1	0	2	0	0	0	0	0	0	0	14	6	0	20	Fungi	Ascomycota	Eurotiomycetes	Chaetothyriales	Herpotrichiellaceae	Cladophialophora
DENOVO6028	4	2	2	0	0	0	0	0	0	0	0	0	0	0	2	0	0	0	0	0	0	0	1	0	8	0	2	1	11	Fungi	Ascomycota	Eurotiomycetes	Chaetothyriales	Herpotrichiellaceae	Cladophialophora
DENOVO6086	0	0	0	0	0	0	1	0	0	1	7	5	1	0	1	1	1	2	0	0	0	0	0	0	0	14	6	0	20	Fungi	Ascomycota	Eurotiomycetes	Chaetothyriales	Herpotrichiellaceae	Cladophialophora
DENOVO613	1	0	1	4	1	2	11	21	19	11	7	9	0	4	2	14	14	8	15	13	6	16	17	19	9	78	42	86	215	Fungi	Ascomycota	Eurotiomycetes	Chaetothyriales	Herpotrichiellaceae	Cladophialophora
DENOVO6155	0	0	0	0	0	0	0	0	0	0	0	0	0	0	0	0	0	0	0	0	1	4	0	11	0	0	0	16	16	Fungi	Ascomycota	Eurotiomycetes	Chaetothyriales	Herpotrichiellaceae	Cladophialophora
DENOVO6192	0	0	0	2	1	3	0	0	0	0	0	2	0	0	0	0	0	0	0	0	0	0	0	0	6	2	0	0	8	Fungi	Ascomycota	Eurotiomycetes	Chaetothyriales	Herpotrichiellaceae	Cladophialophora
DENOVO6216	1	0	0	0	0	1	0	0	0	0	0	0	5	3	2	0	0	0	0	0	0	0	0	0	2	0	10	0	12	Fungi	Ascomycota	Eurotiomycetes	Chaetothyriales	Herpotrichiellaceae	Cladophialophora
DENOVO6280	0	0	0	0	0	0	0	0	0	0	0	0	0	0	0	0	0	0	0	0	1	1	0	16	0	0	0	18	18	Fungi	Ascomycota	Eurotiomycetes	Chaetothyriales	Herpotrichiellaceae	Cladophialophora
DENOVO638	0	0	0	0	0	0	7	14	8	8	3	5	0	0	0	14	11	15	50	37	41	0	1	0	0	45	40	129	214	Fungi	Ascomycota	Eurotiomycetes	Chaetothyriales	Herpotrichiellaceae	Cladophialophora
DENOVO6396	0	0	0	2	1	3	0	0	0	0	0	0	1	1	1	0	1	0	0	0	0	0	0	0	6	0	4	0	10	Fungi	Ascomycota	Eurotiomycetes	Chaetothyriales	Herpotrichiellaceae	Cladophialophora
DENOVO6409	0	0	0	0	0	0	0	0	1	1	0	0	0	0	0	0	1	0	3	0	1	1	2	1	0	2	1	8	11	Fungi	Ascomycota	Eurotiomycetes	Chaetothyriales	Herpotrichiellaceae	Cladophialophora
DENOVO644	0	0	0	0	0	0	0	0	0	0	0	0	6	2	6	3	6	1	22	10	41	16	26	36	0	0	24	151	175	Fungi	Ascomycota	Eurotiomycetes	Chaetothyriales	Herpotrichiellaceae	Cladophialophora
DENOVO6520	0	0	0	0	2	1	0	0	0	0	0	0	0	3	0	0	0	0	0	0	1	0	0	0	3	0	3	1	7	Fungi	Ascomycota	Eurotiomycetes	Chaetothyriales	Herpotrichiellaceae	Cladophialophora
DENOVO6655	0	0	0	0	0	0	1	2	4	1	0	0	0	0	0	0	0	0	0	1	0	1	3	2	0	8	0	7	15	Fungi	Ascomycota	Eurotiomycetes	Chaetothyriales	Herpotrichiellaceae	Cladophialophora
DENOVO6686	0	0	0	0	0	0	0	0	0	6	4	3	0	0	0	0	2	2	1	1	0	0	0	0	0	13	4	2	19	Fungi	Ascomycota	Eurotiomycetes	Chaetothyriales	Herpotrichiellaceae	Cladophialophora
DENOVO6778	1	1	0	2	4	1	0	0	0	0	0	1	0	0	0	0	0	0	0	0	0	0	0	0	9	1	0	0	10	Fungi	Ascomycota	Eurotiomycetes	Chaetothyriales	Herpotrichiellaceae	Cladophialophora
DENOVO6799	0	0	0	0	0	0	0	1	0	0	0	0	0	0	0	0	1	2	2	1	0	0	0	4	0	1	3	7	11	Fungi	Ascomycota	Eurotiomycetes	Chaetothyriales	Herpotrichiellaceae	Cladophialophora
DENOVO6857	0	0	0	0	0	0	0	0	0	5	4	3	0	0	0	0	0	1	1	0	0	0	1	0	0	12	1	2	15	Fungi	Ascomycota	Eurotiomycetes	Chaetothyriales	Herpotrichiellaceae	Cladophialophora
DENOVO6897	1	2	3	0	0	0	0	0	0	0	0	0	0	0	0	0	1	0	0	0	0	0	0	0	6	0	1	0	7	Fungi	Ascomycota	Eurotiomycetes	Chaetothyriales	Herpotrichiellaceae	Cladophialophora
DENOVO6909	0	0	0	0	0	0	0	0	0	0	5	3	0	2	1	1	0	1	0	0	0	0	0	0	0	8	5	0	13	Fungi	Ascomycota	Eurotiomycetes	Chaetothyriales	Herpotrichiellaceae	Cladophialophora
DENOVO6962	0	0	0	0	0	0	0	0	0	3	4	7	0	0	0	0	0	0	0	0	0	0	0	0	0	14	0	0	14	Fungi	Ascomycota	Eurotiomycetes	Chaetothyriales	Herpotrichiellaceae	Cladophialophora
DENOVO7012	0	0	0	0	0	0	0	0	0	0	0	0	3	7	0	0	0	0	3	0	2	1	0	0	0	0	10	6	16	Fungi	Ascomycota	Eurotiomycetes	Chaetothyriales	Herpotrichiellaceae	Cladophialophora
DENOVO7216	0	0	0	0	0	0	4	3	4	0	0	0	0	0	0	0	0	0	0	0	0	0	0	0	0	11	0	0	11	Fungi	Ascomycota	Eurotiomycetes	Chaetothyriales	Herpotrichiellaceae	Cladophialophora
DENOVO7225	0	0	0	0	0	0	0	0	0	0	0	0	0	0	0	0	0	0	0	0	0	0	0	4	0	0	0	4	4	Fungi	Ascomycota	Eurotiomycetes	Chaetothyriales	Herpotrichiellaceae	Cladophialophora
DENOVO7296	3	2	4	1	2	0	0	0	0	1	0	0	0	0	0	0	0	0	0	0	0	0	0	0	12	1	0	0	13	Fungi	Ascomycota	Eurotiomycetes	Chaetothyriales	Herpotrichiellaceae	Cladophialophora
DENOVO7301	0	0	0	0	0	0	0	0	0	0	0	0	0	0	0	0	0	0	3	0	0	0	1	0	0	0	0	4	4	Fungi	Ascomycota	Eurotiomycetes	Chaetothyriales	Herpotrichiellaceae	Cladophialophora
DENOVO7379	0	0	0	0	0	0	0	0	0	0	0	0	0	0	1	1	1	2	0	0	2	0	1	0	0	0	5	3	8	Fungi	Ascomycota	Eurotiomycetes	Chaetothyriales	Herpotrichiellaceae	Cladophialophora
DENOVO738	0	0	0	0	0	0	51	72	60	1	2	1	0	0	0	0	0	0	0	0	0	0	0	0	0	187	0	0	187	Fungi	Ascomycota	Eurotiomycetes	Chaetothyriales	Herpotrichiellaceae	Cladophialophora
DENOVO7385	1	2	0	0	0	0	0	0	0	0	1	0	1	0	0	0	0	1	0	0	0	1	1	0	3	1	2	2	8	Fungi	Ascomycota	Eurotiomycetes	Chaetothyriales	Herpotrichiellaceae	Cladophialophora
DENOVO7405	0	0	0	0	0	0	0	1	1	0	0	0	1	0	0	0	1	1	0	9	2	0	0	0	0	2	3	11	16	Fungi	Ascomycota	Eurotiomycetes	Chaetothyriales	Herpotrichiellaceae	Cladophialophora
DENOVO7509	0	0	0	0	0	0	0	0	0	0	0	0	0	2	0	0	0	0	1	0	1	0	1	0	0	0	2	3	5	Fungi	Ascomycota	Eurotiomycetes	Chaetothyriales	Herpotrichiellaceae	Cladophialophora
DENOVO7531	0	0	0	0	0	0	1	2	4	0	0	0	0	0	0	0	0	1	0	0	1	1	1	1	0	7	1	4	12	Fungi	Ascomycota	Eurotiomycetes	Chaetothyriales	Herpotrichiellaceae	Cladophialophora
DENOVO7687	1	1	0	3	3	2	0	0	0	0	0	0	0	0	0	0	0	0	0	0	0	0	0	0	10	0	0	0	10	Fungi	Ascomycota	Eurotiomycetes	Chaetothyriales	Herpotrichiellaceae	Cladophialophora
DENOVO770	0	0	0	0	0	0	57	76	47	0	5	0	0	0	0	0	0	0	0	0	0	0	0	0	0	185	0	0	185	Fungi	Ascomycota	Eurotiomycetes	Chaetothyriales	Herpotrichiellaceae	Cladophialophora
DENOVO7753	0	1	0	0	0	0	0	0	0	0	0	0	2	3	0	0	0	1	0	0	1	0	0	0	1	0	6	1	8	Fungi	Ascomycota	Eurotiomycetes	Chaetothyriales	Herpotrichiellaceae	Cladophialophora
DENOVO778	0	2	2	2	5	0	13	18	14	5	10	9	1	3	4	9	8	7	8	19	4	19	19	24	11	69	32	93	205	Fungi	Ascomycota	Eurotiomycetes	Chaetothyriales	Herpotrichiellaceae	Cladophialophora
DENOVO7786	0	0	0	0	0	0	0	0	0	0	0	0	0	1	0	0	0	0	2	5	0	0	0	0	0	0	1	7	8	Fungi	Ascomycota	Eurotiomycetes	Chaetothyriales	Herpotrichiellaceae	Cladophialophora
DENOVO8005	0	0	0	0	0	0	0	0	0	0	0	0	3	3	2	0	0	0	0	0	0	0	0	0	0	0	8	0	8	Fungi	Ascomycota	Eurotiomycetes	Chaetothyriales	Herpotrichiellaceae	Cladophialophora
DENOVO8039	0	0	0	0	0	0	0	0	0	0	0	0	0	0	0	0	0	0	4	5	3	0	0	0	0	0	0	12	12	Fungi	Ascomycota	Eurotiomycetes	Chaetothyriales	Herpotrichiellaceae	Cladophialophora
DENOVO8094	0	0	0	0	0	0	0	0	0	0	0	19	0	3	0	0	0	0	0	0	0	0	0	0	0	19	3	0	22	Fungi	Ascomycota	Eurotiomycetes	Chaetothyriales	Herpotrichiellaceae	Cladophialophora
DENOVO8116	0	1	0	0	2	3	0	0	0	1	0	3	0	0	0	0	0	0	0	0	0	0	0	0	6	4	0	0	10	Fungi	Ascomycota	Eurotiomycetes	Chaetothyriales	Herpotrichiellaceae	Cladophialophora
DENOVO8126	1	1	1	4	5	1	1	2	0	0	0	0	0	0	0	0	0	0	0	0	0	0	0	0	13	3	0	0	16	Fungi	Ascomycota	Eurotiomycetes	Chaetothyriales	Herpotrichiellaceae	Cladophialophora
DENOVO8182	0	0	0	0	0	0	2	1	0	2	1	2	0	0	0	0	1	1	0	0	0	0	0	0	0	8	2	0	10	Fungi	Ascomycota	Eurotiomycetes	Chaetothyriales	Herpotrichiellaceae	Cladophialophora
DENOVO8217	0	0	0	0	0	0	0	0	0	0	0	0	3	0	2	0	0	2	0	0	0	4	3	0	0	0	7	7	14	Fungi	Ascomycota	Eurotiomycetes	Chaetothyriales	Herpotrichiellaceae	Cladophialophora
DENOVO8306	0	0	0	0	0	0	0	0	0	0	0	0	0	0	0	0	0	0	1	2	0	0	0	1	0	0	0	4	4	Fungi	Ascomycota	Eurotiomycetes	Chaetothyriales	Herpotrichiellaceae	Cladophialophora
DENOVO8451	0	0	0	0	0	0	0	0	0	4	6	7	0	0	0	0	0	0	0	0	0	0	0	0	0	17	0	0	17	Fungi	Ascomycota	Eurotiomycetes	Chaetothyriales	Herpotrichiellaceae	Cladophialophora
DENOVO849	0	0	0	0	1	1	0	0	0	0	0	0	7	4	8	0	4	2	20	10	25	11	22	25	2	0	25	113	140	Fungi	Ascomycota	Eurotiomycetes	Chaetothyriales	Herpotrichiellaceae	Cladophialophora
DENOVO8623	0	0	0	0	0	0	0	0	0	1	1	0	1	0	0	1	1	0	0	0	0	0	0	0	0	2	3	0	5	Fungi	Ascomycota	Eurotiomycetes	Chaetothyriales	Herpotrichiellaceae	Cladophialophora
DENOVO8657	0	0	1	0	1	0	0	0	0	0	0	0	0	0	0	0	0	0	0	0	0	0	0	0	2	0	0	0	2	Fungi	Ascomycota	Eurotiomycetes	Chaetothyriales	Herpotrichiellaceae	Cladophialophora
DENOVO8676	0	0	0	0	0	0	0	0	0	4	0	8	0	0	1	0	0	0	0	0	0	0	0	0	0	12	1	0	13	Fungi	Ascomycota	Eurotiomycetes	Chaetothyriales	Herpotrichiellaceae	Cladophialophora
DENOVO8705	0	0	0	0	0	0	0	0	0	5	1	1	0	0	0	0	0	0	0	0	0	0	0	0	0	7	0	0	7	Fungi	Ascomycota	Eurotiomycetes	Chaetothyriales	Herpotrichiellaceae	Cladophialophora
DENOVO8733	2	2	0	0	0	0	0	0	0	0	0	0	0	0	0	0	0	0	0	0	0	0	0	0	4	0	0	0	4	Fungi	Ascomycota	Eurotiomycetes	Chaetothyriales	Herpotrichiellaceae	Cladophialophora
DENOVO8778	1	1	1	0	0	0	0	0	0	1	1	1	0	0	0	0	0	0	0	0	0	0	0	0	3	3	0	0	6	Fungi	Ascomycota	Eurotiomycetes	Chaetothyriales	Herpotrichiellaceae	Cladophialophora
DENOVO8973	0	0	0	0	0	0	0	0	0	0	0	0	0	0	0	0	0	0	0	0	0	4	3	1	0	0	0	8	8	Fungi	Ascomycota	Eurotiomycetes	Chaetothyriales	Herpotrichiellaceae	Cladophialophora
DENOVO9058	0	0	0	0	0	0	0	0	0	4	1	1	2	3	0	1	0	0	0	0	0	0	0	0	0	6	6	0	12	Fungi	Ascomycota	Eurotiomycetes	Chaetothyriales	Herpotrichiellaceae	Cladophialophora
DENOVO9106	0	0	0	0	0	0	0	0	0	3	1	4	0	0	1	0	0	0	0	0	0	0	0	0	0	8	1	0	9	Fungi	Ascomycota	Eurotiomycetes	Chaetothyriales	Herpotrichiellaceae	Cladophialophora
DENOVO9147	0	0	0	0	0	0	0	0	0	0	0	0	0	3	0	0	0	0	0	0	2	1	2	0	0	0	3	5	8	Fungi	Ascomycota	Eurotiomycetes	Chaetothyriales	Herpotrichiellaceae	Cladophialophora
DENOVO9189	0	0	0	0	0	0	0	0	0	0	1	0	0	0	0	0	0	0	3	0	0	0	0	0	0	1	0	3	4	Fungi	Ascomycota	Eurotiomycetes	Chaetothyriales	Herpotrichiellaceae	Cladophialophora
DENOVO9192	0	0	0	0	0	0	0	0	0	0	0	0	0	0	0	0	0	0	1	1	4	0	0	0	0	0	0	6	6	Fungi	Ascomycota	Eurotiomycetes	Chaetothyriales	Herpotrichiellaceae	Cladophialophora
DENOVO9278	0	0	0	0	0	0	0	0	0	0	0	0	0	0	0	0	0	0	0	0	6	0	0	1	0	0	0	7	7	Fungi	Ascomycota	Eurotiomycetes	Chaetothyriales	Herpotrichiellaceae	Cladophialophora
DENOVO9286	1	0	0	1	0	0	2	3	1	1	1	0	1	0	1	0	0	1	0	0	0	0	1	0	2	8	3	1	14	Fungi	Ascomycota	Eurotiomycetes	Chaetothyriales	Herpotrichiellaceae	Cladophialophora
DENOVO9333	0	0	1	0	0	0	0	0	0	0	0	0	0	0	0	0	0	0	0	0	0	0	0	0	1	0	0	0	1	Fungi	Ascomycota	Eurotiomycetes	Chaetothyriales	Herpotrichiellaceae	Cladophialophora
DENOVO9427	0	0	0	0	0	0	0	0	0	0	0	0	1	0	0	0	0	0	0	0	1	0	3	0	0	0	1	4	5	Fungi	Ascomycota	Eurotiomycetes	Chaetothyriales	Herpotrichiellaceae	Cladophialophora
DENOVO9453	0	0	0	2	0	1	1	2	3	0	0	1	1	3	0	0	0	0	0	1	0	9	0	1	3	7	4	11	25	Fungi	Ascomycota	Eurotiomycetes	Chaetothyriales	Herpotrichiellaceae	Cladophialophora
DENOVO9505	0	0	0	0	0	0	0	0	0	0	0	0	0	0	0	0	0	0	0	0	0	0	3	3	0	0	0	6	6	Fungi	Ascomycota	Eurotiomycetes	Chaetothyriales	Herpotrichiellaceae	Cladophialophora
DENOVO9535	0	0	0	0	0	0	0	0	0	3	4	2	0	0	0	0	0	0	0	0	0	0	0	0	0	9	0	0	9	Fungi	Ascomycota	Eurotiomycetes	Chaetothyriales	Herpotrichiellaceae	Cladophialophora
DENOVO9691	0	0	0	0	0	0	0	0	0	3	2	2	0	0	0	0	0	0	0	0	0	0	0	0	0	7	0	0	7	Fungi	Ascomycota	Eurotiomycetes	Chaetothyriales	Herpotrichiellaceae	Cladophialophora
DENOVO9732	0	0	0	0	0	0	0	0	0	0	0	0	0	0	0	0	0	0	0	0	4	0	0	0	0	0	0	4	4	Fungi	Ascomycota	Eurotiomycetes	Chaetothyriales	Herpotrichiellaceae	Cladophialophora
DENOVO9783	0	0	0	0	0	0	0	0	0	0	0	0	0	0	0	0	0	0	4	0	0	0	0	1	0	0	0	5	5	Fungi	Ascomycota	Eurotiomycetes	Chaetothyriales	Herpotrichiellaceae	Cladophialophora
DENOVO9807	0	0	0	4	3	2	0	0	0	0	0	0	0	0	0	0	0	0	0	0	0	0	0	0	9	0	0	0	9	Fungi	Ascomycota	Eurotiomycetes	Chaetothyriales	Herpotrichiellaceae	Cladophialophora
DENOVO9901	1	3	1	1	1	0	0	0	0	0	0	0	0	0	0	0	0	0	0	0	0	0	0	0	7	0	0	0	7	Fungi	Ascomycota	Eurotiomycetes	Chaetothyriales	Herpotrichiellaceae	Cladophialophora
DENOVO9960	0	0	0	0	0	0	0	0	0	0	0	0	0	0	2	0	0	0	1	0	0	0	2	0	0	0	2	3	5	Fungi	Ascomycota	Eurotiomycetes	Chaetothyriales	Herpotrichiellaceae	Cladophialophora
DENOVO9973	3	0	0	0	0	0	0	0	0	0	0	0	0	0	0	0	0	0	0	0	0	0	0	0	3	0	0	0	3	Fungi	Ascomycota	Eurotiomycetes	Chaetothyriales	Herpotrichiellaceae	Cladophialophora
DENOVO8896	0	0	0	0	0	0	0	0	0	0	0	0	0	0	0	3	8	5	0	0	0	0	0	0	0	0	16	0	16	Fungi	Ascomycota	Eurotiomycetes	Chaetothyriales	Herpotrichiellaceae	Exophiala	Exophiala aquamarina
DENOVO1268	0	0	0	1	0	1	2	2	0	1	0	0	10	6	8	10	5	14	0	2	0	5	1	17	2	5	53	25	85	Fungi	Ascomycota	Eurotiomycetes	Chaetothyriales	Herpotrichiellaceae	Exophiala	Exophiala bonariae
DENOVO1714	0	0	0	0	0	0	2	0	1	0	0	0	7	7	7	10	4	6	0	3	0	3	5	24	0	3	41	35	79	Fungi	Ascomycota	Eurotiomycetes	Chaetothyriales	Herpotrichiellaceae	Exophiala	Exophiala bonariae
DENOVO4724	0	0	0	0	1	0	0	0	0	0	0	0	0	1	1	4	1	2	0	0	0	1	1	3	1	0	9	5	15	Fungi	Ascomycota	Eurotiomycetes	Chaetothyriales	Herpotrichiellaceae	Exophiala	Exophiala bonariae
DENOVO4995	0	0	0	1	0	0	1	0	0	0	0	0	2	1	2	5	0	3	0	0	0	0	1	4	1	1	13	5	20	Fungi	Ascomycota	Eurotiomycetes	Chaetothyriales	Herpotrichiellaceae	Exophiala	Exophiala bonariae
DENOVO311	1	1	2	0	1	0	26	40	32	30	16	22	22	19	21	32	26	41	21	37	3	10	25	8	5	166	161	104	436	Fungi	Ascomycota	Eurotiomycetes	Chaetothyriales	Herpotrichiellaceae	Exophiala	Exophiala equina
DENOVO335	3	1	2	0	1	1	25	39	38	9	12	24	18	17	27	38	33	39	21	29	4	17	19	4	8	147	172	94	421	Fungi	Ascomycota	Eurotiomycetes	Chaetothyriales	Herpotrichiellaceae	Exophiala	Exophiala equina
DENOVO43	6	4	5	1	1	2	99	130	112	76	77	96	68	66	71	138	133	145	104	97	14	47	68	37	19	590	621	367	1597	Fungi	Ascomycota	Eurotiomycetes	Chaetothyriales	Herpotrichiellaceae	Exophiala	Exophiala equina
DENOVO58	11	6	5	0	2	5	91	115	105	68	62	103	64	59	67	114	101	108	62	86	16	46	77	28	29	544	513	315	1401	Fungi	Ascomycota	Eurotiomycetes	Chaetothyriales	Herpotrichiellaceae	Exophiala	Exophiala equina
DENOVO668	2	0	1	0	0	1	4	17	17	14	9	22	9	5	15	14	13	24	15	16	1	7	9	8	4	83	80	56	223	Fungi	Ascomycota	Eurotiomycetes	Chaetothyriales	Herpotrichiellaceae	Exophiala	Exophiala equina
DENOVO752	2	2	3	0	0	1	9	16	13	6	10	8	11	6	4	9	19	13	10	13	0	2	8	11	8	62	62	44	176	Fungi	Ascomycota	Eurotiomycetes	Chaetothyriales	Herpotrichiellaceae	Exophiala	Exophiala equina
DENOVO10318	1	0	0	0	0	1	2	7	3	0	0	0	0	0	0	2	0	3	0	2	0	0	0	0	2	12	5	2	21	Fungi	Ascomycota	Eurotiomycetes	Chaetothyriales	Herpotrichiellaceae	Exophiala	Exophiala moniliae
DENOVO9648	0	0	0	0	0	1	4	3	3	0	1	0	0	0	0	0	2	2	0	1	0	0	0	0	1	11	4	1	17	Fungi	Ascomycota	Eurotiomycetes	Chaetothyriales	Herpotrichiellaceae	Exophiala	Exophiala moniliae
DENOVO10058	0	0	0	0	0	0	0	0	0	0	0	0	0	0	0	6	3	3	2	1	0	0	0	0	0	0	12	3	15	Fungi	Ascomycota	Eurotiomycetes	Chaetothyriales	Herpotrichiellaceae	Exophiala
DENOVO10692	0	0	0	0	0	0	0	1	0	0	0	0	0	0	0	0	0	0	1	3	0	8	0	2	0	1	0	14	15	Fungi	Ascomycota	Eurotiomycetes	Chaetothyriales	Herpotrichiellaceae	Exophiala
DENOVO11197	0	0	0	0	0	0	0	0	0	1	0	0	0	0	0	1	5	2	0	0	0	0	0	0	0	1	8	0	9	Fungi	Ascomycota	Eurotiomycetes	Chaetothyriales	Herpotrichiellaceae	Exophiala
DENOVO11235	0	0	0	0	1	0	0	0	0	0	1	0	3	2	7	0	0	0	3	1	1	1	0	0	1	1	12	6	20	Fungi	Ascomycota	Eurotiomycetes	Chaetothyriales	Herpotrichiellaceae	Exophiala
DENOVO12379	0	0	0	1	0	6	0	0	0	0	0	0	0	0	0	0	0	0	0	0	0	0	0	0	7	0	0	0	7	Fungi	Ascomycota	Eurotiomycetes	Chaetothyriales	Herpotrichiellaceae	Exophiala
DENOVO12710	0	0	0	0	0	0	0	0	0	0	0	0	0	0	0	2	1	1	0	0	0	0	0	0	0	0	4	0	4	Fungi	Ascomycota	Eurotiomycetes	Chaetothyriales	Herpotrichiellaceae	Exophiala
DENOVO12738	0	0	0	0	1	0	10	12	13	0	1	0	0	0	0	0	0	1	0	0	0	0	0	0	1	36	1	0	38	Fungi	Ascomycota	Eurotiomycetes	Chaetothyriales	Herpotrichiellaceae	Exophiala
DENOVO6802	0	0	0	0	0	0	0	0	0	0	0	0	0	0	0	2	4	3	0	0	0	0	0	0	0	0	9	0	9	Fungi	Ascomycota	Eurotiomycetes	Chaetothyriales	Herpotrichiellaceae	Exophiala
DENOVO8515	0	0	0	0	0	0	0	0	0	0	0	0	0	0	0	4	8	2	0	0	0	0	0	0	0	0	14	0	14	Fungi	Ascomycota	Eurotiomycetes	Chaetothyriales	Herpotrichiellaceae	Exophiala
DENOVO9031	0	0	0	0	0	0	0	0	0	0	0	0	0	0	0	8	6	1	2	0	0	0	0	1	0	0	15	3	18	Fungi	Ascomycota	Eurotiomycetes	Chaetothyriales	Herpotrichiellaceae	Exophiala
DENOVO10039	0	0	0	0	0	0	0	0	0	3	1	4	0	0	0	0	0	0	0	0	0	0	0	0	0	8	0	0	8	Fungi	Ascomycota	Eurotiomycetes	Chaetothyriales	Herpotrichiellaceae
DENOVO10052	0	0	0	0	0	0	0	0	0	0	0	0	4	1	2	0	0	0	0	0	0	0	0	0	0	0	7	0	7	Fungi	Ascomycota	Eurotiomycetes	Chaetothyriales	Herpotrichiellaceae
DENOVO10054	0	0	0	0	0	0	0	0	0	0	0	0	0	0	0	0	0	0	3	1	0	1	0	0	0	0	0	5	5	Fungi	Ascomycota	Eurotiomycetes	Chaetothyriales	Herpotrichiellaceae
DENOVO10086	0	0	0	0	0	1	0	0	0	0	2	3	1	4	0	0	0	0	0	0	0	0	0	0	1	5	5	0	11	Fungi	Ascomycota	Eurotiomycetes	Chaetothyriales	Herpotrichiellaceae
DENOVO10111	0	0	0	0	0	0	0	0	0	0	0	0	1	2	2	0	0	0	0	0	1	0	0	0	0	0	5	1	6	Fungi	Ascomycota	Eurotiomycetes	Chaetothyriales	Herpotrichiellaceae
DENOVO10167	0	0	1	1	0	0	0	1	2	0	0	0	0	0	0	0	0	0	0	0	0	0	0	0	2	3	0	0	5	Fungi	Ascomycota	Eurotiomycetes	Chaetothyriales	Herpotrichiellaceae
DENOVO10181	0	0	0	0	0	0	0	0	0	0	0	0	0	1	0	0	0	0	0	0	0	0	0	4	0	0	1	4	5	Fungi	Ascomycota	Eurotiomycetes	Chaetothyriales	Herpotrichiellaceae
DENOVO10183	0	0	0	0	2	2	0	0	0	0	0	0	0	0	0	0	0	0	0	0	0	0	0	0	4	0	0	0	4	Fungi	Ascomycota	Eurotiomycetes	Chaetothyriales	Herpotrichiellaceae
DENOVO10189	0	0	0	0	0	0	0	0	0	0	0	0	0	0	0	0	0	0	0	0	0	0	0	1	0	0	0	1	1	Fungi	Ascomycota	Eurotiomycetes	Chaetothyriales	Herpotrichiellaceae
DENOVO10214	0	0	1	4	2	5	0	0	0	5	4	5	0	0	0	0	0	1	0	0	0	0	0	0	12	14	1	0	27	Fungi	Ascomycota	Eurotiomycetes	Chaetothyriales	Herpotrichiellaceae
DENOVO10250	0	0	0	0	0	0	0	0	0	3	2	3	0	0	0	0	0	0	0	0	0	0	0	0	0	8	0	0	8	Fungi	Ascomycota	Eurotiomycetes	Chaetothyriales	Herpotrichiellaceae
DENOVO10283	0	0	0	0	0	0	0	0	0	4	1	0	0	0	0	0	0	0	0	0	0	0	0	0	0	5	0	0	5	Fungi	Ascomycota	Eurotiomycetes	Chaetothyriales	Herpotrichiellaceae
DENOVO10323	0	0	0	0	0	0	0	0	0	0	0	0	0	0	0	2	1	8	0	0	0	0	0	0	0	0	11	0	11	Fungi	Ascomycota	Eurotiomycetes	Chaetothyriales	Herpotrichiellaceae
DENOVO10330	0	0	0	0	2	3	0	0	0	0	0	0	0	0	0	0	0	0	0	0	0	0	0	0	5	0	0	0	5	Fungi	Ascomycota	Eurotiomycetes	Chaetothyriales	Herpotrichiellaceae
DENOVO10382	0	0	0	2	3	0	0	1	0	0	0	0	0	0	0	0	0	0	0	0	0	0	0	0	5	1	0	0	6	Fungi	Ascomycota	Eurotiomycetes	Chaetothyriales	Herpotrichiellaceae
DENOVO10386	2	2	2	1	0	1	0	0	0	0	1	1	0	0	0	0	0	0	0	0	0	0	0	0	8	2	0	0	10	Fungi	Ascomycota	Eurotiomycetes	Chaetothyriales	Herpotrichiellaceae
DENOVO10388	0	0	0	0	0	0	0	0	0	5	1	4	0	0	0	0	1	0	0	0	0	0	0	0	0	10	1	0	11	Fungi	Ascomycota	Eurotiomycetes	Chaetothyriales	Herpotrichiellaceae
DENOVO10392	0	0	0	0	0	0	0	0	0	0	0	0	0	1	0	1	0	0	0	0	0	0	0	1	0	0	2	1	3	Fungi	Ascomycota	Eurotiomycetes	Chaetothyriales	Herpotrichiellaceae
DENOVO10417	0	0	0	2	1	0	0	0	0	0	0	0	0	0	0	0	0	0	0	0	0	0	0	0	3	0	0	0	3	Fungi	Ascomycota	Eurotiomycetes	Chaetothyriales	Herpotrichiellaceae
DENOVO1042	0	0	0	0	0	0	2	0	2	2	3	4	9	24	10	31	15	27	0	6	0	0	0	0	0	13	116	6	135	Fungi	Ascomycota	Eurotiomycetes	Chaetothyriales	Herpotrichiellaceae
DENOVO10477	0	0	0	0	0	0	0	0	0	0	0	1	1	2	1	0	0	0	0	0	0	0	0	0	0	1	4	0	5	Fungi	Ascomycota	Eurotiomycetes	Chaetothyriales	Herpotrichiellaceae
DENOVO10526	0	0	0	3	4	3	0	0	0	0	0	0	0	0	0	0	0	0	0	0	0	0	0	0	10	0	0	0	10	Fungi	Ascomycota	Eurotiomycetes	Chaetothyriales	Herpotrichiellaceae
DENOVO10563	0	0	0	0	1	0	0	0	0	3	3	5	0	0	0	0	0	0	0	0	0	0	0	0	1	11	0	0	12	Fungi	Ascomycota	Eurotiomycetes	Chaetothyriales	Herpotrichiellaceae
DENOVO1061	0	0	0	0	0	0	0	0	0	0	0	0	5	3	3	0	0	0	0	2	56	4	0	13	0	0	11	75	86	Fungi	Ascomycota	Eurotiomycetes	Chaetothyriales	Herpotrichiellaceae
DENOVO10611	0	0	0	0	0	0	0	0	0	0	0	0	1	3	1	0	0	0	0	0	1	0	0	1	0	0	5	2	7	Fungi	Ascomycota	Eurotiomycetes	Chaetothyriales	Herpotrichiellaceae
DENOVO10696	0	0	0	0	0	0	0	0	0	1	2	1	0	0	0	0	0	0	0	0	0	0	0	0	0	4	0	0	4	Fungi	Ascomycota	Eurotiomycetes	Chaetothyriales	Herpotrichiellaceae
DENOVO10737	0	0	0	1	0	1	0	0	0	0	0	0	0	0	0	0	0	0	0	0	0	0	0	0	2	0	0	0	2	Fungi	Ascomycota	Eurotiomycetes	Chaetothyriales	Herpotrichiellaceae
DENOVO10762	0	0	0	0	0	0	0	0	0	0	0	0	0	0	0	0	0	0	4	0	0	0	0	0	0	0	0	4	4	Fungi	Ascomycota	Eurotiomycetes	Chaetothyriales	Herpotrichiellaceae
DENOVO10787	0	0	0	1	1	0	0	0	0	0	0	0	0	0	0	0	0	0	0	0	0	0	0	0	2	0	0	0	2	Fungi	Ascomycota	Eurotiomycetes	Chaetothyriales	Herpotrichiellaceae
DENOVO1088	0	0	0	0	0	0	0	1	0	1	2	1	1	0	0	1	3	5	9	39	1	30	10	20	0	5	10	109	124	Fungi	Ascomycota	Eurotiomycetes	Chaetothyriales	Herpotrichiellaceae
DENOVO10890	0	0	1	1	2	3	0	0	0	0	0	0	0	0	0	0	0	0	0	0	0	0	0	0	7	0	0	0	7	Fungi	Ascomycota	Eurotiomycetes	Chaetothyriales	Herpotrichiellaceae
DENOVO10905	0	0	0	0	0	0	0	0	0	5	2	6	0	0	0	0	0	0	0	0	0	0	0	0	0	13	0	0	13	Fungi	Ascomycota	Eurotiomycetes	Chaetothyriales	Herpotrichiellaceae
DENOVO10932	0	0	0	0	0	0	0	0	0	0	0	0	3	2	2	0	0	0	0	0	3	0	0	0	0	0	7	3	10	Fungi	Ascomycota	Eurotiomycetes	Chaetothyriales	Herpotrichiellaceae
DENOVO10935	0	0	0	0	0	0	0	0	0	0	0	0	1	1	0	2	1	0	0	0	0	0	0	0	0	0	5	0	5	Fungi	Ascomycota	Eurotiomycetes	Chaetothyriales	Herpotrichiellaceae
DENOVO10953	0	0	1	1	3	2	0	0	0	0	0	2	0	0	0	0	0	0	0	0	0	0	0	0	7	2	0	0	9	Fungi	Ascomycota	Eurotiomycetes	Chaetothyriales	Herpotrichiellaceae
DENOVO1099	0	0	0	0	0	0	0	0	0	0	4	0	0	3	2	0	4	4	5	38	4	33	9	19	0	4	13	108	125	Fungi	Ascomycota	Eurotiomycetes	Chaetothyriales	Herpotrichiellaceae
DENOVO11102	0	0	0	0	0	0	0	0	0	0	0	0	0	1	0	3	2	3	0	0	0	0	0	0	0	0	9	0	9	Fungi	Ascomycota	Eurotiomycetes	Chaetothyriales	Herpotrichiellaceae
DENOVO11115	0	0	0	0	0	0	0	0	0	0	0	0	0	0	0	0	0	0	0	8	0	1	3	2	0	0	0	14	14	Fungi	Ascomycota	Eurotiomycetes	Chaetothyriales	Herpotrichiellaceae
DENOVO11221	0	0	0	0	0	0	1	3	1	0	0	0	0	0	1	0	0	0	0	0	0	0	0	0	0	5	1	0	6	Fungi	Ascomycota	Eurotiomycetes	Chaetothyriales	Herpotrichiellaceae
DENOVO11248	1	0	3	0	0	0	0	2	2	0	0	0	1	0	3	2	0	1	0	0	0	0	0	0	4	4	7	0	15	Fungi	Ascomycota	Eurotiomycetes	Chaetothyriales	Herpotrichiellaceae
DENOVO11283	0	0	0	0	0	0	0	0	0	0	6	5	0	0	0	0	0	0	0	0	0	0	0	0	0	11	0	0	11	Fungi	Ascomycota	Eurotiomycetes	Chaetothyriales	Herpotrichiellaceae
DENOVO11317	0	0	0	0	0	0	0	0	0	2	2	2	0	0	0	0	0	0	0	0	0	0	0	0	0	6	0	0	6	Fungi	Ascomycota	Eurotiomycetes	Chaetothyriales	Herpotrichiellaceae
DENOVO11417	0	0	0	0	0	0	0	0	0	0	0	0	0	0	0	0	0	0	0	0	0	0	0	3	0	0	0	3	3	Fungi	Ascomycota	Eurotiomycetes	Chaetothyriales	Herpotrichiellaceae
DENOVO11440	0	4	0	0	1	0	0	0	0	0	0	0	0	0	0	0	0	0	0	0	0	0	0	0	5	0	0	0	5	Fungi	Ascomycota	Eurotiomycetes	Chaetothyriales	Herpotrichiellaceae
DENOVO11550	0	0	1	0	0	1	0	0	0	0	1	0	1	0	1	0	0	0	0	0	0	0	0	0	2	1	2	0	5	Fungi	Ascomycota	Eurotiomycetes	Chaetothyriales	Herpotrichiellaceae
DENOVO1156	0	0	0	0	0	0	0	3	1	4	2	5	5	19	16	18	24	28	0	12	0	0	0	0	0	15	110	12	137	Fungi	Ascomycota	Eurotiomycetes	Chaetothyriales	Herpotrichiellaceae
DENOVO11584	0	0	0	0	0	0	0	0	0	1	2	3	0	0	0	0	0	0	0	0	0	0	0	0	0	6	0	0	6	Fungi	Ascomycota	Eurotiomycetes	Chaetothyriales	Herpotrichiellaceae
DENOVO11639	0	0	0	0	0	0	0	0	0	0	0	0	0	0	0	0	0	2	0	4	0	0	0	0	0	0	2	4	6	Fungi	Ascomycota	Eurotiomycetes	Chaetothyriales	Herpotrichiellaceae
DENOVO11654	0	0	0	0	0	0	0	0	0	0	0	0	0	0	0	2	1	6	0	0	0	0	0	0	0	0	9	0	9	Fungi	Ascomycota	Eurotiomycetes	Chaetothyriales	Herpotrichiellaceae
DENOVO11752	0	0	0	3	2	6	0	0	0	0	0	0	0	0	0	0	0	0	0	0	0	0	0	0	11	0	0	0	11	Fungi	Ascomycota	Eurotiomycetes	Chaetothyriales	Herpotrichiellaceae
DENOVO11866	0	0	0	1	1	2	0	0	0	0	0	0	0	0	0	0	0	0	0	0	0	0	0	0	4	0	0	0	4	Fungi	Ascomycota	Eurotiomycetes	Chaetothyriales	Herpotrichiellaceae
DENOVO11946	0	0	0	0	0	2	0	0	0	0	0	0	1	0	1	0	0	0	0	0	0	0	0	0	2	0	2	0	4	Fungi	Ascomycota	Eurotiomycetes	Chaetothyriales	Herpotrichiellaceae
DENOVO11952	0	0	0	0	0	0	0	0	0	0	0	0	2	1	1	0	0	0	0	0	0	0	0	0	0	0	4	0	4	Fungi	Ascomycota	Eurotiomycetes	Chaetothyriales	Herpotrichiellaceae
DENOVO11972	0	0	2	0	0	0	0	0	0	0	0	0	1	3	4	0	0	0	0	0	0	0	0	0	2	0	8	0	10	Fungi	Ascomycota	Eurotiomycetes	Chaetothyriales	Herpotrichiellaceae
DENOVO12035	0	0	0	0	0	0	0	0	0	0	0	0	0	0	0	0	3	8	0	0	0	0	0	0	0	0	11	0	11	Fungi	Ascomycota	Eurotiomycetes	Chaetothyriales	Herpotrichiellaceae
DENOVO12063	0	0	0	0	3	1	0	0	0	0	0	0	0	0	0	0	0	0	0	0	0	0	0	0	4	0	0	0	4	Fungi	Ascomycota	Eurotiomycetes	Chaetothyriales	Herpotrichiellaceae
DENOVO1208	10	7	7	3	4	4	0	0	0	1	0	0	15	16	15	0	1	0	0	0	0	0	0	0	35	1	47	0	83	Fungi	Ascomycota	Eurotiomycetes	Chaetothyriales	Herpotrichiellaceae
DENOVO12134	0	0	0	0	0	1	0	0	0	4	8	4	0	0	0	0	0	0	0	0	0	0	0	0	1	16	0	0	17	Fungi	Ascomycota	Eurotiomycetes	Chaetothyriales	Herpotrichiellaceae
DENOVO12169	0	0	0	2	1	1	0	0	0	0	0	0	0	0	0	0	0	0	0	0	0	0	0	0	4	0	0	0	4	Fungi	Ascomycota	Eurotiomycetes	Chaetothyriales	Herpotrichiellaceae
DENOVO12281	0	0	0	0	0	0	0	0	0	0	0	0	0	0	0	0	0	0	0	6	0	0	0	0	0	0	0	6	6	Fungi	Ascomycota	Eurotiomycetes	Chaetothyriales	Herpotrichiellaceae
DENOVO12302	0	0	0	5	4	1	0	0	0	0	0	0	0	0	0	0	0	0	0	0	0	0	0	0	10	0	0	0	10	Fungi	Ascomycota	Eurotiomycetes	Chaetothyriales	Herpotrichiellaceae
DENOVO12309	0	0	0	0	1	0	0	0	0	2	3	5	0	0	0	0	0	0	0	0	0	0	0	0	1	10	0	0	11	Fungi	Ascomycota	Eurotiomycetes	Chaetothyriales	Herpotrichiellaceae
DENOVO12358	0	0	0	0	0	0	0	0	0	0	0	0	0	1	0	0	0	0	3	0	1	0	0	0	0	0	1	4	5	Fungi	Ascomycota	Eurotiomycetes	Chaetothyriales	Herpotrichiellaceae
DENOVO12381	0	0	0	0	0	0	0	0	0	0	0	0	0	0	0	0	0	0	0	8	0	0	0	0	0	0	0	8	8	Fungi	Ascomycota	Eurotiomycetes	Chaetothyriales	Herpotrichiellaceae
DENOVO12382	0	0	0	1	0	0	0	0	0	0	0	0	0	0	0	0	0	0	0	0	0	0	0	0	1	0	0	0	1	Fungi	Ascomycota	Eurotiomycetes	Chaetothyriales	Herpotrichiellaceae
DENOVO12417	0	0	0	0	0	3	0	0	0	0	0	0	0	0	0	0	0	0	0	0	0	0	0	0	3	0	0	0	3	Fungi	Ascomycota	Eurotiomycetes	Chaetothyriales	Herpotrichiellaceae
DENOVO12494	0	0	0	0	0	0	0	0	0	0	0	0	0	0	0	0	0	0	2	3	0	0	0	0	0	0	0	5	5	Fungi	Ascomycota	Eurotiomycetes	Chaetothyriales	Herpotrichiellaceae
DENOVO12540	0	0	0	0	0	0	0	0	0	0	0	0	1	0	2	0	0	0	0	0	0	0	0	0	0	0	3	0	3	Fungi	Ascomycota	Eurotiomycetes	Chaetothyriales	Herpotrichiellaceae
DENOVO12592	1	0	0	0	0	2	0	0	0	4	5	7	0	0	0	0	0	0	0	0	0	0	0	0	3	16	0	0	19	Fungi	Ascomycota	Eurotiomycetes	Chaetothyriales	Herpotrichiellaceae
DENOVO12767	0	0	0	0	1	0	0	0	0	0	0	0	1	0	1	0	0	0	0	0	0	0	0	0	1	0	2	0	3	Fungi	Ascomycota	Eurotiomycetes	Chaetothyriales	Herpotrichiellaceae
DENOVO12832	0	0	0	0	0	1	0	0	0	4	1	5	0	0	0	0	0	0	0	0	0	0	0	0	1	10	0	0	11	Fungi	Ascomycota	Eurotiomycetes	Chaetothyriales	Herpotrichiellaceae
DENOVO12839	0	0	0	0	1	3	0	0	0	0	0	0	0	0	0	0	0	0	0	0	0	0	0	0	4	0	0	0	4	Fungi	Ascomycota	Eurotiomycetes	Chaetothyriales	Herpotrichiellaceae
DENOVO12852	0	0	0	0	2	2	0	0	0	0	0	0	0	0	0	0	0	0	0	0	0	0	0	0	4	0	0	0	4	Fungi	Ascomycota	Eurotiomycetes	Chaetothyriales	Herpotrichiellaceae
DENOVO1297	15	15	17	1	8	13	0	0	0	0	0	0	0	1	1	0	2	1	0	0	0	0	0	0	69	0	5	0	74	Fungi	Ascomycota	Eurotiomycetes	Chaetothyriales	Herpotrichiellaceae
DENOVO1348	18	15	10	6	2	0	0	0	0	0	0	0	0	0	0	0	0	0	0	0	0	0	0	0	51	0	0	0	51	Fungi	Ascomycota	Eurotiomycetes	Chaetothyriales	Herpotrichiellaceae
DENOVO1490	4	3	14	2	2	3	0	0	0	0	0	0	11	15	13	0	0	0	0	0	0	0	0	0	28	0	39	0	67	Fungi	Ascomycota	Eurotiomycetes	Chaetothyriales	Herpotrichiellaceae
DENOVO1511	2	3	7	0	0	0	0	0	0	0	0	0	20	18	13	0	0	0	0	0	0	0	0	0	12	0	51	0	63	Fungi	Ascomycota	Eurotiomycetes	Chaetothyriales	Herpotrichiellaceae
DENOVO1597	0	0	0	0	0	1	0	0	0	5	6	7	4	8	5	2	3	6	3	16	2	0	2	2	1	18	28	25	72	Fungi	Ascomycota	Eurotiomycetes	Chaetothyriales	Herpotrichiellaceae
DENOVO1646	0	0	0	0	0	0	1	2	1	8	9	12	7	11	16	0	0	0	0	0	0	0	0	0	0	33	34	0	67	Fungi	Ascomycota	Eurotiomycetes	Chaetothyriales	Herpotrichiellaceae
DENOVO1771	11	13	9	5	10	7	0	0	0	0	0	0	2	0	0	1	0	0	0	0	0	0	0	0	55	0	3	0	58	Fungi	Ascomycota	Eurotiomycetes	Chaetothyriales	Herpotrichiellaceae
DENOVO1836	0	0	0	0	0	0	0	0	0	0	0	0	0	0	0	0	0	0	0	0	48	0	5	1	0	0	0	54	54	Fungi	Ascomycota	Eurotiomycetes	Chaetothyriales	Herpotrichiellaceae
DENOVO2025	11	5	19	7	4	8	0	2	0	0	0	0	1	0	0	0	2	0	0	0	0	0	0	0	54	2	3	0	59	Fungi	Ascomycota	Eurotiomycetes	Chaetothyriales	Herpotrichiellaceae
DENOVO2039	0	0	0	0	0	0	1	0	1	12	8	8	11	16	15	0	0	0	0	0	0	0	0	0	0	30	42	0	72	Fungi	Ascomycota	Eurotiomycetes	Chaetothyriales	Herpotrichiellaceae
DENOVO2062	5	5	4	2	0	0	5	7	1	4	4	15	1	1	2	0	1	2	0	0	0	0	0	0	16	36	7	0	59	Fungi	Ascomycota	Eurotiomycetes	Chaetothyriales	Herpotrichiellaceae
DENOVO2081	3	2	0	0	6	1	1	3	3	4	7	9	0	4	2	0	0	4	0	1	0	0	0	0	12	27	10	1	50	Fungi	Ascomycota	Eurotiomycetes	Chaetothyriales	Herpotrichiellaceae
DENOVO2086	0	0	0	0	0	0	0	0	0	0	0	0	0	0	0	0	0	0	0	0	46	0	1	2	0	0	0	49	49	Fungi	Ascomycota	Eurotiomycetes	Chaetothyriales	Herpotrichiellaceae
DENOVO2127	3	0	5	1	2	0	0	0	0	0	0	0	8	10	16	0	1	0	0	0	0	0	0	0	11	0	35	0	46	Fungi	Ascomycota	Eurotiomycetes	Chaetothyriales	Herpotrichiellaceae
DENOVO2158	1	2	1	0	0	0	0	0	0	1	0	3	13	8	17	0	0	0	0	0	0	0	0	0	4	4	38	0	46	Fungi	Ascomycota	Eurotiomycetes	Chaetothyriales	Herpotrichiellaceae
DENOVO2179	0	0	0	0	0	1	0	0	0	2	2	3	11	3	5	1	5	8	2	13	4	2	2	2	1	7	33	25	66	Fungi	Ascomycota	Eurotiomycetes	Chaetothyriales	Herpotrichiellaceae
DENOVO2188	10	5	3	7	14	11	0	0	0	0	1	0	0	0	0	2	0	0	0	0	0	0	0	0	50	1	2	0	53	Fungi	Ascomycota	Eurotiomycetes	Chaetothyriales	Herpotrichiellaceae
DENOVO2266	1	2	0	0	1	1	0	1	0	1	0	1	3	10	11	5	5	2	0	0	1	0	0	0	5	3	36	1	45	Fungi	Ascomycota	Eurotiomycetes	Chaetothyriales	Herpotrichiellaceae
DENOVO2476	2	1	1	1	0	0	0	0	0	0	2	0	1	10	4	4	8	6	0	0	0	0	0	0	5	2	33	0	40	Fungi	Ascomycota	Eurotiomycetes	Chaetothyriales	Herpotrichiellaceae
DENOVO2482	1	2	1	0	0	0	0	0	0	1	1	1	9	18	7	0	0	0	0	0	0	0	0	0	4	3	34	0	41	Fungi	Ascomycota	Eurotiomycetes	Chaetothyriales	Herpotrichiellaceae
DENOVO2489	0	0	0	0	0	0	0	0	0	0	0	0	0	0	0	0	0	0	1	0	10	0	0	20	0	0	0	31	31	Fungi	Ascomycota	Eurotiomycetes	Chaetothyriales	Herpotrichiellaceae
DENOVO2502	0	0	0	0	0	0	0	0	0	0	0	0	9	4	5	0	1	2	0	0	6	8	0	18	0	0	21	32	53	Fungi	Ascomycota	Eurotiomycetes	Chaetothyriales	Herpotrichiellaceae
DENOVO2541	0	0	0	1	1	1	4	11	6	0	0	0	0	0	0	0	0	0	1	3	0	0	4	5	3	21	0	13	37	Fungi	Ascomycota	Eurotiomycetes	Chaetothyriales	Herpotrichiellaceae
DENOVO2569	0	0	0	0	0	0	0	0	0	0	0	0	9	7	6	0	0	0	0	0	3	4	0	4	0	0	22	11	33	Fungi	Ascomycota	Eurotiomycetes	Chaetothyriales	Herpotrichiellaceae
DENOVO2599	0	0	0	0	0	0	0	0	0	0	0	0	0	0	0	3	5	6	7	23	2	1	0	0	0	0	14	33	47	Fungi	Ascomycota	Eurotiomycetes	Chaetothyriales	Herpotrichiellaceae
DENOVO2632	0	0	0	0	0	0	15	14	12	0	0	0	0	0	0	0	0	0	0	0	0	0	0	0	0	41	0	0	41	Fungi	Ascomycota	Eurotiomycetes	Chaetothyriales	Herpotrichiellaceae
DENOVO2680	2	7	3	10	6	6	0	0	0	0	0	0	2	0	0	1	0	0	0	0	0	1	0	0	34	0	3	1	38	Fungi	Ascomycota	Eurotiomycetes	Chaetothyriales	Herpotrichiellaceae
DENOVO2826	0	0	0	2	0	0	6	9	8	0	0	0	0	0	0	0	0	0	0	6	0	0	0	1	2	23	0	7	32	Fungi	Ascomycota	Eurotiomycetes	Chaetothyriales	Herpotrichiellaceae
DENOVO2913	0	0	0	0	0	0	0	0	0	0	0	0	1	5	3	0	0	0	0	0	14	1	0	6	0	0	9	21	30	Fungi	Ascomycota	Eurotiomycetes	Chaetothyriales	Herpotrichiellaceae
DENOVO2914	0	0	0	0	0	0	0	0	0	0	0	0	0	0	0	1	1	1	1	2	2	1	0	44	0	0	3	50	53	Fungi	Ascomycota	Eurotiomycetes	Chaetothyriales	Herpotrichiellaceae
DENOVO2922	0	0	0	0	0	0	0	0	0	0	0	0	0	0	0	7	4	3	8	16	6	1	0	0	0	0	14	31	45	Fungi	Ascomycota	Eurotiomycetes	Chaetothyriales	Herpotrichiellaceae
DENOVO2947	0	0	0	0	0	0	0	0	0	11	10	18	0	0	0	0	0	0	0	0	0	0	0	0	0	39	0	0	39	Fungi	Ascomycota	Eurotiomycetes	Chaetothyriales	Herpotrichiellaceae
DENOVO2952	0	0	0	0	0	0	0	0	1	1	0	1	5	2	7	7	8	7	0	3	0	0	0	0	0	3	36	3	42	Fungi	Ascomycota	Eurotiomycetes	Chaetothyriales	Herpotrichiellaceae
DENOVO2966	0	0	0	0	0	0	0	0	0	2	0	2	2	4	3	10	3	12	0	2	0	0	0	0	0	4	34	2	40	Fungi	Ascomycota	Eurotiomycetes	Chaetothyriales	Herpotrichiellaceae
DENOVO3023	0	0	0	0	0	0	0	0	0	0	0	0	3	2	1	0	0	0	0	0	24	2	0	6	0	0	6	32	38	Fungi	Ascomycota	Eurotiomycetes	Chaetothyriales	Herpotrichiellaceae
DENOVO3061	0	0	0	0	0	0	0	0	0	0	0	0	0	0	0	0	0	0	2	0	15	0	0	9	0	0	0	26	26	Fungi	Ascomycota	Eurotiomycetes	Chaetothyriales	Herpotrichiellaceae
DENOVO3189	3	7	8	3	3	2	0	0	0	0	0	0	0	0	0	0	0	1	0	0	0	0	0	0	26	0	1	0	27	Fungi	Ascomycota	Eurotiomycetes	Chaetothyriales	Herpotrichiellaceae
DENOVO3198	0	0	0	0	0	0	0	0	0	0	1	0	1	0	1	0	0	1	5	9	0	7	1	7	0	1	3	29	33	Fungi	Ascomycota	Eurotiomycetes	Chaetothyriales	Herpotrichiellaceae
DENOVO3214	1	0	2	0	0	0	0	0	1	1	1	0	2	1	0	13	4	14	0	0	0	0	0	0	3	3	34	0	40	Fungi	Ascomycota	Eurotiomycetes	Chaetothyriales	Herpotrichiellaceae
DENOVO3227	0	0	0	0	0	0	0	0	0	0	0	0	0	1	0	1	0	0	0	0	11	2	1	17	0	0	2	31	33	Fungi	Ascomycota	Eurotiomycetes	Chaetothyriales	Herpotrichiellaceae
DENOVO3281	0	0	0	0	0	0	0	0	0	0	0	0	0	0	0	0	0	0	0	0	0	0	0	10	0	0	0	10	10	Fungi	Ascomycota	Eurotiomycetes	Chaetothyriales	Herpotrichiellaceae
DENOVO3292	0	0	0	0	0	0	8	6	5	0	0	0	0	0	0	0	0	0	0	0	0	0	0	0	0	19	0	0	19	Fungi	Ascomycota	Eurotiomycetes	Chaetothyriales	Herpotrichiellaceae
DENOVO3368	0	0	0	0	0	0	0	1	1	0	0	1	2	0	2	15	9	11	0	0	0	0	0	0	0	3	39	0	42	Fungi	Ascomycota	Eurotiomycetes	Chaetothyriales	Herpotrichiellaceae
DENOVO3381	1	0	0	4	4	4	0	0	0	0	2	0	3	4	5	0	0	0	0	0	0	0	0	0	13	2	12	0	27	Fungi	Ascomycota	Eurotiomycetes	Chaetothyriales	Herpotrichiellaceae
DENOVO3394	0	0	0	0	0	0	0	0	0	0	0	0	0	2	0	2	0	0	0	0	11	1	0	12	0	0	4	24	28	Fungi	Ascomycota	Eurotiomycetes	Chaetothyriales	Herpotrichiellaceae
DENOVO3436	0	0	0	0	0	0	0	0	1	0	0	0	0	1	0	0	0	0	0	18	1	4	3	2	0	1	1	28	30	Fungi	Ascomycota	Eurotiomycetes	Chaetothyriales	Herpotrichiellaceae
DENOVO3473	1	0	1	2	1	1	0	0	0	0	0	0	4	3	12	0	0	0	0	0	0	0	0	0	6	0	19	0	25	Fungi	Ascomycota	Eurotiomycetes	Chaetothyriales	Herpotrichiellaceae
DENOVO3534	0	0	0	0	0	0	0	0	0	10	13	17	0	0	0	0	0	0	0	0	0	0	0	0	0	40	0	0	40	Fungi	Ascomycota	Eurotiomycetes	Chaetothyriales	Herpotrichiellaceae
DENOVO3558	1	1	1	5	4	2	2	1	0	0	0	0	1	0	0	0	1	0	0	0	0	0	0	0	14	3	2	0	19	Fungi	Ascomycota	Eurotiomycetes	Chaetothyriales	Herpotrichiellaceae
DENOVO3559	0	1	3	2	0	0	0	5	1	10	2	6	0	1	1	0	1	1	0	0	0	0	0	0	6	24	4	0	34	Fungi	Ascomycota	Eurotiomycetes	Chaetothyriales	Herpotrichiellaceae
DENOVO3669	0	0	0	0	0	0	0	0	0	11	11	12	0	1	1	3	1	4	0	0	0	0	0	0	0	34	10	0	44	Fungi	Ascomycota	Eurotiomycetes	Chaetothyriales	Herpotrichiellaceae
DENOVO3721	0	1	4	0	2	1	1	0	0	0	1	0	1	3	2	1	0	0	0	0	0	0	0	0	8	2	7	0	17	Fungi	Ascomycota	Eurotiomycetes	Chaetothyriales	Herpotrichiellaceae
DENOVO3801	0	0	1	1	1	1	0	0	0	5	7	4	6	5	8	1	0	0	0	0	0	0	0	0	4	16	20	0	40	Fungi	Ascomycota	Eurotiomycetes	Chaetothyriales	Herpotrichiellaceae
DENOVO3819	3	1	4	0	2	3	1	1	1	0	0	1	0	1	1	0	0	0	0	0	0	0	0	0	13	4	2	0	19	Fungi	Ascomycota	Eurotiomycetes	Chaetothyriales	Herpotrichiellaceae
DENOVO3842	0	0	0	0	0	0	0	0	0	0	0	0	1	2	4	0	0	0	0	0	8	1	0	3	0	0	7	12	19	Fungi	Ascomycota	Eurotiomycetes	Chaetothyriales	Herpotrichiellaceae
DENOVO3970	0	0	0	12	2	9	0	0	0	0	0	0	0	0	0	0	0	0	0	0	0	0	0	0	23	0	0	0	23	Fungi	Ascomycota	Eurotiomycetes	Chaetothyriales	Herpotrichiellaceae
DENOVO3993	0	0	0	0	0	0	0	0	0	0	0	0	0	1	1	0	0	0	0	9	0	4	1	2	0	0	2	16	18	Fungi	Ascomycota	Eurotiomycetes	Chaetothyriales	Herpotrichiellaceae
DENOVO3998	1	1	2	2	3	2	0	0	0	2	1	0	5	4	0	0	0	0	0	0	0	0	0	0	11	3	9	0	23	Fungi	Ascomycota	Eurotiomycetes	Chaetothyriales	Herpotrichiellaceae
DENOVO4123	0	0	0	0	0	0	0	0	0	0	0	0	6	2	8	1	3	0	0	0	0	2	0	0	0	0	20	2	22	Fungi	Ascomycota	Eurotiomycetes	Chaetothyriales	Herpotrichiellaceae
DENOVO4170	0	0	0	0	0	0	0	1	1	2	1	5	0	4	4	0	0	0	0	0	0	0	0	0	0	10	8	0	18	Fungi	Ascomycota	Eurotiomycetes	Chaetothyriales	Herpotrichiellaceae
DENOVO4181	1	0	0	1	1	0	3	4	3	0	0	0	0	0	0	0	0	0	0	1	0	0	2	1	3	10	0	4	17	Fungi	Ascomycota	Eurotiomycetes	Chaetothyriales	Herpotrichiellaceae
DENOVO4200	0	0	0	10	7	8	0	0	0	0	0	0	0	0	0	0	0	0	0	0	0	0	0	0	25	0	0	0	25	Fungi	Ascomycota	Eurotiomycetes	Chaetothyriales	Herpotrichiellaceae
DENOVO4329	0	0	0	0	0	0	0	0	0	0	0	1	2	2	2	4	1	2	0	1	0	0	0	0	0	1	13	1	15	Fungi	Ascomycota	Eurotiomycetes	Chaetothyriales	Herpotrichiellaceae
DENOVO4414	0	0	0	0	0	0	0	0	0	1	0	0	1	1	4	3	2	5	0	0	2	1	0	0	0	1	16	3	20	Fungi	Ascomycota	Eurotiomycetes	Chaetothyriales	Herpotrichiellaceae
DENOVO4567	1	0	0	1	3	3	0	0	0	1	0	3	2	3	4	0	0	0	0	1	0	0	0	0	8	4	9	1	22	Fungi	Ascomycota	Eurotiomycetes	Chaetothyriales	Herpotrichiellaceae
DENOVO4596	0	0	0	6	7	6	0	0	0	0	0	0	0	0	0	0	0	0	0	0	0	0	0	0	19	0	0	0	19	Fungi	Ascomycota	Eurotiomycetes	Chaetothyriales	Herpotrichiellaceae
DENOVO4676	0	0	0	0	1	0	0	0	0	9	7	3	0	1	2	1	3	7	0	0	0	0	0	0	1	19	14	0	34	Fungi	Ascomycota	Eurotiomycetes	Chaetothyriales	Herpotrichiellaceae
DENOVO4709	0	0	0	0	0	0	0	1	0	1	2	1	4	1	4	0	0	0	0	1	0	0	0	0	0	5	9	1	15	Fungi	Ascomycota	Eurotiomycetes	Chaetothyriales	Herpotrichiellaceae
DENOVO4719	0	0	0	1	0	0	0	0	0	0	0	0	5	4	2	0	0	0	0	0	0	0	0	0	1	0	11	0	12	Fungi	Ascomycota	Eurotiomycetes	Chaetothyriales	Herpotrichiellaceae
DENOVO4768	0	0	0	0	0	0	0	0	0	0	0	0	0	0	0	0	0	0	0	0	13	0	2	0	0	0	0	15	15	Fungi	Ascomycota	Eurotiomycetes	Chaetothyriales	Herpotrichiellaceae
DENOVO4814	0	0	0	0	0	0	0	0	0	0	0	0	0	0	0	0	0	0	15	0	1	0	0	1	0	0	0	17	17	Fungi	Ascomycota	Eurotiomycetes	Chaetothyriales	Herpotrichiellaceae
DENOVO4909	0	0	0	1	0	0	0	0	0	0	1	0	1	3	2	6	1	0	0	0	0	0	0	0	1	1	13	0	15	Fungi	Ascomycota	Eurotiomycetes	Chaetothyriales	Herpotrichiellaceae
DENOVO4997	3	4	1	2	0	2	0	0	0	0	0	0	0	0	0	0	0	0	0	0	0	0	0	0	12	0	0	0	12	Fungi	Ascomycota	Eurotiomycetes	Chaetothyriales	Herpotrichiellaceae
DENOVO5011	1	0	1	0	0	0	0	0	0	0	0	0	6	7	0	0	0	0	0	0	0	0	0	0	2	0	13	0	15	Fungi	Ascomycota	Eurotiomycetes	Chaetothyriales	Herpotrichiellaceae
DENOVO5025	0	0	0	0	0	0	0	0	0	1	2	5	1	4	1	0	2	2	0	3	0	0	0	0	0	8	10	3	21	Fungi	Ascomycota	Eurotiomycetes	Chaetothyriales	Herpotrichiellaceae
DENOVO5085	0	0	0	0	0	0	0	0	0	0	0	0	0	0	0	0	0	0	0	0	11	0	1	1	0	0	0	13	13	Fungi	Ascomycota	Eurotiomycetes	Chaetothyriales	Herpotrichiellaceae
DENOVO5088	1	0	0	0	0	1	0	0	0	0	0	0	0	2	4	0	0	0	0	0	0	0	0	0	2	0	6	0	8	Fungi	Ascomycota	Eurotiomycetes	Chaetothyriales	Herpotrichiellaceae
DENOVO5105	0	0	0	0	0	1	0	0	0	0	0	0	2	1	1	4	0	2	0	0	0	0	0	0	1	0	10	0	11	Fungi	Ascomycota	Eurotiomycetes	Chaetothyriales	Herpotrichiellaceae
DENOVO5135	0	0	0	0	0	0	0	0	0	0	0	0	0	0	0	0	0	0	10	1	0	0	0	0	0	0	0	11	11	Fungi	Ascomycota	Eurotiomycetes	Chaetothyriales	Herpotrichiellaceae
DENOVO5196	0	0	0	0	0	0	0	0	0	0	0	0	3	6	4	0	0	0	0	0	0	0	0	0	0	0	13	0	13	Fungi	Ascomycota	Eurotiomycetes	Chaetothyriales	Herpotrichiellaceae
DENOVO5200	0	0	0	0	0	0	0	0	0	0	0	0	2	0	1	0	0	1	0	0	2	1	0	1	0	0	4	4	8	Fungi	Ascomycota	Eurotiomycetes	Chaetothyriales	Herpotrichiellaceae
DENOVO522	18	22	19	2	5	2	11	14	8	26	19	24	10	15	11	0	4	5	0	4	0	0	0	0	68	102	45	4	219	Fungi	Ascomycota	Eurotiomycetes	Chaetothyriales	Herpotrichiellaceae
DENOVO5249	0	0	0	0	0	0	0	0	0	0	0	0	0	0	0	0	0	0	3	2	9	0	0	0	0	0	0	14	14	Fungi	Ascomycota	Eurotiomycetes	Chaetothyriales	Herpotrichiellaceae
DENOVO5330	8	7	5	0	0	0	0	0	0	0	0	0	0	0	0	0	0	0	0	0	0	0	0	0	20	0	0	0	20	Fungi	Ascomycota	Eurotiomycetes	Chaetothyriales	Herpotrichiellaceae
DENOVO5378	0	0	0	0	0	0	0	0	0	0	0	0	0	0	0	0	1	0	0	0	1	2	0	5	0	0	1	8	9	Fungi	Ascomycota	Eurotiomycetes	Chaetothyriales	Herpotrichiellaceae
DENOVO5430	0	3	1	0	4	1	0	0	0	0	0	0	0	0	0	0	0	0	0	0	0	0	0	0	9	0	0	0	9	Fungi	Ascomycota	Eurotiomycetes	Chaetothyriales	Herpotrichiellaceae
DENOVO5448	0	0	0	7	3	1	0	0	0	0	0	0	0	0	0	0	0	0	0	0	0	0	0	0	11	0	0	0	11	Fungi	Ascomycota	Eurotiomycetes	Chaetothyriales	Herpotrichiellaceae
DENOVO5449	0	0	0	4	4	4	0	0	0	0	0	0	0	0	0	0	0	0	0	0	0	0	0	0	12	0	0	0	12	Fungi	Ascomycota	Eurotiomycetes	Chaetothyriales	Herpotrichiellaceae
DENOVO5492	1	0	3	4	1	0	0	0	0	0	0	0	0	0	0	0	0	0	0	0	0	0	0	0	9	0	0	0	9	Fungi	Ascomycota	Eurotiomycetes	Chaetothyriales	Herpotrichiellaceae
DENOVO5537	4	5	3	2	1	0	0	0	0	0	0	0	0	0	0	0	0	0	0	0	0	0	0	0	15	0	0	0	15	Fungi	Ascomycota	Eurotiomycetes	Chaetothyriales	Herpotrichiellaceae
DENOVO5579	0	0	0	2	3	0	1	0	0	3	4	1	1	6	3	0	0	0	0	0	0	0	0	0	5	9	10	0	24	Fungi	Ascomycota	Eurotiomycetes	Chaetothyriales	Herpotrichiellaceae
DENOVO5594	0	0	0	0	1	0	0	0	0	0	0	1	4	4	1	0	2	1	2	1	0	1	1	0	1	1	12	5	19	Fungi	Ascomycota	Eurotiomycetes	Chaetothyriales	Herpotrichiellaceae
DENOVO5677	1	5	2	1	1	0	0	0	0	0	0	0	0	0	0	0	0	0	0	0	0	0	0	0	10	0	0	0	10	Fungi	Ascomycota	Eurotiomycetes	Chaetothyriales	Herpotrichiellaceae
DENOVO5699	0	0	0	0	0	0	0	0	0	0	0	0	0	0	0	0	0	0	0	19	0	0	0	0	0	0	0	19	19	Fungi	Ascomycota	Eurotiomycetes	Chaetothyriales	Herpotrichiellaceae
DENOVO5716	0	0	0	0	0	0	0	0	0	0	0	0	0	1	0	0	0	0	2	29	0	0	0	0	0	0	1	31	32	Fungi	Ascomycota	Eurotiomycetes	Chaetothyriales	Herpotrichiellaceae
DENOVO5824	0	0	0	0	0	0	0	0	0	0	0	0	0	0	0	0	0	0	0	0	5	0	0	6	0	0	0	11	11	Fungi	Ascomycota	Eurotiomycetes	Chaetothyriales	Herpotrichiellaceae
DENOVO5889	1	1	1	0	1	0	0	0	0	0	0	0	2	3	6	2	1	3	0	0	0	0	0	0	4	0	17	0	21	Fungi	Ascomycota	Eurotiomycetes	Chaetothyriales	Herpotrichiellaceae
DENOVO5914	3	2	2	3	1	1	0	0	0	0	0	1	0	0	0	0	0	0	0	0	0	0	0	0	12	1	0	0	13	Fungi	Ascomycota	Eurotiomycetes	Chaetothyriales	Herpotrichiellaceae
DENOVO5989	0	0	0	1	2	1	0	0	0	7	2	5	0	3	5	0	0	0	0	0	0	0	0	0	4	14	8	0	26	Fungi	Ascomycota	Eurotiomycetes	Chaetothyriales	Herpotrichiellaceae
DENOVO6027	0	0	0	5	4	5	0	0	0	0	0	0	0	0	0	0	0	0	0	0	0	0	0	0	14	0	0	0	14	Fungi	Ascomycota	Eurotiomycetes	Chaetothyriales	Herpotrichiellaceae
DENOVO606	12	21	13	1	5	5	12	13	3	9	22	34	7	20	3	0	1	2	0	0	0	0	0	0	57	93	33	0	183	Fungi	Ascomycota	Eurotiomycetes	Chaetothyriales	Herpotrichiellaceae
DENOVO6115	4	1	3	3	2	3	0	1	0	0	0	0	0	0	0	1	1	0	0	0	0	0	0	0	16	1	2	0	19	Fungi	Ascomycota	Eurotiomycetes	Chaetothyriales	Herpotrichiellaceae
DENOVO6201	2	2	2	0	2	0	0	0	0	0	0	0	4	4	2	1	0	0	0	0	0	0	0	0	8	0	11	0	19	Fungi	Ascomycota	Eurotiomycetes	Chaetothyriales	Herpotrichiellaceae
DENOVO6270	0	0	0	0	0	0	0	0	0	0	0	0	0	0	0	1	0	0	0	1	15	1	0	0	0	0	1	17	18	Fungi	Ascomycota	Eurotiomycetes	Chaetothyriales	Herpotrichiellaceae
DENOVO6349	0	0	0	1	2	0	0	0	0	8	2	7	1	2	2	0	0	0	0	0	0	1	0	0	3	17	5	1	26	Fungi	Ascomycota	Eurotiomycetes	Chaetothyriales	Herpotrichiellaceae
DENOVO6419	0	0	0	0	0	0	3	4	8	0	0	0	0	0	0	0	0	0	0	0	0	0	0	0	0	15	0	0	15	Fungi	Ascomycota	Eurotiomycetes	Chaetothyriales	Herpotrichiellaceae
DENOVO6473	0	0	0	0	0	0	0	0	0	3	10	4	0	0	0	0	0	0	0	0	0	0	0	0	0	17	0	0	17	Fungi	Ascomycota	Eurotiomycetes	Chaetothyriales	Herpotrichiellaceae
DENOVO6498	3	1	2	4	3	3	0	0	0	0	0	0	0	0	0	0	0	0	0	0	0	0	0	0	16	0	0	0	16	Fungi	Ascomycota	Eurotiomycetes	Chaetothyriales	Herpotrichiellaceae
DENOVO6551	0	0	0	3	5	2	0	0	0	0	0	0	0	0	0	0	0	0	0	0	0	0	0	0	10	0	0	0	10	Fungi	Ascomycota	Eurotiomycetes	Chaetothyriales	Herpotrichiellaceae
DENOVO6559	1	1	0	1	0	0	0	0	0	0	0	0	1	3	6	0	0	0	0	0	0	0	0	0	3	0	10	0	13	Fungi	Ascomycota	Eurotiomycetes	Chaetothyriales	Herpotrichiellaceae
DENOVO6566	0	0	0	0	0	0	0	0	0	0	0	0	0	0	0	1	0	0	1	0	12	3	0	1	0	0	1	17	18	Fungi	Ascomycota	Eurotiomycetes	Chaetothyriales	Herpotrichiellaceae
DENOVO6687	0	0	0	4	4	5	0	0	0	1	0	0	0	1	1	0	1	2	0	0	0	0	0	0	13	1	5	0	19	Fungi	Ascomycota	Eurotiomycetes	Chaetothyriales	Herpotrichiellaceae
DENOVO6773	0	0	0	0	0	0	4	5	3	0	0	0	0	0	0	0	0	0	0	0	0	0	0	0	0	12	0	0	12	Fungi	Ascomycota	Eurotiomycetes	Chaetothyriales	Herpotrichiellaceae
DENOVO6793	0	0	0	0	0	0	0	0	0	0	0	0	0	0	0	3	0	0	2	7	0	0	0	0	0	0	3	9	12	Fungi	Ascomycota	Eurotiomycetes	Chaetothyriales	Herpotrichiellaceae
DENOVO6795	0	0	0	0	0	0	0	0	0	0	0	0	0	0	0	3	1	6	1	0	5	3	3	0	0	0	10	12	22	Fungi	Ascomycota	Eurotiomycetes	Chaetothyriales	Herpotrichiellaceae
DENOVO6911	0	0	0	6	5	2	0	0	0	0	0	0	0	0	0	0	0	0	0	0	0	0	0	0	13	0	0	0	13	Fungi	Ascomycota	Eurotiomycetes	Chaetothyriales	Herpotrichiellaceae
DENOVO6946	0	0	0	0	0	0	0	0	0	0	0	0	2	0	0	4	1	2	0	0	0	0	0	0	0	0	9	0	9	Fungi	Ascomycota	Eurotiomycetes	Chaetothyriales	Herpotrichiellaceae
DENOVO6960	0	0	0	0	0	0	0	0	0	3	3	4	0	0	0	0	0	0	0	0	0	0	0	0	0	10	0	0	10	Fungi	Ascomycota	Eurotiomycetes	Chaetothyriales	Herpotrichiellaceae
DENOVO6965	0	2	1	0	0	0	0	0	0	0	0	0	1	2	2	0	0	0	0	0	0	0	0	0	3	0	5	0	8	Fungi	Ascomycota	Eurotiomycetes	Chaetothyriales	Herpotrichiellaceae
DENOVO7078	0	0	0	0	0	0	5	6	4	0	0	0	0	0	0	0	0	0	0	0	0	0	0	0	0	15	0	0	15	Fungi	Ascomycota	Eurotiomycetes	Chaetothyriales	Herpotrichiellaceae
DENOVO7090	0	0	0	0	0	0	0	0	0	0	0	0	0	0	0	0	0	0	1	0	5	0	0	1	0	0	0	7	7	Fungi	Ascomycota	Eurotiomycetes	Chaetothyriales	Herpotrichiellaceae
DENOVO7166	0	0	0	0	0	0	0	0	0	0	0	0	4	3	4	0	0	0	0	0	1	0	0	9	0	0	11	10	21	Fungi	Ascomycota	Eurotiomycetes	Chaetothyriales	Herpotrichiellaceae
DENOVO7275	0	0	0	0	0	0	0	0	0	0	0	0	0	0	0	2	4	1	4	2	0	0	0	0	0	0	7	6	13	Fungi	Ascomycota	Eurotiomycetes	Chaetothyriales	Herpotrichiellaceae
DENOVO7337	0	0	0	0	0	0	0	0	0	0	0	0	0	0	0	0	0	0	0	0	5	0	0	0	0	0	0	5	5	Fungi	Ascomycota	Eurotiomycetes	Chaetothyriales	Herpotrichiellaceae
DENOVO7340	0	0	0	0	0	0	0	0	0	0	0	0	0	0	0	0	0	0	0	0	0	12	0	0	0	0	0	12	12	Fungi	Ascomycota	Eurotiomycetes	Chaetothyriales	Herpotrichiellaceae
DENOVO7468	0	0	0	0	0	0	3	5	2	0	0	0	0	0	0	0	0	0	0	0	0	0	0	0	0	10	0	0	10	Fungi	Ascomycota	Eurotiomycetes	Chaetothyriales	Herpotrichiellaceae
DENOVO7546	0	0	0	0	0	0	0	0	0	0	0	0	0	0	0	0	0	0	0	0	0	0	0	4	0	0	0	4	4	Fungi	Ascomycota	Eurotiomycetes	Chaetothyriales	Herpotrichiellaceae
DENOVO7571	0	0	0	0	0	0	0	0	0	0	0	0	0	0	0	0	0	0	0	0	0	0	0	6	0	0	0	6	6	Fungi	Ascomycota	Eurotiomycetes	Chaetothyriales	Herpotrichiellaceae
DENOVO7607	0	0	0	4	3	7	0	0	0	0	0	0	0	0	0	0	0	0	0	0	0	0	0	0	14	0	0	0	14	Fungi	Ascomycota	Eurotiomycetes	Chaetothyriales	Herpotrichiellaceae
DENOVO7615	0	0	0	0	0	0	0	0	0	0	0	0	0	0	0	0	0	0	0	0	0	0	0	7	0	0	0	7	7	Fungi	Ascomycota	Eurotiomycetes	Chaetothyriales	Herpotrichiellaceae
DENOVO7644	0	0	0	0	0	0	0	0	0	4	11	7	0	0	0	0	0	0	0	0	0	0	0	0	0	22	0	0	22	Fungi	Ascomycota	Eurotiomycetes	Chaetothyriales	Herpotrichiellaceae
DENOVO7668	0	0	0	0	0	0	0	0	0	0	0	0	0	0	0	0	0	0	4	1	11	0	0	0	0	0	0	16	16	Fungi	Ascomycota	Eurotiomycetes	Chaetothyriales	Herpotrichiellaceae
DENOVO7715	0	0	0	0	0	0	0	1	0	0	0	0	0	0	0	0	0	1	0	0	3	0	0	4	0	1	1	7	9	Fungi	Ascomycota	Eurotiomycetes	Chaetothyriales	Herpotrichiellaceae
DENOVO7722	1	1	1	0	1	2	0	0	0	0	0	0	0	0	0	0	0	0	0	0	0	0	0	0	6	0	0	0	6	Fungi	Ascomycota	Eurotiomycetes	Chaetothyriales	Herpotrichiellaceae
DENOVO782	1	3	2	4	2	3	32	40	38	2	0	0	2	1	1	0	0	0	5	18	0	2	6	11	15	112	4	42	173	Fungi	Ascomycota	Eurotiomycetes	Chaetothyriales	Herpotrichiellaceae
DENOVO7878	0	0	0	0	0	0	0	0	0	1	4	3	0	0	0	0	0	0	0	0	0	0	0	0	0	8	0	0	8	Fungi	Ascomycota	Eurotiomycetes	Chaetothyriales	Herpotrichiellaceae
DENOVO7914	0	0	0	0	0	0	0	0	0	0	0	0	5	4	3	0	0	0	0	0	0	0	0	0	0	0	12	0	12	Fungi	Ascomycota	Eurotiomycetes	Chaetothyriales	Herpotrichiellaceae
DENOVO7929	0	0	0	0	0	0	0	0	0	1	2	5	0	0	0	0	0	0	0	0	0	0	0	0	0	8	0	0	8	Fungi	Ascomycota	Eurotiomycetes	Chaetothyriales	Herpotrichiellaceae
DENOVO7945	0	0	1	2	2	2	0	0	0	0	0	0	0	0	0	0	0	0	0	0	0	0	0	0	7	0	0	0	7	Fungi	Ascomycota	Eurotiomycetes	Chaetothyriales	Herpotrichiellaceae
DENOVO7962	0	0	0	0	0	0	1	4	3	0	0	0	0	0	0	0	0	0	0	0	0	0	0	0	0	8	0	0	8	Fungi	Ascomycota	Eurotiomycetes	Chaetothyriales	Herpotrichiellaceae
DENOVO7973	3	2	1	0	0	0	0	0	0	0	0	0	0	0	0	0	0	0	0	0	0	0	0	0	6	0	0	0	6	Fungi	Ascomycota	Eurotiomycetes	Chaetothyriales	Herpotrichiellaceae
DENOVO8123	0	0	0	0	0	1	0	0	0	0	0	0	2	0	1	0	0	0	0	0	0	0	0	0	1	0	3	0	4	Fungi	Ascomycota	Eurotiomycetes	Chaetothyriales	Herpotrichiellaceae
DENOVO8130	0	0	0	0	0	0	0	0	0	0	0	0	0	0	0	0	0	0	0	0	0	0	0	6	0	0	0	6	6	Fungi	Ascomycota	Eurotiomycetes	Chaetothyriales	Herpotrichiellaceae
DENOVO8176	0	0	0	0	0	0	0	0	0	4	0	2	0	0	0	0	0	0	0	0	0	0	0	0	0	6	0	0	6	Fungi	Ascomycota	Eurotiomycetes	Chaetothyriales	Herpotrichiellaceae
DENOVO8188	0	0	0	0	0	0	0	0	0	0	0	0	0	0	0	5	0	3	1	0	6	1	0	0	0	0	8	8	16	Fungi	Ascomycota	Eurotiomycetes	Chaetothyriales	Herpotrichiellaceae
DENOVO8248	1	3	2	2	1	1	0	1	0	0	0	0	0	0	0	1	0	1	0	0	0	0	0	0	10	1	2	0	13	Fungi	Ascomycota	Eurotiomycetes	Chaetothyriales	Herpotrichiellaceae
DENOVO8314	0	0	0	0	0	0	0	0	0	0	0	0	3	2	2	0	0	0	1	0	1	1	0	0	0	0	7	3	10	Fungi	Ascomycota	Eurotiomycetes	Chaetothyriales	Herpotrichiellaceae
DENOVO8354	0	0	0	2	3	1	0	0	0	0	0	0	0	2	0	0	0	3	0	0	0	0	0	0	6	0	5	0	11	Fungi	Ascomycota	Eurotiomycetes	Chaetothyriales	Herpotrichiellaceae
DENOVO8358	0	0	0	0	1	0	0	0	0	3	1	2	1	1	0	0	0	0	0	0	0	0	0	0	1	6	2	0	9	Fungi	Ascomycota	Eurotiomycetes	Chaetothyriales	Herpotrichiellaceae
DENOVO8397	0	0	0	0	0	0	0	0	0	0	0	0	3	0	0	1	0	1	0	0	0	1	0	0	0	0	5	1	6	Fungi	Ascomycota	Eurotiomycetes	Chaetothyriales	Herpotrichiellaceae
DENOVO8424	3	0	4	1	0	1	0	0	0	0	0	0	0	1	0	0	0	1	0	0	0	0	0	0	9	0	2	0	11	Fungi	Ascomycota	Eurotiomycetes	Chaetothyriales	Herpotrichiellaceae
DENOVO8465	0	0	0	0	0	0	0	0	0	0	0	0	0	0	0	1	1	0	1	3	1	0	0	0	0	0	2	5	7	Fungi	Ascomycota	Eurotiomycetes	Chaetothyriales	Herpotrichiellaceae
DENOVO848	0	0	0	0	0	0	0	0	0	0	0	0	12	8	8	0	0	0	0	2	67	4	0	24	0	0	28	97	125	Fungi	Ascomycota	Eurotiomycetes	Chaetothyriales	Herpotrichiellaceae
DENOVO8489	0	0	0	0	0	0	0	0	0	5	2	6	0	0	0	1	3	1	0	0	0	0	0	0	0	13	5	0	18	Fungi	Ascomycota	Eurotiomycetes	Chaetothyriales	Herpotrichiellaceae
DENOVO8537	0	0	0	0	0	0	0	0	0	3	3	2	0	0	0	0	0	0	0	0	0	0	0	0	0	8	0	0	8	Fungi	Ascomycota	Eurotiomycetes	Chaetothyriales	Herpotrichiellaceae
DENOVO8563	0	0	0	0	0	0	0	0	0	0	0	0	0	0	0	0	0	0	0	0	0	0	0	9	0	0	0	9	9	Fungi	Ascomycota	Eurotiomycetes	Chaetothyriales	Herpotrichiellaceae
DENOVO8568	0	0	0	0	0	0	0	0	0	0	0	0	3	6	1	0	0	0	0	0	0	0	0	0	0	0	10	0	10	Fungi	Ascomycota	Eurotiomycetes	Chaetothyriales	Herpotrichiellaceae
DENOVO8593	1	2	1	0	0	0	0	0	0	0	0	0	0	0	0	0	0	0	0	0	0	0	0	0	4	0	0	0	4	Fungi	Ascomycota	Eurotiomycetes	Chaetothyriales	Herpotrichiellaceae
DENOVO8603	0	0	0	3	3	0	0	0	0	0	0	0	0	0	0	0	0	0	0	0	0	0	0	0	6	0	0	0	6	Fungi	Ascomycota	Eurotiomycetes	Chaetothyriales	Herpotrichiellaceae
DENOVO8635	0	0	0	0	0	0	0	0	0	0	0	0	0	0	0	1	2	2	4	0	3	2	2	0	0	0	5	11	16	Fungi	Ascomycota	Eurotiomycetes	Chaetothyriales	Herpotrichiellaceae
DENOVO8658	0	0	0	0	0	0	0	0	0	0	0	0	2	0	3	0	0	0	0	0	0	0	0	0	0	0	5	0	5	Fungi	Ascomycota	Eurotiomycetes	Chaetothyriales	Herpotrichiellaceae
DENOVO8659	0	0	0	0	0	1	0	0	0	0	0	0	2	0	1	0	0	0	0	0	0	0	0	0	1	0	3	0	4	Fungi	Ascomycota	Eurotiomycetes	Chaetothyriales	Herpotrichiellaceae
DENOVO8662	0	0	0	3	3	5	0	0	0	0	0	0	0	0	0	0	0	0	0	0	0	0	0	0	11	0	0	0	11	Fungi	Ascomycota	Eurotiomycetes	Chaetothyriales	Herpotrichiellaceae
DENOVO8690	0	0	0	1	1	0	0	0	0	5	2	6	0	0	0	0	0	0	0	0	0	0	0	0	2	13	0	0	15	Fungi	Ascomycota	Eurotiomycetes	Chaetothyriales	Herpotrichiellaceae
DENOVO8691	0	0	0	0	1	0	0	0	0	0	0	0	3	4	1	4	1	0	0	0	0	0	0	0	1	0	13	0	14	Fungi	Ascomycota	Eurotiomycetes	Chaetothyriales	Herpotrichiellaceae
DENOVO8700	0	0	0	0	0	0	0	0	0	0	0	0	2	6	3	0	0	0	0	0	3	0	0	0	0	0	11	3	14	Fungi	Ascomycota	Eurotiomycetes	Chaetothyriales	Herpotrichiellaceae
DENOVO8736	0	0	0	1	5	1	0	0	0	0	0	0	0	0	0	0	0	0	0	0	0	0	0	0	7	0	0	0	7	Fungi	Ascomycota	Eurotiomycetes	Chaetothyriales	Herpotrichiellaceae
DENOVO8763	0	0	0	0	0	0	0	0	0	0	0	0	2	1	3	0	0	0	0	0	1	0	1	0	0	0	6	2	8	Fungi	Ascomycota	Eurotiomycetes	Chaetothyriales	Herpotrichiellaceae
DENOVO8814	0	0	0	0	0	0	0	0	0	1	1	2	0	0	0	0	0	0	0	0	0	0	0	0	0	4	0	0	4	Fungi	Ascomycota	Eurotiomycetes	Chaetothyriales	Herpotrichiellaceae
DENOVO8818	0	0	1	0	0	0	0	0	0	0	0	0	1	5	2	0	0	0	0	0	0	0	14	0	1	0	8	14	23	Fungi	Ascomycota	Eurotiomycetes	Chaetothyriales	Herpotrichiellaceae
DENOVO8855	0	0	0	0	0	0	0	0	0	2	4	0	0	0	0	0	2	1	0	0	0	0	0	0	0	6	3	0	9	Fungi	Ascomycota	Eurotiomycetes	Chaetothyriales	Herpotrichiellaceae
DENOVO8937	0	0	0	0	0	0	0	0	0	4	2	3	0	0	0	0	0	0	0	0	0	0	0	0	0	9	0	0	9	Fungi	Ascomycota	Eurotiomycetes	Chaetothyriales	Herpotrichiellaceae
DENOVO8954	0	0	0	0	0	0	0	0	0	1	3	4	0	0	0	0	0	0	0	0	0	0	0	0	0	8	0	0	8	Fungi	Ascomycota	Eurotiomycetes	Chaetothyriales	Herpotrichiellaceae
DENOVO8962	0	0	0	0	0	0	0	0	0	0	0	0	0	0	0	0	0	0	0	0	1	1	0	5	0	0	0	7	7	Fungi	Ascomycota	Eurotiomycetes	Chaetothyriales	Herpotrichiellaceae
DENOVO9050	0	1	0	0	0	0	0	0	0	0	0	0	1	1	3	0	0	0	0	0	0	0	0	0	1	0	5	0	6	Fungi	Ascomycota	Eurotiomycetes	Chaetothyriales	Herpotrichiellaceae
DENOVO9056	0	0	0	0	0	0	0	0	0	0	0	0	0	0	0	0	0	0	0	0	1	0	0	2	0	0	0	3	3	Fungi	Ascomycota	Eurotiomycetes	Chaetothyriales	Herpotrichiellaceae
DENOVO9060	2	4	0	0	1	0	0	0	0	0	0	1	0	0	0	0	0	0	0	0	0	0	0	0	7	1	0	0	8	Fungi	Ascomycota	Eurotiomycetes	Chaetothyriales	Herpotrichiellaceae
DENOVO9083	0	0	0	0	0	0	0	0	0	2	0	2	0	1	0	0	0	0	0	0	0	0	0	0	0	4	1	0	5	Fungi	Ascomycota	Eurotiomycetes	Chaetothyriales	Herpotrichiellaceae
DENOVO9088	0	0	0	0	0	0	5	1	2	0	0	0	0	0	0	0	0	0	0	0	0	0	0	0	0	8	0	0	8	Fungi	Ascomycota	Eurotiomycetes	Chaetothyriales	Herpotrichiellaceae
DENOVO9104	0	0	0	0	0	1	0	0	0	0	0	0	2	5	1	0	0	0	0	0	0	0	1	0	1	0	8	1	10	Fungi	Ascomycota	Eurotiomycetes	Chaetothyriales	Herpotrichiellaceae
DENOVO9109	0	0	0	0	0	0	0	0	0	4	7	2	0	0	0	0	0	0	0	0	0	0	0	0	0	13	0	0	13	Fungi	Ascomycota	Eurotiomycetes	Chaetothyriales	Herpotrichiellaceae
DENOVO9113	0	0	0	0	0	0	0	0	0	3	1	5	0	0	0	0	0	0	0	0	0	0	0	0	0	9	0	0	9	Fungi	Ascomycota	Eurotiomycetes	Chaetothyriales	Herpotrichiellaceae
DENOVO9122	0	0	0	1	1	2	0	0	0	1	0	0	0	1	0	0	0	0	0	0	0	0	0	0	4	1	1	0	6	Fungi	Ascomycota	Eurotiomycetes	Chaetothyriales	Herpotrichiellaceae
DENOVO9126	4	3	3	0	2	0	0	0	0	0	0	0	0	0	0	0	0	0	0	0	0	0	0	0	12	0	0	0	12	Fungi	Ascomycota	Eurotiomycetes	Chaetothyriales	Herpotrichiellaceae
DENOVO9137	1	1	0	0	0	0	0	0	0	0	0	0	3	2	2	0	1	0	0	0	0	0	0	0	2	0	8	0	10	Fungi	Ascomycota	Eurotiomycetes	Chaetothyriales	Herpotrichiellaceae
DENOVO9277	0	0	0	0	0	0	0	0	0	0	0	0	0	0	0	0	0	0	0	0	0	0	0	5	0	0	0	5	5	Fungi	Ascomycota	Eurotiomycetes	Chaetothyriales	Herpotrichiellaceae
DENOVO9347	1	0	1	0	0	1	1	1	2	0	0	0	0	0	0	0	0	0	0	0	0	0	0	0	3	4	0	0	7	Fungi	Ascomycota	Eurotiomycetes	Chaetothyriales	Herpotrichiellaceae
DENOVO9351	0	0	0	0	0	0	0	0	0	0	0	0	0	0	0	0	0	0	0	0	5	0	0	0	0	0	0	5	5	Fungi	Ascomycota	Eurotiomycetes	Chaetothyriales	Herpotrichiellaceae
DENOVO9387	0	0	0	0	0	0	0	0	0	0	0	0	0	0	0	0	0	0	0	0	0	0	0	4	0	0	0	4	4	Fungi	Ascomycota	Eurotiomycetes	Chaetothyriales	Herpotrichiellaceae
DENOVO9392	0	1	1	2	2	3	0	0	0	0	0	0	0	0	0	0	0	0	0	0	0	0	0	0	9	0	0	0	9	Fungi	Ascomycota	Eurotiomycetes	Chaetothyriales	Herpotrichiellaceae
DENOVO9462	0	0	0	0	0	0	0	0	0	0	0	0	3	4	0	0	0	0	0	0	2	0	0	0	0	0	7	2	9	Fungi	Ascomycota	Eurotiomycetes	Chaetothyriales	Herpotrichiellaceae
DENOVO9467	0	0	0	0	0	0	0	0	0	0	0	0	1	1	1	0	0	0	0	0	0	0	0	0	0	0	3	0	3	Fungi	Ascomycota	Eurotiomycetes	Chaetothyriales	Herpotrichiellaceae
DENOVO9475	0	0	0	0	0	0	0	0	0	0	0	0	0	0	0	0	0	0	0	0	1	0	0	2	0	0	0	3	3	Fungi	Ascomycota	Eurotiomycetes	Chaetothyriales	Herpotrichiellaceae
DENOVO9512	0	0	2	4	1	4	0	0	0	2	7	5	0	0	0	0	0	0	0	0	0	0	0	0	11	14	0	0	25	Fungi	Ascomycota	Eurotiomycetes	Chaetothyriales	Herpotrichiellaceae
DENOVO9514	0	0	0	0	0	0	0	0	0	4	6	3	0	0	0	0	0	0	0	0	0	0	0	0	0	13	0	0	13	Fungi	Ascomycota	Eurotiomycetes	Chaetothyriales	Herpotrichiellaceae
DENOVO9523	0	0	0	0	1	0	0	0	0	0	1	1	0	0	1	0	0	0	0	0	0	0	0	0	1	2	1	0	4	Fungi	Ascomycota	Eurotiomycetes	Chaetothyriales	Herpotrichiellaceae
DENOVO9551	0	0	0	0	0	0	0	0	0	0	0	0	1	0	0	1	1	4	0	0	0	0	0	0	0	0	7	0	7	Fungi	Ascomycota	Eurotiomycetes	Chaetothyriales	Herpotrichiellaceae
DENOVO9632	0	0	0	0	0	0	0	0	0	0	0	0	0	0	0	1	3	0	0	2	1	1	0	0	0	0	4	4	8	Fungi	Ascomycota	Eurotiomycetes	Chaetothyriales	Herpotrichiellaceae
DENOVO966	2	2	0	3	3	2	18	30	22	1	0	1	1	3	0	0	1	1	3	18	1	0	6	9	12	72	6	37	127	Fungi	Ascomycota	Eurotiomycetes	Chaetothyriales	Herpotrichiellaceae
DENOVO9674	0	0	0	0	0	0	0	0	0	0	0	0	0	0	0	0	0	0	5	0	1	0	0	0	0	0	0	6	6	Fungi	Ascomycota	Eurotiomycetes	Chaetothyriales	Herpotrichiellaceae
DENOVO9677	0	0	0	1	0	2	0	0	0	0	0	0	0	0	0	0	0	0	0	0	0	0	0	0	3	0	0	0	3	Fungi	Ascomycota	Eurotiomycetes	Chaetothyriales	Herpotrichiellaceae
DENOVO9718	0	0	0	0	0	0	0	0	0	0	0	0	0	0	0	0	0	0	0	0	2	0	0	1	0	0	0	3	3	Fungi	Ascomycota	Eurotiomycetes	Chaetothyriales	Herpotrichiellaceae
DENOVO9746	0	0	0	0	0	0	0	0	0	0	0	0	0	0	0	0	0	0	0	0	0	6	0	0	0	0	0	6	6	Fungi	Ascomycota	Eurotiomycetes	Chaetothyriales	Herpotrichiellaceae
DENOVO9755	0	0	0	0	0	0	0	0	0	0	0	0	0	0	0	0	0	0	0	0	0	0	0	1	0	0	0	1	1	Fungi	Ascomycota	Eurotiomycetes	Chaetothyriales	Herpotrichiellaceae
DENOVO9756	0	1	0	0	2	3	0	0	0	0	0	0	0	0	0	0	0	0	0	0	0	0	0	0	6	0	0	0	6	Fungi	Ascomycota	Eurotiomycetes	Chaetothyriales	Herpotrichiellaceae
DENOVO9764	0	0	0	0	0	2	0	0	0	0	0	0	0	2	0	0	0	0	0	0	0	0	0	0	2	0	2	0	4	Fungi	Ascomycota	Eurotiomycetes	Chaetothyriales	Herpotrichiellaceae
DENOVO9806	0	0	0	0	1	0	0	0	0	6	0	1	0	0	0	0	0	0	0	0	0	0	0	0	1	7	0	0	8	Fungi	Ascomycota	Eurotiomycetes	Chaetothyriales	Herpotrichiellaceae
DENOVO9829	0	0	0	0	0	0	0	0	0	0	0	0	0	0	0	0	0	0	0	0	2	0	0	0	0	0	0	2	2	Fungi	Ascomycota	Eurotiomycetes	Chaetothyriales	Herpotrichiellaceae
DENOVO10795	0	0	0	0	0	0	0	0	0	4	3	7	0	0	0	0	0	0	0	0	0	0	0	0	0	14	0	0	14	Fungi	Ascomycota	Eurotiomycetes	Chaetothyriales	Trichomeriaceae	Arthrocladium
DENOVO5704	0	0	0	1	0	1	0	0	0	1	0	0	2	4	4	4	4	2	0	0	1	0	0	0	2	1	20	1	24	Fungi	Ascomycota	Eurotiomycetes	Chaetothyriales	Trichomeriaceae	Arthrocladium
DENOVO7276	0	0	3	3	0	2	0	0	0	1	2	0	4	3	3	3	2	4	2	0	1	0	0	0	8	3	19	3	33	Fungi	Ascomycota	Eurotiomycetes	Chaetothyriales	Trichomeriaceae	Arthrocladium
DENOVO10004	0	0	0	0	0	0	0	0	0	0	0	0	0	0	1	0	0	0	0	0	0	0	0	0	0	0	1	0	1	Fungi	Ascomycota	Eurotiomycetes	Chaetothyriales
DENOVO10015	0	0	0	0	0	0	0	0	0	0	0	0	3	3	3	0	0	0	0	0	1	0	0	0	0	0	9	1	10	Fungi	Ascomycota	Eurotiomycetes	Chaetothyriales
DENOVO10077	0	0	0	3	1	1	0	0	0	0	0	0	0	0	0	0	0	0	0	0	0	0	0	0	5	0	0	0	5	Fungi	Ascomycota	Eurotiomycetes	Chaetothyriales
DENOVO10130	0	0	0	0	0	0	0	0	0	0	0	0	0	0	0	0	0	0	1	0	0	4	0	0	0	0	0	5	5	Fungi	Ascomycota	Eurotiomycetes	Chaetothyriales
DENOVO1021	0	0	0	0	0	0	0	0	0	22	15	28	12	11	11	14	14	15	0	2	0	2	10	1	0	65	77	15	157	Fungi	Ascomycota	Eurotiomycetes	Chaetothyriales
DENOVO10278	0	0	0	0	0	0	0	0	0	0	0	0	0	0	0	0	0	0	2	0	3	0	0	0	0	0	0	5	5	Fungi	Ascomycota	Eurotiomycetes	Chaetothyriales
DENOVO1035	0	0	0	0	0	0	0	0	0	43	41	44	0	0	0	3	6	6	0	0	0	0	0	0	0	128	15	0	143	Fungi	Ascomycota	Eurotiomycetes	Chaetothyriales
DENOVO10464	0	0	0	0	0	0	0	0	0	0	0	0	0	0	0	0	0	0	0	0	0	2	1	1	0	0	0	4	4	Fungi	Ascomycota	Eurotiomycetes	Chaetothyriales
DENOVO10466	0	0	0	0	0	0	0	0	0	0	0	0	0	0	0	0	0	0	0	3	0	0	0	1	0	0	0	4	4	Fungi	Ascomycota	Eurotiomycetes	Chaetothyriales
DENOVO10491	0	0	0	0	0	0	0	0	0	0	0	0	0	0	0	0	0	0	0	0	5	0	0	0	0	0	0	5	5	Fungi	Ascomycota	Eurotiomycetes	Chaetothyriales
DENOVO10497	5	6	7	3	0	0	0	1	2	6	5	4	6	5	4	2	4	2	0	0	1	0	0	0	21	18	23	1	63	Fungi	Ascomycota	Eurotiomycetes	Chaetothyriales
DENOVO1064	0	0	0	0	0	0	0	0	0	0	0	0	0	0	0	6	1	0	46	35	24	6	1	0	0	0	7	112	119	Fungi	Ascomycota	Eurotiomycetes	Chaetothyriales
DENOVO10686	0	0	0	0	0	0	5	5	4	0	0	2	0	0	0	0	0	0	0	0	0	0	0	0	0	16	0	0	16	Fungi	Ascomycota	Eurotiomycetes	Chaetothyriales
DENOVO10738	0	0	0	0	0	0	0	0	0	0	0	0	0	0	0	1	4	3	0	0	0	0	0	0	0	0	8	0	8	Fungi	Ascomycota	Eurotiomycetes	Chaetothyriales
DENOVO10808	0	0	0	0	0	0	0	0	0	0	0	0	0	0	0	0	0	0	0	2	0	0	1	0	0	0	0	3	3	Fungi	Ascomycota	Eurotiomycetes	Chaetothyriales
DENOVO11063	1	1	1	0	0	0	0	0	0	0	0	0	0	1	1	0	0	0	0	0	0	0	0	0	3	0	2	0	5	Fungi	Ascomycota	Eurotiomycetes	Chaetothyriales
DENOVO11241	0	0	0	0	0	0	0	0	0	0	0	0	0	1	0	0	0	0	0	0	2	2	0	0	0	0	1	4	5	Fungi	Ascomycota	Eurotiomycetes	Chaetothyriales
DENOVO1132	0	0	0	0	0	0	1	0	0	0	0	0	0	0	0	0	4	2	39	34	18	4	0	0	0	1	6	95	102	Fungi	Ascomycota	Eurotiomycetes	Chaetothyriales
DENOVO11360	0	0	0	0	0	0	0	0	0	0	0	0	0	0	0	0	0	0	0	1	2	1	1	1	0	0	0	6	6	Fungi	Ascomycota	Eurotiomycetes	Chaetothyriales
DENOVO11396	0	0	0	0	0	0	0	0	0	0	0	0	0	0	0	0	0	0	0	0	6	0	0	1	0	0	0	7	7	Fungi	Ascomycota	Eurotiomycetes	Chaetothyriales
DENOVO11403	0	0	0	0	0	0	1	5	6	2	2	0	0	0	0	0	0	0	0	0	0	0	0	0	0	16	0	0	16	Fungi	Ascomycota	Eurotiomycetes	Chaetothyriales
DENOVO11506	0	0	0	0	0	0	0	0	0	2	0	2	0	0	0	1	1	2	0	0	0	0	0	0	0	4	4	0	8	Fungi	Ascomycota	Eurotiomycetes	Chaetothyriales
DENOVO11577	0	0	1	0	0	0	0	0	0	0	0	0	0	0	0	0	0	0	0	0	0	0	0	0	1	0	0	0	1	Fungi	Ascomycota	Eurotiomycetes	Chaetothyriales
DENOVO11621	0	0	0	0	0	0	0	0	0	0	0	0	0	0	0	0	0	0	6	0	2	0	0	0	0	0	0	8	8	Fungi	Ascomycota	Eurotiomycetes	Chaetothyriales
DENOVO11786	0	0	0	0	0	0	0	1	1	0	0	0	0	0	0	3	0	1	0	0	0	0	0	0	0	2	4	0	6	Fungi	Ascomycota	Eurotiomycetes	Chaetothyriales
DENOVO11812	0	0	0	0	0	0	0	0	0	0	1	0	0	0	0	0	0	0	0	0	0	0	1	2	0	1	0	3	4	Fungi	Ascomycota	Eurotiomycetes	Chaetothyriales
DENOVO11942	0	0	0	0	0	0	0	0	0	0	0	0	0	0	0	0	2	0	0	1	0	1	0	1	0	0	2	3	5	Fungi	Ascomycota	Eurotiomycetes	Chaetothyriales
DENOVO12048	0	0	0	0	0	0	0	0	0	7	10	14	0	0	0	0	0	0	0	0	0	0	0	0	0	31	0	0	31	Fungi	Ascomycota	Eurotiomycetes	Chaetothyriales
DENOVO12061	0	0	0	0	0	0	0	0	0	0	0	0	0	0	0	0	0	0	0	0	4	1	0	0	0	0	0	5	5	Fungi	Ascomycota	Eurotiomycetes	Chaetothyriales
DENOVO12198	0	0	0	1	0	0	0	0	0	0	0	0	0	0	0	0	0	0	0	0	0	1	1	2	1	0	0	4	5	Fungi	Ascomycota	Eurotiomycetes	Chaetothyriales
DENOVO12205	0	0	0	0	0	0	0	0	0	0	0	0	0	0	0	0	0	0	0	4	0	0	0	0	0	0	0	4	4	Fungi	Ascomycota	Eurotiomycetes	Chaetothyriales
DENOVO12236	0	0	0	0	0	0	0	1	0	0	0	0	0	0	0	2	2	1	0	0	0	0	0	0	0	1	5	0	6	Fungi	Ascomycota	Eurotiomycetes	Chaetothyriales
DENOVO12430	0	0	0	2	2	1	0	0	0	0	0	0	0	0	0	0	0	0	0	0	0	0	0	0	5	0	0	0	5	Fungi	Ascomycota	Eurotiomycetes	Chaetothyriales
DENOVO12623	0	0	0	0	0	0	5	4	2	0	0	0	0	0	0	0	0	0	0	0	0	0	0	0	0	11	0	0	11	Fungi	Ascomycota	Eurotiomycetes	Chaetothyriales
DENOVO12717	0	0	0	0	0	0	0	0	0	0	0	0	0	0	0	0	0	0	0	0	3	2	0	0	0	0	0	5	5	Fungi	Ascomycota	Eurotiomycetes	Chaetothyriales
DENOVO12750	0	0	0	0	0	0	0	0	0	0	0	0	1	1	3	2	0	1	0	0	0	0	0	0	0	0	8	0	8	Fungi	Ascomycota	Eurotiomycetes	Chaetothyriales
DENOVO12838	0	0	0	0	0	0	0	0	0	0	0	0	3	1	1	0	0	0	2	0	0	1	0	0	0	0	5	3	8	Fungi	Ascomycota	Eurotiomycetes	Chaetothyriales
DENOVO12853	0	0	0	0	0	0	0	0	0	0	0	0	0	0	0	0	0	0	0	0	1	0	0	0	0	0	0	1	1	Fungi	Ascomycota	Eurotiomycetes	Chaetothyriales
DENOVO1435	5	10	4	0	1	0	1	0	2	12	12	12	3	2	6	1	1	0	0	0	0	0	1	0	20	39	13	1	73	Fungi	Ascomycota	Eurotiomycetes	Chaetothyriales
DENOVO1523	2	1	1	1	1	1	7	7	0	0	2	4	3	1	3	1	1	4	8	5	1	3	14	10	7	20	13	41	81	Fungi	Ascomycota	Eurotiomycetes	Chaetothyriales
DENOVO1547	0	0	0	0	0	0	0	0	0	12	4	9	6	7	7	7	15	11	0	0	1	2	5	1	0	25	53	9	87	Fungi	Ascomycota	Eurotiomycetes	Chaetothyriales
DENOVO1549	1	4	3	0	3	0	2	2	3	9	5	8	7	9	6	2	1	2	0	1	0	0	2	0	11	29	27	3	70	Fungi	Ascomycota	Eurotiomycetes	Chaetothyriales
DENOVO1631	0	0	0	0	0	0	0	0	0	0	0	0	0	0	0	5	4	8	6	3	0	6	20	15	0	0	17	50	67	Fungi	Ascomycota	Eurotiomycetes	Chaetothyriales
DENOVO1639	0	0	0	0	0	0	0	0	0	8	12	12	7	9	3	4	7	5	0	0	0	3	6	0	0	32	35	9	76	Fungi	Ascomycota	Eurotiomycetes	Chaetothyriales
DENOVO1640	0	0	0	0	0	0	0	0	0	10	15	11	11	12	15	2	0	0	0	0	0	0	2	0	0	36	40	2	78	Fungi	Ascomycota	Eurotiomycetes	Chaetothyriales
DENOVO1655	4	4	1	10	20	13	0	0	0	11	4	3	0	0	0	0	0	0	0	0	0	0	0	0	52	18	0	0	70	Fungi	Ascomycota	Eurotiomycetes	Chaetothyriales
DENOVO166	31	36	38	2	3	5	13	18	15	78	85	73	48	46	57	6	4	3	0	1	1	4	9	0	115	282	164	15	576	Fungi	Ascomycota	Eurotiomycetes	Chaetothyriales
DENOVO1708	0	0	0	0	0	0	0	0	1	8	10	14	6	6	9	2	2	0	0	0	0	0	0	0	0	33	25	0	58	Fungi	Ascomycota	Eurotiomycetes	Chaetothyriales
DENOVO1813	1	0	2	0	0	0	7	3	3	1	4	2	3	0	2	1	3	0	3	5	4	3	7	5	3	20	9	27	59	Fungi	Ascomycota	Eurotiomycetes	Chaetothyriales
DENOVO184	32	42	25	5	4	2	8	21	9	74	78	67	34	36	42	6	9	4	1	1	2	2	8	0	110	257	131	14	512	Fungi	Ascomycota	Eurotiomycetes	Chaetothyriales
DENOVO1850	3	1	2	15	12	7	0	0	0	8	5	6	0	0	0	0	0	1	0	0	0	0	0	0	40	19	1	0	60	Fungi	Ascomycota	Eurotiomycetes	Chaetothyriales
DENOVO1888	0	0	0	0	0	0	0	0	0	0	0	0	0	0	0	7	6	4	5	3	1	6	8	17	0	0	17	40	57	Fungi	Ascomycota	Eurotiomycetes	Chaetothyriales
DENOVO1913	0	0	0	0	0	0	0	0	0	0	0	0	0	0	0	0	0	0	16	46	2	0	4	0	0	0	0	68	68	Fungi	Ascomycota	Eurotiomycetes	Chaetothyriales
DENOVO193	0	0	0	0	0	0	0	0	0	76	75	89	31	44	45	54	65	95	0	3	2	12	26	1	0	240	334	44	618	Fungi	Ascomycota	Eurotiomycetes	Chaetothyriales
DENOVO2003	0	0	0	0	0	0	0	0	0	0	0	0	0	0	0	0	0	0	48	0	0	0	0	0	0	0	0	48	48	Fungi	Ascomycota	Eurotiomycetes	Chaetothyriales
DENOVO2042	0	0	0	0	0	0	0	0	0	0	0	0	0	0	0	0	0	0	16	4	19	0	0	3	0	0	0	42	42	Fungi	Ascomycota	Eurotiomycetes	Chaetothyriales
DENOVO2088	0	0	0	0	0	0	0	0	0	0	0	0	2	1	0	0	0	0	43	4	0	1	3	1	0	0	3	52	55	Fungi	Ascomycota	Eurotiomycetes	Chaetothyriales
DENOVO2094	0	0	0	0	0	0	0	0	0	0	0	0	0	0	0	0	0	0	59	0	0	0	0	0	0	0	0	59	59	Fungi	Ascomycota	Eurotiomycetes	Chaetothyriales
DENOVO2229	0	0	0	0	0	0	0	0	0	0	0	0	0	0	0	0	0	0	29	3	1	1	5	2	0	0	0	41	41	Fungi	Ascomycota	Eurotiomycetes	Chaetothyriales
DENOVO2246	0	0	0	0	0	0	0	0	0	0	0	0	0	0	0	1	0	1	17	9	2	6	0	16	0	0	2	50	52	Fungi	Ascomycota	Eurotiomycetes	Chaetothyriales
DENOVO2269	1	0	0	0	0	1	0	0	0	0	0	0	5	4	6	19	8	10	2	0	0	7	0	0	2	0	52	9	63	Fungi	Ascomycota	Eurotiomycetes	Chaetothyriales
DENOVO2304	0	0	0	0	0	0	0	0	0	0	0	0	0	0	0	0	0	0	13	37	3	0	5	1	0	0	0	59	59	Fungi	Ascomycota	Eurotiomycetes	Chaetothyriales
DENOVO2306	0	0	0	0	0	0	0	0	0	0	0	0	11	14	12	1	1	1	0	0	0	0	0	3	0	0	40	3	43	Fungi	Ascomycota	Eurotiomycetes	Chaetothyriales
DENOVO237	0	0	0	0	0	0	0	0	0	77	53	79	28	42	46	48	68	59	0	3	1	12	17	1	0	209	291	34	534	Fungi	Ascomycota	Eurotiomycetes	Chaetothyriales
DENOVO2382	0	0	0	0	0	0	0	0	0	0	0	0	8	10	5	1	0	1	0	0	0	0	0	3	0	0	25	3	28	Fungi	Ascomycota	Eurotiomycetes	Chaetothyriales
DENOVO2414	0	0	0	0	0	0	0	0	0	0	0	0	3	10	1	2	0	0	5	2	8	0	5	2	0	0	16	22	38	Fungi	Ascomycota	Eurotiomycetes	Chaetothyriales
DENOVO2456	0	0	0	0	0	0	0	0	0	0	0	0	1	5	2	0	5	3	5	5	8	0	1	4	0	0	16	23	39	Fungi	Ascomycota	Eurotiomycetes	Chaetothyriales
DENOVO2503	0	0	0	0	0	1	0	0	0	0	0	0	13	9	15	0	0	0	0	0	0	2	2	2	1	0	37	6	44	Fungi	Ascomycota	Eurotiomycetes	Chaetothyriales
DENOVO2519	0	0	0	0	0	1	0	0	0	0	0	0	9	9	11	1	0	0	1	0	0	0	2	0	1	0	30	3	34	Fungi	Ascomycota	Eurotiomycetes	Chaetothyriales
DENOVO2566	0	0	0	0	0	0	0	0	0	0	0	0	0	0	0	2	1	1	11	12	1	0	1	0	0	0	4	25	29	Fungi	Ascomycota	Eurotiomycetes	Chaetothyriales
DENOVO2587	0	0	0	0	0	0	0	0	0	0	0	0	0	0	0	0	0	0	4	4	2	6	12	15	0	0	0	43	43	Fungi	Ascomycota	Eurotiomycetes	Chaetothyriales
DENOVO2668	0	0	0	0	0	0	0	1	1	12	11	15	0	0	0	3	0	2	0	0	0	0	1	0	0	40	5	1	46	Fungi	Ascomycota	Eurotiomycetes	Chaetothyriales
DENOVO2715	0	0	0	0	0	0	0	0	0	0	0	0	0	0	0	0	0	0	9	2	22	0	0	0	0	0	0	33	33	Fungi	Ascomycota	Eurotiomycetes	Chaetothyriales
DENOVO2762	0	0	0	0	0	0	0	0	1	4	5	6	4	4	6	1	2	0	0	0	0	0	0	0	0	16	17	0	33	Fungi	Ascomycota	Eurotiomycetes	Chaetothyriales
DENOVO2765	0	0	0	0	0	0	0	0	0	0	0	0	4	1	4	10	13	10	2	1	0	7	0	0	0	0	42	10	52	Fungi	Ascomycota	Eurotiomycetes	Chaetothyriales
DENOVO2824	0	0	0	0	0	0	0	0	0	0	0	0	0	0	0	0	0	0	0	0	0	7	15	6	0	0	0	28	28	Fungi	Ascomycota	Eurotiomycetes	Chaetothyriales
DENOVO2851	0	0	0	0	0	0	0	1	0	13	11	12	1	0	0	1	1	1	0	0	0	0	2	0	0	37	4	2	43	Fungi	Ascomycota	Eurotiomycetes	Chaetothyriales
DENOVO2938	0	0	0	0	0	0	0	0	0	0	0	0	1	0	0	0	0	0	17	2	0	0	2	1	0	0	1	22	23	Fungi	Ascomycota	Eurotiomycetes	Chaetothyriales
DENOVO2993	6	10	4	2	2	2	0	0	1	0	0	0	0	0	0	0	0	1	0	0	0	0	0	0	26	1	1	0	28	Fungi	Ascomycota	Eurotiomycetes	Chaetothyriales
DENOVO3090	0	0	0	0	0	0	0	0	0	0	0	0	0	0	0	0	0	0	0	0	4	5	14	5	0	0	0	28	28	Fungi	Ascomycota	Eurotiomycetes	Chaetothyriales
DENOVO3103	0	0	0	0	0	0	0	0	0	0	0	0	0	0	0	0	1	2	2	5	1	6	8	7	0	0	3	29	32	Fungi	Ascomycota	Eurotiomycetes	Chaetothyriales
DENOVO3202	0	0	0	0	0	0	0	0	0	0	0	0	0	0	0	0	0	0	0	0	0	0	0	21	0	0	0	21	21	Fungi	Ascomycota	Eurotiomycetes	Chaetothyriales
DENOVO3212	0	0	0	0	0	0	0	0	0	3	3	6	2	7	6	0	0	1	0	0	0	0	0	0	0	12	16	0	28	Fungi	Ascomycota	Eurotiomycetes	Chaetothyriales
DENOVO3235	0	0	0	0	0	0	0	0	0	0	0	0	0	0	0	0	0	0	0	0	0	0	0	19	0	0	0	19	19	Fungi	Ascomycota	Eurotiomycetes	Chaetothyriales
DENOVO3254	0	0	0	0	0	0	0	0	0	0	0	0	0	0	0	0	2	0	10	8	7	0	0	0	0	0	2	25	27	Fungi	Ascomycota	Eurotiomycetes	Chaetothyriales
DENOVO3374	0	0	0	0	0	2	0	0	0	0	0	0	0	2	4	0	0	1	2	0	2	4	0	2	2	0	7	10	19	Fungi	Ascomycota	Eurotiomycetes	Chaetothyriales
DENOVO3416	0	0	0	0	0	0	0	0	0	0	0	0	0	0	0	0	0	0	8	9	0	1	0	0	0	0	0	18	18	Fungi	Ascomycota	Eurotiomycetes	Chaetothyriales
DENOVO3529	6	4	3	1	1	3	0	0	0	0	0	0	0	0	0	0	0	0	0	0	0	0	0	0	18	0	0	0	18	Fungi	Ascomycota	Eurotiomycetes	Chaetothyriales
DENOVO3568	0	0	0	0	0	0	0	0	0	10	6	13	0	1	0	0	0	0	0	0	0	0	0	0	0	29	1	0	30	Fungi	Ascomycota	Eurotiomycetes	Chaetothyriales
DENOVO3579	0	0	0	1	0	3	0	0	0	0	0	0	3	1	2	0	0	2	1	0	1	5	0	4	4	0	8	11	23	Fungi	Ascomycota	Eurotiomycetes	Chaetothyriales
DENOVO3622	0	0	0	0	0	0	0	0	0	0	0	0	0	0	0	0	0	0	5	18	3	2	1	0	0	0	0	29	29	Fungi	Ascomycota	Eurotiomycetes	Chaetothyriales
DENOVO3722	0	0	0	0	0	0	0	0	0	0	0	0	9	6	10	1	0	0	0	0	0	0	0	0	0	0	26	0	26	Fungi	Ascomycota	Eurotiomycetes	Chaetothyriales
DENOVO3862	0	0	0	0	0	0	0	0	0	0	0	0	4	5	4	0	0	1	0	0	0	0	0	1	0	0	14	1	15	Fungi	Ascomycota	Eurotiomycetes	Chaetothyriales
DENOVO3935	0	0	0	0	0	0	0	0	0	0	0	0	0	0	0	0	2	1	5	3	0	1	4	4	0	0	3	17	20	Fungi	Ascomycota	Eurotiomycetes	Chaetothyriales
DENOVO3989	0	0	0	0	0	0	0	0	0	0	0	0	2	1	1	0	0	2	1	0	4	2	1	3	0	0	6	11	17	Fungi	Ascomycota	Eurotiomycetes	Chaetothyriales
DENOVO4085	2	0	0	5	9	4	0	0	0	0	0	0	0	0	0	0	0	0	0	0	0	0	0	0	20	0	0	0	20	Fungi	Ascomycota	Eurotiomycetes	Chaetothyriales
DENOVO4233	0	0	0	0	0	0	0	0	0	8	4	3	0	0	0	1	3	0	0	0	0	0	0	0	0	15	4	0	19	Fungi	Ascomycota	Eurotiomycetes	Chaetothyriales
DENOVO4244	0	0	0	0	0	0	0	0	0	13	7	16	0	0	0	0	0	0	0	0	0	0	0	0	0	36	0	0	36	Fungi	Ascomycota	Eurotiomycetes	Chaetothyriales
DENOVO4266	0	0	0	0	0	0	0	0	0	0	0	0	0	0	0	0	0	0	0	1	4	2	4	9	0	0	0	20	20	Fungi	Ascomycota	Eurotiomycetes	Chaetothyriales
DENOVO4281	0	0	2	2	2	12	0	0	0	0	0	0	0	0	0	0	0	0	0	0	0	0	0	0	18	0	0	0	18	Fungi	Ascomycota	Eurotiomycetes	Chaetothyriales
DENOVO4308	0	1	0	0	0	0	0	0	0	0	0	0	0	0	0	0	3	2	21	0	5	0	0	0	1	0	5	26	32	Fungi	Ascomycota	Eurotiomycetes	Chaetothyriales
DENOVO4361	0	0	0	0	0	0	0	0	0	9	5	8	0	0	0	1	2	0	0	0	0	0	1	0	0	22	3	1	26	Fungi	Ascomycota	Eurotiomycetes	Chaetothyriales
DENOVO4541	0	0	0	0	0	0	0	0	0	0	0	0	0	0	0	0	0	0	10	4	2	3	0	0	0	0	0	19	19	Fungi	Ascomycota	Eurotiomycetes	Chaetothyriales
DENOVO4671	0	0	0	0	0	0	0	0	0	0	0	0	0	0	0	0	1	2	12	2	2	0	0	0	0	0	3	16	19	Fungi	Ascomycota	Eurotiomycetes	Chaetothyriales
DENOVO4691	0	0	1	0	0	1	2	0	0	0	1	1	2	0	0	0	0	1	2	2	1	2	3	1	2	4	3	11	20	Fungi	Ascomycota	Eurotiomycetes	Chaetothyriales
DENOVO4784	0	0	0	0	0	0	0	0	0	0	0	0	0	0	0	0	0	0	13	0	0	0	0	0	0	0	0	13	13	Fungi	Ascomycota	Eurotiomycetes	Chaetothyriales
DENOVO4810	1	0	1	0	1	0	1	2	3	0	0	2	0	0	0	0	0	0	1	3	1	0	3	3	3	8	0	11	22	Fungi	Ascomycota	Eurotiomycetes	Chaetothyriales
DENOVO4836	0	0	0	0	0	0	0	0	0	9	4	4	0	0	0	14	6	3	0	0	0	0	0	0	0	17	23	0	40	Fungi	Ascomycota	Eurotiomycetes	Chaetothyriales
DENOVO4911	0	0	0	0	0	0	0	0	0	0	2	0	0	0	0	0	0	0	0	0	0	2	2	5	0	2	0	9	11	Fungi	Ascomycota	Eurotiomycetes	Chaetothyriales
DENOVO496	0	0	0	0	0	0	0	0	2	61	39	41	35	37	40	1	4	3	0	0	0	0	2	0	0	143	120	2	265	Fungi	Ascomycota	Eurotiomycetes	Chaetothyriales
DENOVO4964	1	0	0	5	2	1	0	0	0	2	1	0	0	0	0	0	0	0	0	0	0	0	0	0	9	3	0	0	12	Fungi	Ascomycota	Eurotiomycetes	Chaetothyriales
DENOVO4970	3	0	2	2	1	4	0	0	0	2	3	0	0	0	0	0	0	0	0	0	0	0	0	0	12	5	0	0	17	Fungi	Ascomycota	Eurotiomycetes	Chaetothyriales
DENOVO4999	0	0	0	0	0	0	0	0	0	0	0	0	0	0	0	0	0	0	1	0	11	0	0	0	0	0	0	12	12	Fungi	Ascomycota	Eurotiomycetes	Chaetothyriales
DENOVO5023	0	0	0	0	0	0	0	0	0	0	0	0	0	0	0	2	0	0	6	7	4	0	0	0	0	0	2	17	19	Fungi	Ascomycota	Eurotiomycetes	Chaetothyriales
DENOVO5099	0	0	0	0	0	0	0	0	0	0	0	0	0	0	0	0	1	1	2	3	18	6	0	1	0	0	2	30	32	Fungi	Ascomycota	Eurotiomycetes	Chaetothyriales
DENOVO5138	0	0	0	0	0	0	0	0	0	0	0	0	0	0	0	0	0	0	3	11	3	0	1	0	0	0	0	18	18	Fungi	Ascomycota	Eurotiomycetes	Chaetothyriales
DENOVO5206	0	0	0	0	0	0	0	0	0	0	0	0	0	0	0	1	0	0	2	2	0	0	6	2	0	0	1	12	13	Fungi	Ascomycota	Eurotiomycetes	Chaetothyriales
DENOVO5299	0	0	0	0	0	0	0	0	0	4	3	3	0	0	0	12	4	2	0	0	0	0	0	0	0	10	18	0	28	Fungi	Ascomycota	Eurotiomycetes	Chaetothyriales
DENOVO538	0	0	0	0	0	0	0	0	0	0	0	0	0	2	1	0	0	0	170	7	5	4	13	9	0	0	3	208	211	Fungi	Ascomycota	Eurotiomycetes	Chaetothyriales
DENOVO5446	0	0	0	0	0	0	0	0	0	0	0	0	0	0	0	0	0	0	1	0	0	14	0	4	0	0	0	19	19	Fungi	Ascomycota	Eurotiomycetes	Chaetothyriales
DENOVO5508	0	0	0	0	0	0	0	0	0	0	0	0	0	0	0	0	2	0	3	1	0	0	6	3	0	0	2	13	15	Fungi	Ascomycota	Eurotiomycetes	Chaetothyriales
DENOVO5558	0	0	0	0	0	0	0	0	0	0	0	0	0	0	0	0	0	0	5	2	4	0	0	0	0	0	0	11	11	Fungi	Ascomycota	Eurotiomycetes	Chaetothyriales
DENOVO5571	0	0	0	0	0	0	8	4	5	0	0	0	0	0	0	0	0	0	0	0	0	0	0	0	0	17	0	0	17	Fungi	Ascomycota	Eurotiomycetes	Chaetothyriales
DENOVO5614	4	1	6	2	0	1	0	0	0	0	0	0	0	0	0	0	0	1	0	0	0	0	0	0	14	0	1	0	15	Fungi	Ascomycota	Eurotiomycetes	Chaetothyriales
DENOVO562	0	0	0	0	0	0	0	0	1	33	34	41	38	33	36	3	5	2	0	0	0	0	1	0	0	109	117	1	227	Fungi	Ascomycota	Eurotiomycetes	Chaetothyriales
DENOVO5691	0	0	0	0	0	0	0	0	0	4	2	8	0	0	0	0	0	0	0	0	0	0	0	0	0	14	0	0	14	Fungi	Ascomycota	Eurotiomycetes	Chaetothyriales
DENOVO5786	0	0	0	0	0	0	0	0	0	0	0	0	0	0	0	0	0	0	14	1	2	1	0	1	0	0	0	19	19	Fungi	Ascomycota	Eurotiomycetes	Chaetothyriales
DENOVO5802	0	0	0	0	0	0	0	0	0	0	0	0	0	0	0	0	0	0	5	1	2	0	0	2	0	0	0	10	10	Fungi	Ascomycota	Eurotiomycetes	Chaetothyriales
DENOVO5811	0	0	0	0	0	1	0	0	0	0	0	0	1	0	0	0	0	0	1	0	0	8	1	2	1	0	1	12	14	Fungi	Ascomycota	Eurotiomycetes	Chaetothyriales
DENOVO5893	0	0	0	0	0	0	0	0	0	0	0	0	0	0	0	0	0	0	2	7	1	0	0	0	0	0	0	10	10	Fungi	Ascomycota	Eurotiomycetes	Chaetothyriales
DENOVO591	0	0	0	0	1	0	0	0	0	0	0	0	2	2	2	0	0	0	153	7	3	9	13	12	1	0	6	197	204	Fungi	Ascomycota	Eurotiomycetes	Chaetothyriales
DENOVO5949	0	0	0	0	0	0	0	0	0	0	0	0	0	0	0	0	0	0	1	1	0	2	7	3	0	0	0	14	14	Fungi	Ascomycota	Eurotiomycetes	Chaetothyriales
DENOVO5961	0	0	0	0	0	0	0	0	0	0	0	0	1	0	0	0	5	0	1	0	7	4	0	2	0	0	6	14	20	Fungi	Ascomycota	Eurotiomycetes	Chaetothyriales
DENOVO6056	0	0	0	0	0	0	0	0	0	0	0	0	2	4	1	0	1	0	0	0	0	3	0	1	0	0	8	4	12	Fungi	Ascomycota	Eurotiomycetes	Chaetothyriales
DENOVO6145	0	0	0	0	0	0	4	4	3	0	0	0	0	0	0	0	0	0	0	0	0	0	0	0	0	11	0	0	11	Fungi	Ascomycota	Eurotiomycetes	Chaetothyriales
DENOVO621	0	0	0	0	0	0	0	0	0	0	0	0	31	51	30	1	2	2	0	0	0	0	0	9	0	0	117	9	126	Fungi	Ascomycota	Eurotiomycetes	Chaetothyriales
DENOVO6246	1	4	3	2	0	0	0	0	0	0	0	0	0	0	0	0	0	0	0	0	0	0	0	0	10	0	0	0	10	Fungi	Ascomycota	Eurotiomycetes	Chaetothyriales
DENOVO6288	0	0	0	0	0	0	0	0	0	0	0	0	0	0	0	0	0	0	0	0	0	2	2	4	0	0	0	8	8	Fungi	Ascomycota	Eurotiomycetes	Chaetothyriales
DENOVO6353	0	0	0	0	0	0	0	0	0	0	0	0	0	0	0	6	6	6	0	0	0	0	0	0	0	0	18	0	18	Fungi	Ascomycota	Eurotiomycetes	Chaetothyriales
DENOVO6417	0	0	0	0	0	0	0	0	0	0	0	0	1	0	0	4	5	7	0	0	0	1	0	0	0	0	17	1	18	Fungi	Ascomycota	Eurotiomycetes	Chaetothyriales
DENOVO6452	0	0	0	0	0	0	0	0	0	0	0	0	0	0	0	0	0	0	11	0	0	0	0	0	0	0	0	11	11	Fungi	Ascomycota	Eurotiomycetes	Chaetothyriales
DENOVO6561	0	0	0	0	0	0	0	1	0	0	0	0	0	0	0	6	3	3	0	0	0	0	0	0	0	1	12	0	13	Fungi	Ascomycota	Eurotiomycetes	Chaetothyriales
DENOVO6581	0	0	0	0	0	0	0	0	0	0	0	0	0	0	0	0	0	0	0	0	0	0	4	4	0	0	0	8	8	Fungi	Ascomycota	Eurotiomycetes	Chaetothyriales
DENOVO6588	0	0	0	0	0	0	0	0	0	0	0	0	0	0	1	0	0	0	4	3	0	1	0	2	0	0	1	10	11	Fungi	Ascomycota	Eurotiomycetes	Chaetothyriales
DENOVO6753	0	0	0	0	0	0	0	0	0	0	2	0	0	0	0	0	0	0	0	0	0	2	5	9	0	2	0	16	18	Fungi	Ascomycota	Eurotiomycetes	Chaetothyriales
DENOVO6766	0	0	1	1	3	1	0	0	0	1	1	1	0	0	0	0	0	0	0	0	0	0	0	0	6	3	0	0	9	Fungi	Ascomycota	Eurotiomycetes	Chaetothyriales
DENOVO6787	0	0	0	0	1	0	0	0	0	0	0	1	0	0	0	0	0	1	2	2	1	2	0	1	1	1	1	8	11	Fungi	Ascomycota	Eurotiomycetes	Chaetothyriales
DENOVO6880	0	0	0	0	0	0	0	0	0	0	0	0	0	0	0	10	0	2	0	0	0	0	0	0	0	0	12	0	12	Fungi	Ascomycota	Eurotiomycetes	Chaetothyriales
DENOVO6949	2	3	1	1	0	1	0	0	0	0	0	0	0	0	0	0	0	0	0	0	0	0	0	0	8	0	0	0	8	Fungi	Ascomycota	Eurotiomycetes	Chaetothyriales
DENOVO7042	0	0	0	0	0	0	4	3	6	2	0	1	0	0	0	2	1	1	0	0	0	0	0	0	0	16	4	0	20	Fungi	Ascomycota	Eurotiomycetes	Chaetothyriales
DENOVO706	0	0	0	0	0	0	0	0	0	0	0	0	29	58	32	2	2	0	0	0	0	0	0	6	0	0	123	6	129	Fungi	Ascomycota	Eurotiomycetes	Chaetothyriales
DENOVO7064	0	0	0	0	0	0	0	0	0	0	0	0	0	0	0	0	0	0	0	0	0	11	0	1	0	0	0	12	12	Fungi	Ascomycota	Eurotiomycetes	Chaetothyriales
DENOVO7101	0	0	0	0	0	0	0	0	0	0	0	0	0	0	0	0	0	0	2	13	3	0	0	0	0	0	0	18	18	Fungi	Ascomycota	Eurotiomycetes	Chaetothyriales
DENOVO7105	0	0	0	0	0	0	0	0	0	0	0	0	0	0	0	0	0	0	4	4	1	0	0	1	0	0	0	10	10	Fungi	Ascomycota	Eurotiomycetes	Chaetothyriales
DENOVO7264	3	4	0	0	1	0	0	0	0	0	0	0	0	0	0	1	0	0	0	0	0	0	0	0	8	0	1	0	9	Fungi	Ascomycota	Eurotiomycetes	Chaetothyriales
DENOVO7373	0	0	0	0	0	1	0	0	0	0	0	0	3	0	4	0	0	0	0	0	0	0	0	0	1	0	7	0	8	Fungi	Ascomycota	Eurotiomycetes	Chaetothyriales
DENOVO7477	0	0	0	1	0	0	0	0	0	0	0	0	3	3	2	0	0	0	0	0	2	0	0	0	1	0	8	2	11	Fungi	Ascomycota	Eurotiomycetes	Chaetothyriales
DENOVO7501	0	0	0	0	0	0	0	0	0	0	0	0	2	3	3	0	0	0	0	0	1	0	0	0	0	0	8	1	9	Fungi	Ascomycota	Eurotiomycetes	Chaetothyriales
DENOVO7506	0	0	0	0	0	0	0	0	0	0	0	0	0	0	0	0	0	0	2	2	1	1	0	0	0	0	0	6	6	Fungi	Ascomycota	Eurotiomycetes	Chaetothyriales
DENOVO7530	4	0	1	2	1	2	0	0	0	0	0	0	0	0	0	0	0	0	0	0	0	0	0	0	10	0	0	0	10	Fungi	Ascomycota	Eurotiomycetes	Chaetothyriales
DENOVO7559	0	0	0	0	0	0	0	0	0	0	0	0	0	0	0	0	0	0	8	0	0	0	0	0	0	0	0	8	8	Fungi	Ascomycota	Eurotiomycetes	Chaetothyriales
DENOVO7695	0	0	0	0	0	0	0	0	0	0	0	0	0	0	0	0	0	0	0	0	0	11	0	2	0	0	0	13	13	Fungi	Ascomycota	Eurotiomycetes	Chaetothyriales
DENOVO7806	0	0	0	0	0	0	0	0	0	0	0	0	3	2	3	0	0	0	0	0	0	0	1	2	0	0	8	3	11	Fungi	Ascomycota	Eurotiomycetes	Chaetothyriales
DENOVO7930	0	0	0	0	0	0	0	0	0	0	0	0	0	0	0	0	0	0	0	0	11	0	0	0	0	0	0	11	11	Fungi	Ascomycota	Eurotiomycetes	Chaetothyriales
DENOVO7974	2	1	1	2	2	1	0	0	0	0	0	0	0	0	0	0	0	0	0	0	1	0	0	0	9	0	0	1	10	Fungi	Ascomycota	Eurotiomycetes	Chaetothyriales
DENOVO8036	2	1	3	0	0	1	0	0	0	0	0	0	0	0	0	0	0	0	0	0	0	0	0	0	7	0	0	0	7	Fungi	Ascomycota	Eurotiomycetes	Chaetothyriales
DENOVO8075	0	0	0	0	0	0	0	0	0	0	0	0	2	3	3	2	2	3	0	0	0	1	0	0	0	0	15	1	16	Fungi	Ascomycota	Eurotiomycetes	Chaetothyriales
DENOVO811	0	0	0	0	0	0	0	0	0	1	1	2	9	20	3	6	5	1	15	10	53	1	8	11	0	4	44	98	146	Fungi	Ascomycota	Eurotiomycetes	Chaetothyriales
DENOVO8220	0	0	0	0	0	0	0	0	0	0	0	0	2	5	0	0	0	0	0	0	0	0	0	0	0	0	7	0	7	Fungi	Ascomycota	Eurotiomycetes	Chaetothyriales
DENOVO8259	0	1	2	2	3	0	0	0	0	1	1	1	0	0	0	0	0	0	0	0	0	0	0	0	8	3	0	0	11	Fungi	Ascomycota	Eurotiomycetes	Chaetothyriales
DENOVO8312	3	5	1	0	0	0	0	0	0	0	0	0	0	0	0	0	0	0	0	0	0	0	0	0	9	0	0	0	9	Fungi	Ascomycota	Eurotiomycetes	Chaetothyriales
DENOVO834	8	9	8	1	1	0	2	8	3	24	28	18	10	12	8	1	1	5	1	0	0	1	5	0	27	83	37	7	154	Fungi	Ascomycota	Eurotiomycetes	Chaetothyriales
DENOVO844	0	0	0	0	0	0	0	0	0	0	0	0	1	1	0	2	2	1	17	11	13	18	39	50	0	0	7	148	155	Fungi	Ascomycota	Eurotiomycetes	Chaetothyriales
DENOVO8456	0	0	0	0	0	0	0	0	0	0	0	0	0	0	0	0	0	0	0	10	0	0	0	0	0	0	0	10	10	Fungi	Ascomycota	Eurotiomycetes	Chaetothyriales
DENOVO8521	0	0	0	0	0	0	0	0	0	0	0	0	0	0	0	0	0	0	0	2	0	0	0	10	0	0	0	12	12	Fungi	Ascomycota	Eurotiomycetes	Chaetothyriales
DENOVO8547	0	0	0	0	0	0	0	4	1	1	0	0	0	0	0	0	1	2	0	0	0	0	0	0	0	6	3	0	9	Fungi	Ascomycota	Eurotiomycetes	Chaetothyriales
DENOVO8614	0	0	0	0	0	0	0	0	0	2	1	1	0	0	0	0	0	0	0	0	0	0	0	0	0	4	0	0	4	Fungi	Ascomycota	Eurotiomycetes	Chaetothyriales
DENOVO868	0	0	0	0	0	0	0	0	0	18	25	30	12	13	10	18	10	27	0	1	1	2	1	0	0	73	90	5	168	Fungi	Ascomycota	Eurotiomycetes	Chaetothyriales
DENOVO8699	0	0	0	0	0	0	1	0	0	0	0	0	6	12	2	0	0	0	0	0	0	1	0	0	0	1	20	1	22	Fungi	Ascomycota	Eurotiomycetes	Chaetothyriales
DENOVO8704	0	0	0	1	0	0	0	0	0	0	0	0	0	0	0	0	1	0	0	0	0	2	0	1	1	0	1	3	5	Fungi	Ascomycota	Eurotiomycetes	Chaetothyriales
DENOVO8755	0	0	0	0	0	0	0	5	6	0	0	0	0	0	0	0	0	0	0	0	0	0	0	0	0	11	0	0	11	Fungi	Ascomycota	Eurotiomycetes	Chaetothyriales
DENOVO886	0	0	0	0	0	0	0	0	0	0	0	1	18	13	12	3	3	3	14	9	36	5	8	15	0	1	52	87	140	Fungi	Ascomycota	Eurotiomycetes	Chaetothyriales
DENOVO9082	2	1	0	0	0	1	0	0	0	0	0	0	0	0	0	0	0	0	0	0	0	0	0	0	4	0	0	0	4	Fungi	Ascomycota	Eurotiomycetes	Chaetothyriales
DENOVO917	8	9	10	1	0	0	1	5	5	18	13	21	12	10	13	2	2	3	0	1	1	1	1	0	28	63	42	4	137	Fungi	Ascomycota	Eurotiomycetes	Chaetothyriales
DENOVO9173	0	0	0	0	0	0	0	0	0	0	0	0	2	5	0	0	0	0	0	0	0	0	0	0	0	0	7	0	7	Fungi	Ascomycota	Eurotiomycetes	Chaetothyriales
DENOVO9247	0	0	0	0	0	0	0	0	0	0	0	0	0	0	0	0	0	0	0	14	0	0	0	0	0	0	0	14	14	Fungi	Ascomycota	Eurotiomycetes	Chaetothyriales
DENOVO9267	0	0	0	0	0	0	0	0	0	0	0	0	0	0	0	0	0	0	9	1	0	0	0	2	0	0	0	12	12	Fungi	Ascomycota	Eurotiomycetes	Chaetothyriales
DENOVO928	0	0	0	0	0	0	0	0	0	0	0	2	0	1	0	0	2	1	6	6	16	17	29	51	0	2	4	125	131	Fungi	Ascomycota	Eurotiomycetes	Chaetothyriales
DENOVO9284	0	0	0	0	1	0	0	0	0	0	0	0	10	14	7	0	0	0	0	0	0	0	0	0	1	0	31	0	32	Fungi	Ascomycota	Eurotiomycetes	Chaetothyriales
DENOVO9341	0	0	0	0	0	0	0	0	0	0	0	0	0	0	0	0	0	1	0	1	0	0	0	5	0	0	1	6	7	Fungi	Ascomycota	Eurotiomycetes	Chaetothyriales
DENOVO9463	0	0	0	0	0	0	0	0	0	3	10	3	0	0	0	0	0	0	0	0	0	0	0	0	0	16	0	0	16	Fungi	Ascomycota	Eurotiomycetes	Chaetothyriales
DENOVO9478	1	3	2	1	0	0	0	0	0	0	0	0	0	0	0	0	0	0	0	0	0	0	0	0	7	0	0	0	7	Fungi	Ascomycota	Eurotiomycetes	Chaetothyriales
DENOVO9517	0	1	0	0	0	0	0	0	0	0	0	0	3	3	2	0	0	0	1	0	0	0	0	0	1	0	8	1	10	Fungi	Ascomycota	Eurotiomycetes	Chaetothyriales
DENOVO9611	0	0	0	0	0	0	0	0	0	0	0	0	0	0	0	0	0	0	3	6	0	0	1	0	0	0	0	10	10	Fungi	Ascomycota	Eurotiomycetes	Chaetothyriales
DENOVO9678	0	0	0	0	0	0	0	0	0	0	0	0	0	0	0	0	0	0	0	0	1	0	2	5	0	0	0	8	8	Fungi	Ascomycota	Eurotiomycetes	Chaetothyriales
DENOVO9682	0	5	4	0	0	0	0	0	0	0	0	0	0	0	0	0	0	0	0	0	0	0	0	0	9	0	0	0	9	Fungi	Ascomycota	Eurotiomycetes	Chaetothyriales
DENOVO9778	0	0	0	0	0	0	0	0	0	0	0	0	0	0	0	0	0	0	10	3	0	3	0	0	0	0	0	16	16	Fungi	Ascomycota	Eurotiomycetes	Chaetothyriales
DENOVO9929	0	0	0	0	0	0	0	0	0	0	0	0	0	2	0	0	0	0	0	0	0	0	2	0	0	0	2	2	4	Fungi	Ascomycota	Eurotiomycetes	Chaetothyriales
DENOVO995	0	0	0	0	0	0	0	1	0	50	44	52	0	0	0	8	2	8	0	0	0	0	0	0	0	147	18	0	165	Fungi	Ascomycota	Eurotiomycetes	Chaetothyriales
DENOVO10237	0	0	0	0	0	0	0	0	0	0	0	0	0	0	0	0	0	0	0	0	1	0	0	0	0	0	0	1	1	Fungi	Ascomycota	Eurotiomycetes	Eurotiales	Aspergillaceae	Aspergillus	Aspergillus alliaceus
DENOVO4992	0	0	0	0	0	0	0	0	0	0	0	0	2	9	3	0	0	0	0	0	2	1	0	2	0	0	14	5	19	Fungi	Ascomycota	Eurotiomycetes	Eurotiales	Aspergillaceae	Aspergillus	Aspergillus alliaceus
DENOVO5410	0	0	0	0	0	0	0	0	0	0	0	0	2	9	5	0	0	0	0	0	2	0	0	0	0	0	16	2	18	Fungi	Ascomycota	Eurotiomycetes	Eurotiales	Aspergillaceae	Aspergillus	Aspergillus alliaceus
DENOVO9906	0	0	0	0	0	0	0	0	0	0	0	0	2	0	2	0	0	0	0	0	0	0	0	0	0	0	4	0	4	Fungi	Ascomycota	Eurotiomycetes	Eurotiales	Aspergillaceae	Aspergillus	Aspergillus alliaceus
DENOVO10860	0	0	0	0	0	0	0	0	0	0	0	0	5	1	0	0	0	0	0	0	0	0	0	0	0	0	6	0	6	Fungi	Ascomycota	Eurotiomycetes	Eurotiales	Aspergillaceae	Aspergillus
DENOVO11109	0	0	0	0	0	0	0	0	0	0	0	0	0	1	0	0	1	1	0	0	0	1	0	1	0	0	3	2	5	Fungi	Ascomycota	Eurotiomycetes	Eurotiales	Aspergillaceae	Aspergillus
DENOVO12002	0	0	0	0	0	0	0	0	0	7	0	1	0	2	2	1	4	5	0	0	6	0	0	0	0	8	14	6	28	Fungi	Ascomycota	Eurotiomycetes	Eurotiales	Aspergillaceae	Aspergillus
DENOVO12151	0	0	0	0	0	0	0	0	0	0	0	0	4	1	2	0	0	0	0	0	1	0	0	0	0	0	7	1	8	Fungi	Ascomycota	Eurotiomycetes	Eurotiales	Aspergillaceae	Aspergillus
DENOVO12245	0	0	0	0	0	0	0	0	0	0	0	0	0	3	0	0	0	0	0	0	0	0	0	0	0	0	3	0	3	Fungi	Ascomycota	Eurotiomycetes	Eurotiales	Aspergillaceae	Aspergillus
DENOVO12524	0	0	0	0	0	0	0	0	0	0	0	0	1	0	4	0	1	2	0	0	0	0	0	0	0	0	8	0	8	Fungi	Ascomycota	Eurotiomycetes	Eurotiales	Aspergillaceae	Aspergillus
DENOVO2999	5	1	0	5	2	2	0	0	0	0	0	0	4	6	11	0	0	0	0	0	0	0	0	0	15	0	21	0	36	Fungi	Ascomycota	Eurotiomycetes	Eurotiales	Aspergillaceae	Aspergillus
DENOVO4560	0	1	0	1	1	0	0	0	0	0	0	0	3	0	9	2	5	10	0	0	0	0	0	0	3	0	29	0	32	Fungi	Ascomycota	Eurotiomycetes	Eurotiales	Aspergillaceae	Aspergillus
DENOVO4723	0	0	0	0	0	0	0	0	0	0	0	0	1	2	1	12	6	3	0	1	1	0	0	2	0	0	25	4	29	Fungi	Ascomycota	Eurotiomycetes	Eurotiales	Aspergillaceae	Aspergillus
DENOVO6299	0	0	0	0	0	0	1	0	0	0	0	0	0	0	0	0	0	0	0	0	11	0	0	0	0	1	0	11	12	Fungi	Ascomycota	Eurotiomycetes	Eurotiales	Aspergillaceae	Aspergillus
DENOVO6554	0	0	0	0	0	0	0	0	0	0	0	0	3	1	4	2	3	6	0	0	0	0	0	0	0	0	19	0	19	Fungi	Ascomycota	Eurotiomycetes	Eurotiales	Aspergillaceae	Aspergillus
DENOVO7342	0	0	0	0	0	0	0	0	0	0	0	0	0	0	0	0	0	0	0	0	11	0	0	0	0	0	0	11	11	Fungi	Ascomycota	Eurotiomycetes	Eurotiales	Aspergillaceae	Aspergillus
DENOVO9432	0	0	0	0	1	0	0	0	0	0	0	0	3	2	2	0	0	0	0	0	4	0	0	0	1	0	7	4	12	Fungi	Ascomycota	Eurotiomycetes	Eurotiales	Aspergillaceae	Aspergillus
DENOVO10025	1	1	1	1	2	4	4	3	4	5	7	3	9	13	10	0	2	1	0	4	0	0	0	0	10	26	35	4	75	Fungi	Ascomycota	Eurotiomycetes	Eurotiales	Aspergillaceae	Penicillium
DENOVO10057	1	1	1	0	0	1	0	0	0	1	0	0	0	0	0	0	1	0	0	0	0	0	0	0	4	1	1	0	6	Fungi	Ascomycota	Eurotiomycetes	Eurotiales	Aspergillaceae	Penicillium
DENOVO10194	0	0	0	0	0	0	1	1	1	0	0	0	0	0	0	4	9	4	1	1	0	0	0	0	0	3	17	2	22	Fungi	Ascomycota	Eurotiomycetes	Eurotiales	Aspergillaceae	Penicillium
DENOVO10199	0	0	0	1	0	3	0	0	0	0	1	0	0	0	0	3	1	1	0	0	1	0	0	0	4	1	5	1	11	Fungi	Ascomycota	Eurotiomycetes	Eurotiales	Aspergillaceae	Penicillium
DENOVO10437	0	0	0	1	0	0	0	0	0	0	0	0	0	0	0	1	0	2	1	1	1	0	0	2	1	0	3	5	9	Fungi	Ascomycota	Eurotiomycetes	Eurotiales	Aspergillaceae	Penicillium
DENOVO10460	1	0	0	0	0	0	0	0	0	0	0	0	0	0	0	1	3	1	1	0	1	1	0	1	1	0	5	4	10	Fungi	Ascomycota	Eurotiomycetes	Eurotiales	Aspergillaceae	Penicillium
DENOVO10488	0	0	0	0	0	0	0	0	0	0	0	0	0	2	0	0	0	0	0	0	1	0	0	0	0	0	2	1	3	Fungi	Ascomycota	Eurotiomycetes	Eurotiales	Aspergillaceae	Penicillium
DENOVO1054	1	3	0	10	9	7	0	0	0	7	2	4	9	7	8	1	3	2	9	0	21	0	0	0	30	13	30	30	103	Fungi	Ascomycota	Eurotiomycetes	Eurotiales	Aspergillaceae	Penicillium
DENOVO1058	9	6	5	9	10	23	8	4	5	5	7	2	7	3	4	2	1	4	6	10	1	0	4	0	62	31	21	21	135	Fungi	Ascomycota	Eurotiomycetes	Eurotiales	Aspergillaceae	Penicillium
DENOVO10605	0	0	0	0	0	0	0	0	0	0	0	1	0	0	0	2	2	4	4	0	0	0	0	0	0	1	8	4	13	Fungi	Ascomycota	Eurotiomycetes	Eurotiales	Aspergillaceae	Penicillium
DENOVO10651	0	1	0	0	0	0	0	0	0	0	0	0	0	4	0	1	0	0	0	0	0	0	0	0	1	0	5	0	6	Fungi	Ascomycota	Eurotiomycetes	Eurotiales	Aspergillaceae	Penicillium
DENOVO1087	1	0	0	0	0	1	0	0	0	0	0	0	31	27	26	3	2	3	0	0	0	0	0	0	2	0	92	0	94	Fungi	Ascomycota	Eurotiomycetes	Eurotiales	Aspergillaceae	Penicillium
DENOVO10949	0	0	0	0	0	0	0	0	0	3	1	0	0	0	0	0	1	0	0	0	0	0	0	0	0	4	1	0	5	Fungi	Ascomycota	Eurotiomycetes	Eurotiales	Aspergillaceae	Penicillium
DENOVO11140	0	0	0	0	0	0	0	0	0	0	0	0	0	0	0	2	2	1	8	1	0	0	0	0	0	0	5	9	14	Fungi	Ascomycota	Eurotiomycetes	Eurotiales	Aspergillaceae	Penicillium
DENOVO11187	0	0	0	0	0	0	0	0	0	0	0	0	0	0	0	2	1	2	0	0	0	0	0	0	0	0	5	0	5	Fungi	Ascomycota	Eurotiomycetes	Eurotiales	Aspergillaceae	Penicillium
DENOVO11195	0	0	0	0	0	0	0	0	0	0	0	0	3	0	0	0	0	1	0	1	0	0	0	0	0	0	4	1	5	Fungi	Ascomycota	Eurotiomycetes	Eurotiales	Aspergillaceae	Penicillium
DENOVO11281	2	4	1	0	1	1	0	4	1	0	0	0	0	0	0	1	0	0	0	0	0	0	0	0	9	5	1	0	15	Fungi	Ascomycota	Eurotiomycetes	Eurotiales	Aspergillaceae	Penicillium
DENOVO11572	0	0	0	0	0	0	0	1	0	0	0	0	0	0	0	0	2	1	1	0	0	0	0	0	0	1	3	1	5	Fungi	Ascomycota	Eurotiomycetes	Eurotiales	Aspergillaceae	Penicillium
DENOVO11576	0	0	0	0	0	0	0	1	0	0	0	0	0	0	0	0	1	0	0	0	0	0	0	0	0	1	1	0	2	Fungi	Ascomycota	Eurotiomycetes	Eurotiales	Aspergillaceae	Penicillium
DENOVO11789	0	0	0	0	0	0	3	0	0	0	0	0	0	0	0	0	0	0	0	1	0	0	0	1	0	3	0	2	5	Fungi	Ascomycota	Eurotiomycetes	Eurotiales	Aspergillaceae	Penicillium
DENOVO11848	2	2	0	1	2	1	0	0	0	0	0	0	2	3	2	0	0	0	1	0	1	0	0	0	8	0	7	2	17	Fungi	Ascomycota	Eurotiomycetes	Eurotiales	Aspergillaceae	Penicillium
DENOVO11855	0	1	1	0	1	0	1	0	0	1	1	1	2	2	4	0	0	0	0	2	0	0	0	0	3	4	8	2	17	Fungi	Ascomycota	Eurotiomycetes	Eurotiales	Aspergillaceae	Penicillium
DENOVO11893	0	0	0	0	0	0	0	0	0	0	0	0	4	1	0	0	0	0	0	0	0	0	0	0	0	0	5	0	5	Fungi	Ascomycota	Eurotiomycetes	Eurotiales	Aspergillaceae	Penicillium
DENOVO11954	3	0	2	0	0	0	0	1	0	0	0	0	0	0	0	0	3	0	0	0	0	0	0	0	5	1	3	0	9	Fungi	Ascomycota	Eurotiomycetes	Eurotiales	Aspergillaceae	Penicillium
DENOVO12046	0	0	0	0	0	0	0	1	0	0	0	0	0	0	0	0	0	0	1	0	0	0	0	0	0	1	0	1	2	Fungi	Ascomycota	Eurotiomycetes	Eurotiales	Aspergillaceae	Penicillium
DENOVO12054	1	0	0	0	1	1	0	0	0	0	0	0	0	0	0	0	0	0	0	0	0	0	0	0	3	0	0	0	3	Fungi	Ascomycota	Eurotiomycetes	Eurotiales	Aspergillaceae	Penicillium
DENOVO12155	0	0	0	0	0	0	0	0	0	0	0	0	0	0	0	0	1	0	0	5	0	0	0	0	0	0	1	5	6	Fungi	Ascomycota	Eurotiomycetes	Eurotiales	Aspergillaceae	Penicillium
DENOVO12182	0	0	1	4	5	0	0	0	0	0	0	0	0	0	0	9	0	0	0	0	0	0	0	0	10	0	9	0	19	Fungi	Ascomycota	Eurotiomycetes	Eurotiales	Aspergillaceae	Penicillium
DENOVO122	3	2	1	9	7	7	1	1	0	31	27	31	67	79	82	37	36	51	4	2	88	26	77	91	29	91	352	288	760	Fungi	Ascomycota	Eurotiomycetes	Eurotiales	Aspergillaceae	Penicillium
DENOVO12254	0	0	2	0	0	0	0	1	0	0	0	0	0	0	0	0	1	0	0	0	0	0	0	0	2	1	1	0	4	Fungi	Ascomycota	Eurotiomycetes	Eurotiales	Aspergillaceae	Penicillium
DENOVO12371	0	0	0	0	0	0	0	0	0	1	0	0	0	0	0	0	2	1	2	0	0	0	0	0	0	1	3	2	6	Fungi	Ascomycota	Eurotiomycetes	Eurotiales	Aspergillaceae	Penicillium
DENOVO12568	0	0	0	6	3	5	0	0	0	0	0	0	0	0	0	0	0	0	0	0	0	0	0	0	14	0	0	0	14	Fungi	Ascomycota	Eurotiomycetes	Eurotiales	Aspergillaceae	Penicillium
DENOVO12598	0	0	0	0	0	0	0	0	0	0	0	1	0	0	0	0	1	0	2	0	0	0	0	0	0	1	1	2	4	Fungi	Ascomycota	Eurotiomycetes	Eurotiales	Aspergillaceae	Penicillium
DENOVO12601	0	0	0	0	2	2	0	0	0	2	2	0	0	0	0	0	0	0	0	0	0	0	0	0	4	4	0	0	8	Fungi	Ascomycota	Eurotiomycetes	Eurotiales	Aspergillaceae	Penicillium
DENOVO1271	6	3	9	3	3	2	0	0	0	13	10	10	20	16	9	0	0	0	0	0	0	3	10	1	26	33	45	14	118	Fungi	Ascomycota	Eurotiomycetes	Eurotiales	Aspergillaceae	Penicillium
DENOVO12760	0	0	0	1	0	0	0	1	0	0	1	0	0	0	0	1	0	0	0	0	0	0	0	0	1	2	1	0	4	Fungi	Ascomycota	Eurotiomycetes	Eurotiales	Aspergillaceae	Penicillium
DENOVO1278	1	0	0	1	5	0	0	0	1	1	8	3	14	12	13	6	7	7	1	1	11	2	7	10	7	13	59	32	111	Fungi	Ascomycota	Eurotiomycetes	Eurotiales	Aspergillaceae	Penicillium
DENOVO12790	0	0	0	0	0	0	2	4	2	0	0	0	0	0	2	3	1	2	3	1	0	0	0	0	0	8	8	4	20	Fungi	Ascomycota	Eurotiomycetes	Eurotiales	Aspergillaceae	Penicillium
DENOVO1301	2	5	5	0	1	1	0	0	0	12	12	1	24	12	6	0	0	0	0	0	0	2	19	1	14	25	42	22	103	Fungi	Ascomycota	Eurotiomycetes	Eurotiales	Aspergillaceae	Penicillium
DENOVO1307	0	0	0	0	0	0	5	12	15	3	2	1	1	1	2	12	12	23	6	0	0	0	3	0	0	38	51	9	98	Fungi	Ascomycota	Eurotiomycetes	Eurotiales	Aspergillaceae	Penicillium
DENOVO1315	0	0	0	2	2	1	0	0	0	2	6	1	10	4	7	6	6	7	1	0	6	7	9	9	5	9	40	32	86	Fungi	Ascomycota	Eurotiomycetes	Eurotiales	Aspergillaceae	Penicillium
DENOVO136	0	2	2	7	11	4	0	1	3	34	34	21	61	76	60	31	24	45	2	0	65	21	82	78	26	93	297	248	664	Fungi	Ascomycota	Eurotiomycetes	Eurotiales	Aspergillaceae	Penicillium
DENOVO138	16	18	20	75	58	61	1	1	0	0	2	1	110	143	156	0	0	1	0	7	0	0	0	0	248	5	410	7	670	Fungi	Ascomycota	Eurotiomycetes	Eurotiales	Aspergillaceae	Penicillium
DENOVO1397	0	0	0	1	0	0	0	0	0	3	1	1	29	15	20	5	6	5	0	0	1	0	11	0	1	5	80	12	98	Fungi	Ascomycota	Eurotiomycetes	Eurotiales	Aspergillaceae	Penicillium
DENOVO1424	0	1	0	4	2	6	5	8	2	3	1	3	2	2	0	7	4	29	4	0	0	0	0	0	13	22	44	4	83	Fungi	Ascomycota	Eurotiomycetes	Eurotiales	Aspergillaceae	Penicillium
DENOVO1475	6	4	8	10	10	10	0	8	6	2	1	1	1	2	2	0	1	0	1	0	2	0	1	2	48	18	6	6	78	Fungi	Ascomycota	Eurotiomycetes	Eurotiales	Aspergillaceae	Penicillium
DENOVO1505	0	0	0	0	0	0	0	0	2	0	0	0	15	32	29	1	0	1	1	1	0	1	1	3	0	2	78	7	87	Fungi	Ascomycota	Eurotiomycetes	Eurotiales	Aspergillaceae	Penicillium
DENOVO1514	0	3	0	5	12	7	1	0	0	1	0	0	11	17	19	0	0	1	0	1	0	0	0	0	27	2	48	1	78	Fungi	Ascomycota	Eurotiomycetes	Eurotiales	Aspergillaceae	Penicillium
DENOVO1581	0	0	0	0	0	0	3	8	7	3	2	3	2	3	3	11	14	21	5	1	2	1	4	0	0	26	54	13	93	Fungi	Ascomycota	Eurotiomycetes	Eurotiales	Aspergillaceae	Penicillium
DENOVO1594	6	2	5	3	3	3	0	0	0	0	1	0	11	24	7	0	0	0	1	0	0	0	0	0	22	1	42	1	66	Fungi	Ascomycota	Eurotiomycetes	Eurotiales	Aspergillaceae	Penicillium
DENOVO1606	0	0	0	0	0	0	0	0	0	0	0	0	18	18	13	7	0	6	0	0	0	0	8	0	0	0	62	8	70	Fungi	Ascomycota	Eurotiomycetes	Eurotiales	Aspergillaceae	Penicillium
DENOVO1623	2	0	2	23	30	22	0	1	0	0	1	1	3	0	0	0	0	1	0	0	0	0	0	1	79	3	4	1	87	Fungi	Ascomycota	Eurotiomycetes	Eurotiales	Aspergillaceae	Penicillium
DENOVO1700	0	0	0	6	6	5	3	9	2	1	0	1	1	6	2	5	8	26	1	0	1	0	0	0	17	16	48	2	83	Fungi	Ascomycota	Eurotiomycetes	Eurotiales	Aspergillaceae	Penicillium
DENOVO1704	0	0	0	0	0	1	0	0	0	1	0	0	13	23	15	1	1	0	0	0	0	3	1	2	1	1	53	6	61	Fungi	Ascomycota	Eurotiomycetes	Eurotiales	Aspergillaceae	Penicillium
DENOVO172	12	10	8	36	29	25	3	4	4	10	9	11	42	37	56	7	16	6	26	0	98	0	0	0	120	41	164	124	449	Fungi	Ascomycota	Eurotiomycetes	Eurotiales	Aspergillaceae	Penicillium
DENOVO1736	0	2	2	8	5	7	0	1	0	1	4	0	5	5	7	0	1	3	6	0	14	0	0	0	24	6	21	20	71	Fungi	Ascomycota	Eurotiomycetes	Eurotiales	Aspergillaceae	Penicillium
DENOVO1745	0	0	0	0	0	0	0	0	0	0	0	0	20	15	18	3	0	3	0	0	0	0	0	0	0	0	59	0	59	Fungi	Ascomycota	Eurotiomycetes	Eurotiales	Aspergillaceae	Penicillium
DENOVO1773	2	1	1	3	2	7	1	0	0	0	0	0	2	4	4	2	1	1	4	0	13	0	0	0	16	1	14	17	48	Fungi	Ascomycota	Eurotiomycetes	Eurotiales	Aspergillaceae	Penicillium
DENOVO1797	0	0	2	0	0	0	6	13	7	0	0	0	0	0	0	0	0	0	7	13	0	1	9	0	2	26	0	30	58	Fungi	Ascomycota	Eurotiomycetes	Eurotiales	Aspergillaceae	Penicillium
DENOVO1809	0	1	3	1	0	1	8	12	9	0	0	0	0	0	1	0	0	0	9	10	0	1	11	0	6	29	1	31	67	Fungi	Ascomycota	Eurotiomycetes	Eurotiales	Aspergillaceae	Penicillium
DENOVO1822	5	1	7	2	2	1	0	1	0	0	1	1	17	9	19	0	0	0	2	0	0	0	0	0	18	3	45	2	68	Fungi	Ascomycota	Eurotiomycetes	Eurotiales	Aspergillaceae	Penicillium
DENOVO186	12	17	16	37	52	49	1	3	1	1	0	2	95	88	106	1	3	2	0	7	0	0	0	0	183	8	295	7	493	Fungi	Ascomycota	Eurotiomycetes	Eurotiales	Aspergillaceae	Penicillium
DENOVO1925	1	0	1	17	21	15	1	0	0	0	1	1	0	0	0	0	0	0	0	0	0	0	0	0	55	3	0	0	58	Fungi	Ascomycota	Eurotiomycetes	Eurotiales	Aspergillaceae	Penicillium
DENOVO1956	0	0	0	0	0	0	0	0	0	0	0	0	14	22	16	1	2	2	0	0	0	1	0	0	0	0	57	1	58	Fungi	Ascomycota	Eurotiomycetes	Eurotiales	Aspergillaceae	Penicillium
DENOVO1982	8	2	1	2	1	0	1	3	10	12	0	5	3	6	7	0	0	0	0	0	0	0	0	1	14	31	16	1	62	Fungi	Ascomycota	Eurotiomycetes	Eurotiales	Aspergillaceae	Penicillium
DENOVO2020	0	0	0	0	1	0	0	0	0	0	0	0	17	10	25	0	0	0	0	0	0	0	0	0	1	0	52	0	53	Fungi	Ascomycota	Eurotiomycetes	Eurotiales	Aspergillaceae	Penicillium
DENOVO2063	0	0	0	0	0	0	0	0	0	2	1	1	0	0	0	1	5	1	3	0	27	0	0	0	0	4	7	30	41	Fungi	Ascomycota	Eurotiomycetes	Eurotiales	Aspergillaceae	Penicillium
DENOVO2097	4	2	3	0	0	0	0	0	1	22	18	6	0	1	0	0	0	0	0	0	0	0	0	0	9	47	1	0	57	Fungi	Ascomycota	Eurotiomycetes	Eurotiales	Aspergillaceae	Penicillium
DENOVO2132	0	0	0	0	0	0	0	2	2	1	1	0	1	0	0	4	2	3	4	0	21	0	0	0	0	6	10	25	41	Fungi	Ascomycota	Eurotiomycetes	Eurotiales	Aspergillaceae	Penicillium
DENOVO2137	0	0	0	0	1	0	0	2	1	22	7	12	0	0	1	0	0	0	0	0	0	0	0	0	1	44	1	0	46	Fungi	Ascomycota	Eurotiomycetes	Eurotiales	Aspergillaceae	Penicillium
DENOVO2140	0	0	0	6	4	6	5	20	11	0	0	0	0	0	0	0	0	1	0	0	0	0	0	0	16	36	1	0	53	Fungi	Ascomycota	Eurotiomycetes	Eurotiales	Aspergillaceae	Penicillium
DENOVO2142	0	0	0	6	5	8	6	12	5	0	0	0	0	0	0	0	0	0	0	0	0	0	0	0	19	23	0	0	42	Fungi	Ascomycota	Eurotiomycetes	Eurotiales	Aspergillaceae	Penicillium
DENOVO2150	5	2	1	0	1	1	0	7	2	16	1	0	7	3	7	1	0	0	0	0	0	0	0	0	10	26	18	0	54	Fungi	Ascomycota	Eurotiomycetes	Eurotiales	Aspergillaceae	Penicillium
DENOVO216	13	16	12	22	26	21	4	1	3	13	6	11	44	28	48	6	5	10	24	0	91	0	0	0	110	38	141	115	404	Fungi	Ascomycota	Eurotiomycetes	Eurotiales	Aspergillaceae	Penicillium
DENOVO2169	0	1	1	1	1	0	0	0	0	0	0	0	5	16	9	0	4	3	2	1	0	1	0	0	4	0	37	4	45	Fungi	Ascomycota	Eurotiomycetes	Eurotiales	Aspergillaceae	Penicillium
DENOVO225	0	2	2	0	1	2	0	0	0	0	0	0	140	132	123	14	9	12	0	0	0	2	0	4	7	0	430	6	443	Fungi	Ascomycota	Eurotiomycetes	Eurotiales	Aspergillaceae	Penicillium
DENOVO2258	0	0	0	0	1	1	1	0	0	0	0	0	14	15	13	2	1	0	0	1	1	2	0	0	2	1	45	4	52	Fungi	Ascomycota	Eurotiomycetes	Eurotiales	Aspergillaceae	Penicillium
DENOVO2385	0	0	0	0	0	0	5	8	7	1	0	3	0	1	1	8	9	6	3	1	0	0	3	0	0	24	25	7	56	Fungi	Ascomycota	Eurotiomycetes	Eurotiales	Aspergillaceae	Penicillium
DENOVO2436	0	0	1	0	0	0	0	0	0	0	0	0	12	13	8	0	0	0	0	0	0	0	0	0	1	0	33	0	34	Fungi	Ascomycota	Eurotiomycetes	Eurotiales	Aspergillaceae	Penicillium
DENOVO2508	1	2	2	11	13	12	0	0	0	0	0	0	0	0	0	0	0	0	0	0	0	0	0	0	41	0	0	0	41	Fungi	Ascomycota	Eurotiomycetes	Eurotiales	Aspergillaceae	Penicillium
DENOVO2510	1	1	2	16	15	14	0	0	0	0	0	0	1	0	0	0	0	0	0	0	0	0	0	0	49	0	1	0	50	Fungi	Ascomycota	Eurotiomycetes	Eurotiales	Aspergillaceae	Penicillium
DENOVO2596	1	1	1	1	3	3	1	1	0	5	4	4	1	1	1	1	0	2	0	2	3	0	1	0	10	15	6	6	37	Fungi	Ascomycota	Eurotiomycetes	Eurotiales	Aspergillaceae	Penicillium
DENOVO270	0	1	2	1	1	1	0	0	0	0	0	0	112	113	133	6	8	9	1	0	0	2	0	2	6	0	381	5	392	Fungi	Ascomycota	Eurotiomycetes	Eurotiales	Aspergillaceae	Penicillium
DENOVO2702	2	1	3	6	6	9	0	0	0	0	3	2	10	8	8	16	18	9	6	1	13	0	2	1	27	5	69	23	124	Fungi	Ascomycota	Eurotiomycetes	Eurotiales	Aspergillaceae	Penicillium
DENOVO2718	0	0	0	2	0	0	0	0	0	0	0	0	1	0	0	0	0	0	0	0	32	0	0	0	2	0	1	32	35	Fungi	Ascomycota	Eurotiomycetes	Eurotiales	Aspergillaceae	Penicillium
DENOVO2780	3	0	3	0	1	2	0	0	0	8	2	3	0	0	0	0	1	5	2	7	0	0	1	0	9	13	6	10	38	Fungi	Ascomycota	Eurotiomycetes	Eurotiales	Aspergillaceae	Penicillium
DENOVO2781	1	2	0	5	5	4	1	2	1	5	3	4	2	5	4	0	2	2	1	1	1	0	0	2	17	16	15	5	53	Fungi	Ascomycota	Eurotiomycetes	Eurotiales	Aspergillaceae	Penicillium
DENOVO2863	0	0	0	0	0	0	0	0	0	0	0	0	5	3	1	0	0	1	0	0	18	1	0	0	0	0	10	19	29	Fungi	Ascomycota	Eurotiomycetes	Eurotiales	Aspergillaceae	Penicillium
DENOVO2868	1	1	1	1	1	0	0	2	4	10	2	2	0	0	0	0	2	7	6	5	0	1	0	0	5	20	9	12	46	Fungi	Ascomycota	Eurotiomycetes	Eurotiales	Aspergillaceae	Penicillium
DENOVO3107	2	4	2	1	1	0	2	0	0	1	0	1	4	8	7	0	1	0	0	0	0	0	0	0	10	4	20	0	34	Fungi	Ascomycota	Eurotiomycetes	Eurotiales	Aspergillaceae	Penicillium
DENOVO3159	2	2	3	3	2	1	0	0	0	1	0	0	5	14	8	11	15	11	3	1	4	0	0	0	13	1	64	8	86	Fungi	Ascomycota	Eurotiomycetes	Eurotiales	Aspergillaceae	Penicillium
DENOVO321	0	0	0	0	1	1	32	69	51	8	8	11	6	7	6	59	52	97	33	7	4	2	35	0	2	179	227	81	489	Fungi	Ascomycota	Eurotiomycetes	Eurotiales	Aspergillaceae	Penicillium
DENOVO3297	0	0	3	2	5	4	0	0	1	0	0	0	0	0	0	0	0	0	2	1	0	0	6	0	14	1	0	9	24	Fungi	Ascomycota	Eurotiomycetes	Eurotiales	Aspergillaceae	Penicillium
DENOVO3412	0	0	0	0	0	0	0	0	0	0	0	0	8	4	5	0	0	0	0	0	0	1	0	0	0	0	17	1	18	Fungi	Ascomycota	Eurotiomycetes	Eurotiales	Aspergillaceae	Penicillium
DENOVO3429	0	0	0	0	0	0	0	0	0	0	0	0	0	1	0	1	2	0	2	0	18	0	0	0	0	0	4	20	24	Fungi	Ascomycota	Eurotiomycetes	Eurotiales	Aspergillaceae	Penicillium
DENOVO3456	0	0	0	1	0	1	0	0	0	4	2	0	4	3	1	0	0	1	0	0	0	1	1	0	2	6	9	2	19	Fungi	Ascomycota	Eurotiomycetes	Eurotiales	Aspergillaceae	Penicillium
DENOVO3573	0	2	1	0	1	0	0	0	0	10	2	0	0	0	0	0	2	2	1	0	0	1	2	0	4	12	4	4	24	Fungi	Ascomycota	Eurotiomycetes	Eurotiales	Aspergillaceae	Penicillium
DENOVO3609	0	0	0	0	0	0	0	0	0	0	1	0	1	11	1	6	1	1	0	3	1	0	0	0	0	1	21	4	26	Fungi	Ascomycota	Eurotiomycetes	Eurotiales	Aspergillaceae	Penicillium
DENOVO3646	0	1	0	0	0	1	0	0	0	0	0	0	11	5	7	0	2	0	1	0	0	0	0	0	2	0	25	1	28	Fungi	Ascomycota	Eurotiomycetes	Eurotiales	Aspergillaceae	Penicillium
DENOVO369	0	1	0	0	0	0	0	0	0	4	5	5	64	66	77	27	12	21	0	0	4	0	37	0	1	14	267	41	323	Fungi	Ascomycota	Eurotiomycetes	Eurotiales	Aspergillaceae	Penicillium
DENOVO3695	7	3	4	0	0	2	2	0	0	4	0	0	0	0	0	3	2	2	2	0	0	0	0	1	16	6	7	3	32	Fungi	Ascomycota	Eurotiomycetes	Eurotiales	Aspergillaceae	Penicillium
DENOVO3733	0	0	0	0	0	0	0	0	0	0	0	0	10	6	1	2	2	0	0	2	1	0	0	0	0	0	21	3	24	Fungi	Ascomycota	Eurotiomycetes	Eurotiales	Aspergillaceae	Penicillium
DENOVO3751	1	0	0	0	0	1	0	0	0	13	4	8	1	0	0	0	0	0	0	0	0	0	0	0	2	25	1	0	28	Fungi	Ascomycota	Eurotiomycetes	Eurotiales	Aspergillaceae	Penicillium
DENOVO3855	0	0	0	0	0	0	0	0	1	68	56	57	0	0	0	0	0	0	0	0	0	0	0	0	0	182	0	0	182	Fungi	Ascomycota	Eurotiomycetes	Eurotiales	Aspergillaceae	Penicillium
DENOVO389	0	0	0	2	2	0	26	58	56	2	5	10	7	5	3	38	39	78	33	5	0	1	22	0	4	157	170	61	392	Fungi	Ascomycota	Eurotiomycetes	Eurotiales	Aspergillaceae	Penicillium
DENOVO3891	0	0	0	0	0	0	0	1	0	0	0	0	0	0	0	0	2	0	1	0	9	0	0	0	0	1	2	10	13	Fungi	Ascomycota	Eurotiomycetes	Eurotiales	Aspergillaceae	Penicillium
DENOVO4027	0	0	0	0	0	1	1	8	2	0	0	0	0	0	0	0	0	0	9	3	0	0	6	0	1	11	0	18	30	Fungi	Ascomycota	Eurotiomycetes	Eurotiales	Aspergillaceae	Penicillium
DENOVO403	21	16	26	3	4	5	1	0	0	3	0	3	63	70	58	2	0	2	0	0	0	0	0	0	75	7	195	0	277	Fungi	Ascomycota	Eurotiomycetes	Eurotiales	Aspergillaceae	Penicillium
DENOVO4042	1	0	0	0	0	0	8	6	1	0	0	0	0	0	0	0	0	0	7	1	0	0	3	0	1	15	0	11	27	Fungi	Ascomycota	Eurotiomycetes	Eurotiales	Aspergillaceae	Penicillium
DENOVO4070	5	8	1	2	1	3	0	0	0	1	0	0	0	0	0	2	2	1	1	0	0	0	0	0	20	1	5	1	27	Fungi	Ascomycota	Eurotiomycetes	Eurotiales	Aspergillaceae	Penicillium
DENOVO410	3	2	2	7	14	9	4	5	3	3	0	1	52	35	61	29	30	24	38	5	3	3	23	2	37	16	231	74	358	Fungi	Ascomycota	Eurotiomycetes	Eurotiales	Aspergillaceae	Penicillium
DENOVO4124	1	0	0	0	1	2	1	8	0	2	3	0	0	0	0	2	6	7	2	0	0	0	0	0	4	14	15	2	35	Fungi	Ascomycota	Eurotiomycetes	Eurotiales	Aspergillaceae	Penicillium
DENOVO4223	0	0	1	0	0	0	2	3	0	2	2	0	0	0	0	6	6	11	2	0	0	0	0	0	1	9	23	2	35	Fungi	Ascomycota	Eurotiomycetes	Eurotiales	Aspergillaceae	Penicillium
DENOVO423	0	0	0	0	0	1	0	0	0	2	7	4	87	57	64	16	19	12	0	0	5	1	30	0	1	13	255	36	305	Fungi	Ascomycota	Eurotiomycetes	Eurotiales	Aspergillaceae	Penicillium
DENOVO4352	0	0	0	3	1	1	0	2	2	2	0	2	2	1	0	4	3	10	1	0	0	0	0	0	5	8	20	1	34	Fungi	Ascomycota	Eurotiomycetes	Eurotiales	Aspergillaceae	Penicillium
DENOVO444	6	1	6	11	7	10	3	6	6	1	1	1	36	36	34	15	20	18	31	4	5	2	26	1	41	18	159	69	287	Fungi	Ascomycota	Eurotiomycetes	Eurotiales	Aspergillaceae	Penicillium
DENOVO4612	0	0	1	1	0	0	1	0	1	3	1	4	1	2	1	0	0	0	1	5	0	0	1	0	2	10	4	7	23	Fungi	Ascomycota	Eurotiomycetes	Eurotiales	Aspergillaceae	Penicillium
DENOVO4692	0	0	0	0	0	0	3	6	3	0	0	1	0	0	0	4	3	7	0	0	0	0	0	0	0	13	14	0	27	Fungi	Ascomycota	Eurotiomycetes	Eurotiales	Aspergillaceae	Penicillium
DENOVO4703	0	0	0	1	0	0	0	0	0	0	0	0	4	6	4	0	0	1	0	0	0	0	1	0	1	0	15	1	17	Fungi	Ascomycota	Eurotiomycetes	Eurotiales	Aspergillaceae	Penicillium
DENOVO4786	0	0	0	7	8	4	1	3	1	0	0	2	0	0	0	0	0	0	0	1	0	0	0	0	19	7	0	1	27	Fungi	Ascomycota	Eurotiomycetes	Eurotiales	Aspergillaceae	Penicillium
DENOVO480	2	5	4	15	28	21	10	10	8	11	14	8	7	8	4	3	5	12	60	7	0	0	1	0	75	61	39	68	243	Fungi	Ascomycota	Eurotiomycetes	Eurotiales	Aspergillaceae	Penicillium
DENOVO488	3	7	7	26	22	36	8	9	12	5	5	6	11	7	9	4	4	5	13	24	4	0	4	0	101	45	40	45	231	Fungi	Ascomycota	Eurotiomycetes	Eurotiales	Aspergillaceae	Penicillium
DENOVO4880	1	1	0	1	1	1	0	0	0	0	1	0	0	2	2	5	6	4	2	1	6	0	0	0	5	1	19	9	34	Fungi	Ascomycota	Eurotiomycetes	Eurotiales	Aspergillaceae	Penicillium
DENOVO4898	0	2	3	3	1	5	5	4	2	3	2	6	12	9	14	0	3	1	0	3	0	0	1	0	14	22	39	4	79	Fungi	Ascomycota	Eurotiomycetes	Eurotiales	Aspergillaceae	Penicillium
DENOVO49	16	12	19	51	47	46	14	27	26	5	4	3	201	159	206	88	82	107	159	44	19	15	81	12	191	79	843	330	1443	Fungi	Ascomycota	Eurotiomycetes	Eurotiales	Aspergillaceae	Penicillium
DENOVO4982	0	0	0	0	0	0	0	0	0	0	0	0	6	6	3	0	0	0	0	0	0	0	0	0	0	0	15	0	15	Fungi	Ascomycota	Eurotiomycetes	Eurotiales	Aspergillaceae	Penicillium
DENOVO5042	0	0	0	0	0	1	1	3	0	6	1	0	0	0	0	0	1	5	1	0	0	0	0	0	1	11	6	1	19	Fungi	Ascomycota	Eurotiomycetes	Eurotiales	Aspergillaceae	Penicillium
DENOVO5119	0	0	0	0	0	0	1	1	0	0	0	0	0	0	1	1	0	1	1	11	1	0	1	4	0	2	3	18	23	Fungi	Ascomycota	Eurotiomycetes	Eurotiales	Aspergillaceae	Penicillium
DENOVO5228	0	0	0	0	0	0	0	4	4	0	0	0	0	1	0	2	8	6	0	0	0	0	0	0	0	8	17	0	25	Fungi	Ascomycota	Eurotiomycetes	Eurotiales	Aspergillaceae	Penicillium
DENOVO5304	0	1	1	2	1	3	1	0	0	3	1	1	1	0	1	1	1	3	1	0	0	0	1	0	8	6	7	2	23	Fungi	Ascomycota	Eurotiomycetes	Eurotiales	Aspergillaceae	Penicillium
DENOVO533	5	8	7	19	22	28	10	9	11	3	6	12	9	10	10	5	6	6	16	27	3	0	7	0	89	51	46	53	239	Fungi	Ascomycota	Eurotiomycetes	Eurotiales	Aspergillaceae	Penicillium
DENOVO537	16	22	19	5	6	8	1	0	0	5	2	2	49	51	50	1	2	1	2	0	0	1	0	0	76	10	154	3	243	Fungi	Ascomycota	Eurotiomycetes	Eurotiales	Aspergillaceae	Penicillium
DENOVO5389	0	0	0	4	5	3	0	0	0	2	5	5	0	0	0	0	0	0	0	0	0	0	0	0	12	12	0	0	24	Fungi	Ascomycota	Eurotiomycetes	Eurotiales	Aspergillaceae	Penicillium
DENOVO5426	0	0	0	0	0	0	0	0	0	1	0	0	5	2	6	0	0	0	0	0	0	0	0	0	0	1	13	0	14	Fungi	Ascomycota	Eurotiomycetes	Eurotiales	Aspergillaceae	Penicillium
DENOVO5541	0	0	0	2	2	2	1	4	2	0	0	0	0	0	0	0	0	0	0	0	0	0	0	0	6	7	0	0	13	Fungi	Ascomycota	Eurotiomycetes	Eurotiales	Aspergillaceae	Penicillium
DENOVO5544	0	0	0	0	0	0	2	1	0	0	0	0	0	0	0	1	1	0	0	5	0	1	1	0	0	3	2	7	12	Fungi	Ascomycota	Eurotiomycetes	Eurotiales	Aspergillaceae	Penicillium
DENOVO569	6	8	4	0	0	1	0	4	2	114	49	44	1	2	3	0	1	0	0	0	0	0	1	2	19	213	7	3	242	Fungi	Ascomycota	Eurotiomycetes	Eurotiales	Aspergillaceae	Penicillium
DENOVO5737	0	0	0	0	0	0	0	0	0	0	0	0	1	1	1	0	0	0	0	0	13	0	0	0	0	0	3	13	16	Fungi	Ascomycota	Eurotiomycetes	Eurotiales	Aspergillaceae	Penicillium
DENOVO5740	0	0	1	1	2	0	1	2	0	2	1	0	0	1	0	0	1	3	0	0	0	0	0	0	4	6	5	0	15	Fungi	Ascomycota	Eurotiomycetes	Eurotiales	Aspergillaceae	Penicillium
DENOVO5876	3	1	1	3	6	5	0	0	0	0	0	0	4	2	2	0	0	1	0	0	0	0	0	0	19	0	9	0	28	Fungi	Ascomycota	Eurotiomycetes	Eurotiales	Aspergillaceae	Penicillium
DENOVO595	1	0	1	4	5	5	0	0	0	0	0	0	59	68	43	4	4	1	8	3	0	5	0	5	16	0	179	21	216	Fungi	Ascomycota	Eurotiomycetes	Eurotiales	Aspergillaceae	Penicillium
DENOVO6275	0	0	0	0	0	0	0	0	0	0	0	0	3	5	4	0	0	0	0	0	0	0	0	1	0	0	12	1	13	Fungi	Ascomycota	Eurotiomycetes	Eurotiales	Aspergillaceae	Penicillium
DENOVO6286	2	2	0	0	0	0	0	1	2	0	2	1	2	1	0	0	0	0	0	0	0	0	0	0	4	6	3	0	13	Fungi	Ascomycota	Eurotiomycetes	Eurotiales	Aspergillaceae	Penicillium
DENOVO6290	0	0	0	0	0	0	0	2	0	0	0	0	0	5	1	0	0	1	0	0	0	0	0	0	0	2	7	0	9	Fungi	Ascomycota	Eurotiomycetes	Eurotiales	Aspergillaceae	Penicillium
DENOVO633	0	1	0	3	4	3	0	0	0	1	0	0	47	44	61	4	1	6	12	2	0	11	4	4	11	1	163	33	208	Fungi	Ascomycota	Eurotiomycetes	Eurotiales	Aspergillaceae	Penicillium
DENOVO6418	0	0	0	0	0	2	0	0	0	1	0	0	1	1	0	0	0	5	0	0	0	0	0	0	2	1	7	0	10	Fungi	Ascomycota	Eurotiomycetes	Eurotiales	Aspergillaceae	Penicillium
DENOVO6428	0	0	1	4	11	1	2	0	0	0	0	1	0	0	0	0	0	0	0	0	0	0	0	0	17	3	0	0	20	Fungi	Ascomycota	Eurotiomycetes	Eurotiales	Aspergillaceae	Penicillium
DENOVO651	4	3	4	9	14	9	5	5	4	24	15	21	9	12	11	4	2	3	0	8	10	1	5	6	43	74	41	30	188	Fungi	Ascomycota	Eurotiomycetes	Eurotiales	Aspergillaceae	Penicillium
DENOVO654	4	6	5	16	14	28	3	5	5	11	7	11	11	9	4	12	5	15	43	6	1	0	2	0	73	42	56	52	223	Fungi	Ascomycota	Eurotiomycetes	Eurotiales	Aspergillaceae	Penicillium
DENOVO6586	0	0	0	0	0	0	0	0	0	0	0	0	2	3	3	0	0	1	0	0	0	0	1	0	0	0	9	1	10	Fungi	Ascomycota	Eurotiomycetes	Eurotiales	Aspergillaceae	Penicillium
DENOVO6597	0	0	1	0	0	0	0	0	0	2	0	2	0	2	1	0	0	0	0	0	0	0	1	0	1	4	3	1	9	Fungi	Ascomycota	Eurotiomycetes	Eurotiales	Aspergillaceae	Penicillium
DENOVO6619	0	0	0	0	0	0	1	0	0	1	0	1	0	0	0	0	2	2	3	0	0	0	0	0	0	3	4	3	10	Fungi	Ascomycota	Eurotiomycetes	Eurotiales	Aspergillaceae	Penicillium
DENOVO673	0	0	0	0	0	0	3	6	7	2	4	4	0	0	0	3	6	10	22	0	101	0	0	0	0	26	19	123	168	Fungi	Ascomycota	Eurotiomycetes	Eurotiales	Aspergillaceae	Penicillium
DENOVO6819	0	0	0	0	0	0	1	2	0	0	0	0	0	0	0	0	0	0	2	0	1	2	0	0	0	3	0	5	8	Fungi	Ascomycota	Eurotiomycetes	Eurotiales	Aspergillaceae	Penicillium
DENOVO683	1	2	0	2	5	2	0	0	0	10	5	6	23	32	13	6	7	9	2	0	14	9	21	22	12	21	90	68	191	Fungi	Ascomycota	Eurotiomycetes	Eurotiales	Aspergillaceae	Penicillium
DENOVO6847	0	0	0	0	0	0	0	0	0	6	1	9	0	0	0	0	0	0	0	0	0	0	0	0	0	16	0	0	16	Fungi	Ascomycota	Eurotiomycetes	Eurotiales	Aspergillaceae	Penicillium
DENOVO7015	0	0	0	2	2	0	0	0	0	0	2	0	0	0	0	0	0	1	0	0	0	0	0	0	4	2	1	0	7	Fungi	Ascomycota	Eurotiomycetes	Eurotiales	Aspergillaceae	Penicillium
DENOVO7132	0	1	1	0	0	0	2	3	2	0	0	0	0	0	0	0	0	0	3	1	0	1	1	0	2	7	0	6	15	Fungi	Ascomycota	Eurotiomycetes	Eurotiales	Aspergillaceae	Penicillium
DENOVO726	2	1	1	4	2	0	1	0	1	12	11	3	10	18	12	9	7	11	1	1	20	7	21	25	10	28	67	75	180	Fungi	Ascomycota	Eurotiomycetes	Eurotiales	Aspergillaceae	Penicillium
DENOVO743	3	4	3	49	56	48	0	0	0	0	0	1	1	0	0	0	0	1	0	0	0	0	0	0	163	1	2	0	166	Fungi	Ascomycota	Eurotiomycetes	Eurotiales	Aspergillaceae	Penicillium
DENOVO7486	0	0	0	3	2	3	1	4	1	0	0	0	0	0	1	0	0	0	0	0	0	0	0	0	8	6	1	0	15	Fungi	Ascomycota	Eurotiomycetes	Eurotiales	Aspergillaceae	Penicillium
DENOVO7536	0	0	1	0	1	0	1	2	1	0	1	2	0	2	0	0	1	1	0	0	0	0	1	0	2	7	4	1	14	Fungi	Ascomycota	Eurotiomycetes	Eurotiales	Aspergillaceae	Penicillium
DENOVO766	0	0	0	0	0	0	4	0	2	1	6	1	0	0	0	5	12	8	16	0	105	0	0	0	0	14	25	121	160	Fungi	Ascomycota	Eurotiomycetes	Eurotiales	Aspergillaceae	Penicillium
DENOVO767	14	5	6	2	1	2	0	4	7	55	18	9	0	0	0	0	7	28	8	22	0	1	4	0	30	93	35	35	193	Fungi	Ascomycota	Eurotiomycetes	Eurotiales	Aspergillaceae	Penicillium
DENOVO771	5	5	9	13	9	13	4	3	5	18	7	14	13	15	14	3	3	9	0	9	5	1	2	4	54	51	57	21	183	Fungi	Ascomycota	Eurotiomycetes	Eurotiales	Aspergillaceae	Penicillium
DENOVO776	8	3	6	1	1	0	0	1	1	101	34	42	0	3	2	0	1	1	0	0	0	0	1	2	19	179	7	3	208	Fungi	Ascomycota	Eurotiomycetes	Eurotiales	Aspergillaceae	Penicillium
DENOVO7813	0	0	0	1	1	1	1	1	3	0	0	0	0	0	0	0	0	0	0	0	0	0	0	0	3	5	0	0	8	Fungi	Ascomycota	Eurotiomycetes	Eurotiales	Aspergillaceae	Penicillium
DENOVO7826	0	0	0	0	0	0	0	0	0	0	0	0	1	5	2	0	0	0	0	0	0	0	0	0	0	0	8	0	8	Fungi	Ascomycota	Eurotiomycetes	Eurotiales	Aspergillaceae	Penicillium
DENOVO79	24	21	18	58	84	79	33	35	27	48	32	43	58	63	57	38	21	47	195	24	4	0	7	4	284	218	284	234	1020	Fungi	Ascomycota	Eurotiomycetes	Eurotiales	Aspergillaceae	Penicillium
DENOVO795	5	2	2	16	16	17	0	1	1	1	0	0	26	38	36	0	1	0	0	2	0	0	0	0	58	3	101	2	164	Fungi	Ascomycota	Eurotiomycetes	Eurotiales	Aspergillaceae	Penicillium
DENOVO8025	0	0	0	0	0	0	0	0	0	0	0	0	0	0	0	0	0	0	0	0	5	0	0	0	0	0	0	5	5	Fungi	Ascomycota	Eurotiomycetes	Eurotiales	Aspergillaceae	Penicillium
DENOVO81	18	17	15	39	34	44	26	16	10	2	3	1	140	134	160	59	57	70	110	25	15	14	70	12	167	58	620	246	1091	Fungi	Ascomycota	Eurotiomycetes	Eurotiales	Aspergillaceae	Penicillium
DENOVO8119	0	0	0	3	0	0	0	3	2	0	0	0	0	0	0	0	0	0	0	0	0	0	0	0	3	5	0	0	8	Fungi	Ascomycota	Eurotiomycetes	Eurotiales	Aspergillaceae	Penicillium
DENOVO817	10	8	16	11	11	12	11	9	9	3	4	2	3	6	4	3	2	2	0	0	0	0	8	2	68	38	20	10	136	Fungi	Ascomycota	Eurotiomycetes	Eurotiales	Aspergillaceae	Penicillium
DENOVO8299	1	0	1	0	2	1	0	0	0	0	0	1	6	3	6	1	4	1	0	0	4	0	0	0	5	1	21	4	31	Fungi	Ascomycota	Eurotiomycetes	Eurotiales	Aspergillaceae	Penicillium
DENOVO8333	0	0	0	0	0	0	0	0	0	0	0	0	1	3	1	0	0	0	0	0	6	0	0	0	0	0	5	6	11	Fungi	Ascomycota	Eurotiomycetes	Eurotiales	Aspergillaceae	Penicillium
DENOVO8418	0	0	0	1	2	5	0	0	0	0	0	0	0	0	0	0	0	0	0	0	0	0	0	0	8	0	0	0	8	Fungi	Ascomycota	Eurotiomycetes	Eurotiales	Aspergillaceae	Penicillium
DENOVO8438	3	4	3	0	1	1	2	4	1	0	0	0	0	0	0	0	0	0	0	0	0	0	0	0	12	7	0	0	19	Fungi	Ascomycota	Eurotiomycetes	Eurotiales	Aspergillaceae	Penicillium
DENOVO847	7	6	4	3	1	2	0	1	10	36	10	10	0	0	0	0	5	18	11	17	0	0	6	0	23	67	23	34	147	Fungi	Ascomycota	Eurotiomycetes	Eurotiales	Aspergillaceae	Penicillium
DENOVO8525	0	0	0	0	0	0	0	2	0	4	7	4	0	0	0	0	0	0	0	0	0	0	0	0	0	17	0	0	17	Fungi	Ascomycota	Eurotiomycetes	Eurotiales	Aspergillaceae	Penicillium
DENOVO867	3	5	3	12	9	11	1	1	2	5	3	4	11	13	10	4	0	1	14	0	27	0	0	0	43	16	39	41	139	Fungi	Ascomycota	Eurotiomycetes	Eurotiales	Aspergillaceae	Penicillium
DENOVO8805	0	0	0	0	0	0	0	1	2	0	0	0	0	0	0	1	2	3	0	0	0	0	0	0	0	3	6	0	9	Fungi	Ascomycota	Eurotiomycetes	Eurotiales	Aspergillaceae	Penicillium
DENOVO885	5	8	6	13	13	11	0	0	0	0	2	0	22	21	31	0	0	0	0	2	0	0	0	0	56	2	74	2	134	Fungi	Ascomycota	Eurotiomycetes	Eurotiales	Aspergillaceae	Penicillium
DENOVO8890	0	1	0	0	1	1	0	1	1	2	2	1	0	0	0	0	2	1	0	0	0	0	0	0	3	7	3	0	13	Fungi	Ascomycota	Eurotiomycetes	Eurotiales	Aspergillaceae	Penicillium
DENOVO894	1	2	2	7	5	6	3	1	2	0	1	0	18	14	17	8	9	5	22	4	2	1	12	1	23	7	71	42	143	Fungi	Ascomycota	Eurotiomycetes	Eurotiales	Aspergillaceae	Penicillium
DENOVO90	34	41	32	111	96	115	39	43	39	20	26	30	26	32	33	21	25	24	46	90	8	0	37	0	429	197	161	181	968	Fungi	Ascomycota	Eurotiomycetes	Eurotiales	Aspergillaceae	Penicillium
DENOVO91	31	32	32	105	84	146	42	48	46	22	16	28	33	22	32	19	20	18	45	102	13	0	29	0	430	202	144	189	965	Fungi	Ascomycota	Eurotiomycetes	Eurotiales	Aspergillaceae	Penicillium
DENOVO9135	0	0	0	0	0	0	0	2	0	1	0	0	0	0	0	3	1	1	0	2	0	0	0	0	0	3	5	2	10	Fungi	Ascomycota	Eurotiomycetes	Eurotiales	Aspergillaceae	Penicillium
DENOVO93	25	22	24	53	58	74	25	33	28	42	33	47	40	59	44	26	23	50	182	13	6	0	4	3	256	208	242	208	914	Fungi	Ascomycota	Eurotiomycetes	Eurotiales	Aspergillaceae	Penicillium
DENOVO932	6	2	6	38	22	32	0	0	1	0	0	1	0	0	0	0	0	0	11	4	0	0	35	0	106	2	0	50	158	Fungi	Ascomycota	Eurotiomycetes	Eurotiales	Aspergillaceae	Penicillium
DENOVO9438	2	2	0	0	0	1	0	0	0	0	0	0	0	0	0	0	0	0	0	1	0	0	0	0	5	0	0	1	6	Fungi	Ascomycota	Eurotiomycetes	Eurotiales	Aspergillaceae	Penicillium
DENOVO946	0	0	2	0	1	0	0	0	0	0	0	0	41	33	40	4	5	2	0	0	0	0	0	2	3	0	125	2	130	Fungi	Ascomycota	Eurotiomycetes	Eurotiales	Aspergillaceae	Penicillium
DENOVO9654	0	0	0	0	0	0	0	0	0	0	0	0	1	3	1	0	0	0	0	0	0	0	0	0	0	0	5	0	5	Fungi	Ascomycota	Eurotiomycetes	Eurotiales	Aspergillaceae	Penicillium
DENOVO9912	0	0	0	0	0	2	0	0	2	2	0	0	0	0	0	0	0	0	0	0	0	0	0	0	2	4	0	0	6	Fungi	Ascomycota	Eurotiomycetes	Eurotiales	Aspergillaceae	Penicillium
DENOVO1702	17	17	17	0	0	0	1	0	0	0	0	0	0	0	0	1	0	0	0	0	0	0	0	0	51	1	1	0	53	Fungi	Ascomycota	Eurotiomycetes	Eurotiales	Elaphomycetaceae	Elaphomyces	Elaphomyces muricatus
DENOVO2257	18	12	10	0	0	0	0	0	0	0	0	0	0	0	0	0	0	0	0	0	0	0	0	0	40	0	0	0	40	Fungi	Ascomycota	Eurotiomycetes	Eurotiales	Elaphomycetaceae	Elaphomyces	Elaphomyces muricatus
DENOVO2852	9	7	8	0	0	0	0	0	0	0	0	0	0	0	0	1	0	0	0	0	0	0	0	0	24	0	1	0	25	Fungi	Ascomycota	Eurotiomycetes	Eurotiales	Elaphomycetaceae	Elaphomyces	Elaphomyces muricatus
DENOVO2900	11	6	11	0	0	0	0	0	0	0	0	0	0	0	0	0	0	0	0	0	0	0	0	0	28	0	0	0	28	Fungi	Ascomycota	Eurotiomycetes	Eurotiales	Elaphomycetaceae	Elaphomyces	Elaphomyces muricatus
DENOVO497	63	77	60	0	0	0	0	0	0	0	0	0	0	0	0	1	4	2	0	0	0	0	0	0	200	0	7	0	207	Fungi	Ascomycota	Eurotiomycetes	Eurotiales	Elaphomycetaceae	Elaphomyces	Elaphomyces muricatus
DENOVO617	46	61	57	0	0	0	1	0	0	0	0	0	0	0	0	0	0	0	0	0	0	0	0	0	164	1	0	0	165	Fungi	Ascomycota	Eurotiomycetes	Eurotiales	Elaphomycetaceae	Elaphomyces	Elaphomyces muricatus
DENOVO1024	11	13	10	26	26	22	0	1	0	0	0	0	0	0	0	0	0	0	0	0	0	0	0	0	108	1	0	0	109	Fungi	Ascomycota	Eurotiomycetes	Eurotiales	Elaphomycetaceae	Elaphomyces
DENOVO11931	1	0	2	0	0	0	0	0	0	0	0	0	0	0	0	0	0	0	0	0	0	0	0	0	3	0	0	0	3	Fungi	Ascomycota	Eurotiomycetes	Eurotiales	Elaphomycetaceae	Elaphomyces
DENOVO1200	8	6	9	18	26	15	0	0	0	0	0	0	0	0	0	0	3	0	0	0	0	0	0	0	82	0	3	0	85	Fungi	Ascomycota	Eurotiomycetes	Eurotiales	Elaphomycetaceae	Elaphomyces
DENOVO12796	3	1	1	3	2	3	0	0	0	0	0	0	0	0	0	0	0	0	0	0	0	0	0	0	13	0	0	0	13	Fungi	Ascomycota	Eurotiomycetes	Eurotiales	Elaphomycetaceae	Elaphomyces
DENOVO2523	0	0	0	0	0	0	0	0	0	0	0	0	0	0	0	13	27	26	0	0	0	0	0	0	0	0	66	0	66	Fungi	Ascomycota	Eurotiomycetes	Eurotiales	Elaphomycetaceae	Elaphomyces
DENOVO2557	0	0	0	0	0	0	0	0	0	0	0	0	0	0	0	22	24	16	0	0	0	0	0	0	0	0	62	0	62	Fungi	Ascomycota	Eurotiomycetes	Eurotiales	Elaphomycetaceae	Elaphomyces
DENOVO3124	7	3	3	6	9	5	0	0	0	0	0	0	0	0	0	0	0	0	0	0	0	0	0	0	33	0	0	0	33	Fungi	Ascomycota	Eurotiomycetes	Eurotiales	Elaphomycetaceae	Elaphomyces
DENOVO3717	4	3	2	5	5	7	0	0	0	0	0	0	0	0	0	0	0	0	0	0	0	0	0	0	26	0	0	0	26	Fungi	Ascomycota	Eurotiomycetes	Eurotiales	Elaphomycetaceae	Elaphomyces
DENOVO4828	7	6	2	0	0	0	0	0	0	0	0	0	0	0	0	1	1	0	0	0	0	0	0	0	15	0	2	0	17	Fungi	Ascomycota	Eurotiomycetes	Eurotiales	Elaphomycetaceae	Elaphomyces
DENOVO4871	0	0	1	3	2	3	0	1	0	0	0	0	0	0	0	0	0	0	0	0	0	0	0	0	9	1	0	0	10	Fungi	Ascomycota	Eurotiomycetes	Eurotiales	Elaphomycetaceae	Elaphomyces
DENOVO4873	4	6	4	0	0	0	0	0	0	0	0	0	0	0	0	0	0	0	0	0	0	0	0	0	14	0	0	0	14	Fungi	Ascomycota	Eurotiomycetes	Eurotiales	Elaphomycetaceae	Elaphomyces
DENOVO5753	0	0	0	0	0	0	0	0	0	0	0	0	0	0	0	6	9	5	0	0	0	0	0	0	0	0	20	0	20	Fungi	Ascomycota	Eurotiomycetes	Eurotiales	Elaphomycetaceae	Elaphomyces
DENOVO6550	0	0	0	0	0	0	0	0	0	0	0	0	0	0	0	4	3	3	0	0	0	0	0	0	0	0	10	0	10	Fungi	Ascomycota	Eurotiomycetes	Eurotiales	Elaphomycetaceae	Elaphomyces
DENOVO8232	2	2	5	0	0	0	0	0	0	0	0	0	0	0	0	0	0	0	0	0	0	0	0	0	9	0	0	0	9	Fungi	Ascomycota	Eurotiomycetes	Eurotiales	Elaphomycetaceae	Elaphomyces
DENOVO8483	0	0	0	0	0	0	0	0	0	0	0	0	0	0	0	4	4	4	0	0	0	0	0	0	0	0	12	0	12	Fungi	Ascomycota	Eurotiomycetes	Eurotiales	Elaphomycetaceae	Elaphomyces
DENOVO9359	0	0	0	0	0	0	0	0	0	0	0	0	0	0	0	4	5	1	0	0	0	0	0	0	0	0	10	0	10	Fungi	Ascomycota	Eurotiomycetes	Eurotiales	Elaphomycetaceae	Elaphomyces
DENOVO1051	0	0	1	38	37	43	0	0	0	0	0	1	0	0	0	0	0	0	0	0	0	0	0	0	119	1	0	0	120	Fungi	Ascomycota	Eurotiomycetes	Eurotiales	Trichocomaceae	Rasamsonia
DENOVO3043	1	0	0	5	13	3	0	0	0	0	0	0	0	0	0	0	0	0	0	0	0	0	0	0	22	0	0	0	22	Fungi	Ascomycota	Eurotiomycetes	Eurotiales	Trichocomaceae	Rasamsonia
DENOVO3053	0	0	0	9	11	13	0	0	0	0	0	0	0	0	0	0	0	0	0	0	0	0	0	0	33	0	0	0	33	Fungi	Ascomycota	Eurotiomycetes	Eurotiales	Trichocomaceae	Rasamsonia
DENOVO797	1	0	0	36	57	65	0	0	0	0	0	0	0	0	0	0	0	0	0	0	0	0	0	0	159	0	0	0	159	Fungi	Ascomycota	Eurotiomycetes	Eurotiales	Trichocomaceae	Rasamsonia
DENOVO1926	9	8	15	1	2	1	1	1	1	0	0	0	0	0	2	0	0	0	0	0	0	0	0	0	36	3	2	0	41	Fungi	Ascomycota	Eurotiomycetes	Eurotiales	Trichocomaceae	Sagenomella
DENOVO1966	2	4	3	0	3	0	0	4	5	8	3	2	1	2	0	7	6	4	0	0	1	0	0	6	12	22	20	7	61	Fungi	Ascomycota	Eurotiomycetes	Eurotiales	Trichocomaceae	Sagenomella
DENOVO2252	6	5	7	1	0	0	6	3	6	0	0	1	0	0	0	2	0	0	0	0	0	0	0	0	19	16	2	0	37	Fungi	Ascomycota	Eurotiomycetes	Eurotiales	Trichocomaceae	Sagenomella
DENOVO2580	2	1	0	1	0	0	1	0	1	6	2	4	0	0	0	4	0	8	0	0	2	0	2	3	4	14	12	7	37	Fungi	Ascomycota	Eurotiomycetes	Eurotiales	Trichocomaceae	Sagenomella
DENOVO2638	5	9	7	0	0	0	7	3	5	1	1	2	2	0	0	1	1	0	0	0	0	0	0	0	21	19	4	0	44	Fungi	Ascomycota	Eurotiomycetes	Eurotiales	Trichocomaceae	Sagenomella
DENOVO2912	5	10	3	5	2	1	0	0	1	0	0	0	0	1	1	0	0	0	0	0	0	0	0	0	26	1	2	0	29	Fungi	Ascomycota	Eurotiomycetes	Eurotiales	Trichocomaceae	Sagenomella
DENOVO3014	3	3	3	0	0	0	3	3	6	1	1	1	0	0	0	0	0	2	0	0	0	0	0	0	9	15	2	0	26	Fungi	Ascomycota	Eurotiomycetes	Eurotiales	Trichocomaceae	Sagenomella
DENOVO3740	4	2	2	1	0	0	4	7	3	0	0	0	0	0	0	1	0	1	0	0	0	0	0	0	9	14	2	0	25	Fungi	Ascomycota	Eurotiomycetes	Eurotiales	Trichocomaceae	Sagenomella
DENOVO3871	1	1	2	0	1	0	2	0	0	2	2	4	0	1	0	2	3	4	0	0	1	0	0	1	5	10	10	2	27	Fungi	Ascomycota	Eurotiomycetes	Eurotiales	Trichocomaceae	Sagenomella
DENOVO3885	6	2	3	0	0	1	1	0	1	0	0	0	0	1	0	0	0	0	0	0	0	0	0	0	12	2	1	0	15	Fungi	Ascomycota	Eurotiomycetes	Eurotiales	Trichocomaceae	Sagenomella
DENOVO3951	9	0	3	1	0	0	0	0	0	0	0	0	0	0	1	0	0	0	0	0	0	0	0	0	13	0	1	0	14	Fungi	Ascomycota	Eurotiomycetes	Eurotiales	Trichocomaceae	Sagenomella
DENOVO4448	0	0	0	0	0	0	0	0	0	10	6	19	0	0	0	0	0	0	0	0	0	0	0	0	0	35	0	0	35	Fungi	Ascomycota	Eurotiomycetes	Eurotiales	Trichocomaceae	Sagenomella
DENOVO584	11	13	11	1	0	3	9	12	6	26	22	31	2	3	6	17	18	16	4	5	13	4	7	7	39	106	62	40	247	Fungi	Ascomycota	Eurotiomycetes	Eurotiales	Trichocomaceae	Sagenomella
DENOVO6139	0	0	0	0	0	0	0	0	0	7	3	8	0	0	0	0	0	0	0	0	0	0	0	0	0	18	0	0	18	Fungi	Ascomycota	Eurotiomycetes	Eurotiales	Trichocomaceae	Sagenomella
DENOVO680	22	20	26	0	1	0	23	32	20	1	1	3	0	0	0	0	2	1	0	0	0	0	3	1	69	80	3	4	156	Fungi	Ascomycota	Eurotiomycetes	Eurotiales	Trichocomaceae	Sagenomella
DENOVO7452	1	0	0	7	5	9	0	0	0	0	2	1	0	0	0	0	1	0	0	0	0	0	0	0	22	3	1	0	26	Fungi	Ascomycota	Eurotiomycetes	Eurotiales	Trichocomaceae	Sagenomella
DENOVO753	16	16	24	1	1	1	20	37	27	0	4	0	0	0	0	4	3	4	0	0	0	0	1	2	59	88	11	3	161	Fungi	Ascomycota	Eurotiomycetes	Eurotiales	Trichocomaceae	Sagenomella
DENOVO755	37	33	35	4	9	7	3	4	8	0	0	0	0	1	0	0	0	2	0	0	0	0	0	0	125	15	3	0	143	Fungi	Ascomycota	Eurotiomycetes	Eurotiales	Trichocomaceae	Sagenomella
DENOVO833	29	27	27	3	6	2	3	2	5	0	0	0	1	0	1	0	2	1	0	0	0	0	0	0	94	10	5	0	109	Fungi	Ascomycota	Eurotiomycetes	Eurotiales	Trichocomaceae	Sagenomella
DENOVO8351	0	0	0	0	0	0	5	7	14	0	0	0	0	0	0	0	0	0	0	0	0	0	0	2	0	26	0	2	28	Fungi	Ascomycota	Eurotiomycetes	Eurotiales	Trichocomaceae	Sagenomella
DENOVO11135	0	0	0	0	0	0	0	0	0	0	0	0	3	0	3	0	0	0	0	0	0	0	0	0	0	0	6	0	6	Fungi	Ascomycota	Eurotiomycetes	Eurotiales	Trichocomaceae	Talaromyces	Talaromyces acaricola
DENOVO11781	0	0	0	3	0	1	0	0	0	0	0	0	0	0	0	0	0	0	0	0	0	0	0	0	4	0	0	0	4	Fungi	Ascomycota	Eurotiomycetes	Eurotiales	Trichocomaceae	Talaromyces	Talaromyces acaricola
DENOVO8843	0	0	0	0	0	0	1	8	4	0	0	0	0	0	0	0	0	0	0	0	0	0	0	0	0	13	0	0	13	Fungi	Ascomycota	Eurotiomycetes	Eurotiales	Trichocomaceae	Talaromyces	Talaromyces acaricola
DENOVO9238	0	0	0	1	0	0	0	1	0	0	0	0	3	6	2	0	0	0	0	0	0	0	0	0	1	1	11	0	13	Fungi	Ascomycota	Eurotiomycetes	Eurotiales	Trichocomaceae	Talaromyces	Talaromyces acaricola
DENOVO9911	0	0	0	0	0	2	0	0	0	1	0	2	0	0	0	0	0	0	0	0	0	0	0	0	2	3	0	0	5	Fungi	Ascomycota	Eurotiomycetes	Eurotiales	Trichocomaceae	Talaromyces	Talaromyces acaricola
DENOVO10206	1	0	0	0	0	0	0	0	0	0	0	1	0	0	0	7	3	4	0	0	0	0	0	0	1	1	14	0	16	Fungi	Ascomycota	Eurotiomycetes	Eurotiales	Trichocomaceae	Talaromyces	Talaromyces erythromellis
DENOVO9185	0	0	0	0	0	0	0	0	0	1	0	0	0	0	0	5	3	3	0	0	0	0	0	0	0	1	11	0	12	Fungi	Ascomycota	Eurotiomycetes	Eurotiales	Trichocomaceae	Talaromyces	Talaromyces erythromellis
DENOVO12287	0	0	0	0	0	0	0	0	0	0	0	0	0	0	0	0	0	0	0	0	1	0	0	0	0	0	0	1	1	Fungi	Ascomycota	Eurotiomycetes	Eurotiales	Trichocomaceae	Talaromyces	Talaromyces leycettanus
DENOVO7037	0	0	0	0	0	0	0	0	0	0	0	1	0	0	0	0	0	0	0	0	9	0	0	0	0	1	0	9	10	Fungi	Ascomycota	Eurotiomycetes	Eurotiales	Trichocomaceae	Talaromyces	Talaromyces leycettanus
DENOVO7569	0	0	0	0	0	0	0	0	0	0	0	0	0	0	0	0	0	0	0	0	10	0	0	0	0	0	0	10	10	Fungi	Ascomycota	Eurotiomycetes	Eurotiales	Trichocomaceae	Talaromyces	Talaromyces leycettanus
DENOVO12737	0	0	0	0	0	0	1	1	0	0	0	0	0	0	0	7	8	9	0	0	0	0	0	0	0	2	24	0	26	Fungi	Ascomycota	Eurotiomycetes	Eurotiales	Trichocomaceae	Talaromyces	Talaromyces minioluteus
DENOVO6902	0	0	0	0	0	0	0	0	0	0	1	0	0	0	0	10	2	14	0	0	0	0	0	0	0	1	26	0	27	Fungi	Ascomycota	Eurotiomycetes	Eurotiales	Trichocomaceae	Talaromyces	Talaromyces minioluteus
DENOVO8053	0	0	0	0	0	0	0	0	0	0	0	0	3	0	3	1	0	1	0	0	0	0	0	0	0	0	8	0	8	Fungi	Ascomycota	Eurotiomycetes	Eurotiales	Trichocomaceae	Talaromyces	Talaromyces radicus
DENOVO8636	0	0	0	0	0	0	0	0	0	0	0	0	1	2	2	1	0	4	0	0	0	0	0	0	0	0	10	0	10	Fungi	Ascomycota	Eurotiomycetes	Eurotiales	Trichocomaceae	Talaromyces	Talaromyces radicus
DENOVO11080	0	0	0	0	0	0	0	2	5	0	0	0	0	0	0	0	0	0	0	0	0	0	0	0	0	7	0	0	7	Fungi	Ascomycota	Eurotiomycetes	Eurotiales	Trichocomaceae	Talaromyces	Talaromyces wortmannii
DENOVO11243	0	0	0	0	0	0	2	4	2	0	0	0	0	0	0	0	1	1	0	0	0	0	0	0	0	8	2	0	10	Fungi	Ascomycota	Eurotiomycetes	Eurotiales	Trichocomaceae	Talaromyces	Talaromyces wortmannii
DENOVO3390	0	0	0	0	0	0	7	13	10	0	0	0	0	0	0	1	2	1	0	0	0	0	0	0	0	30	4	0	34	Fungi	Ascomycota	Eurotiomycetes	Eurotiales	Trichocomaceae	Talaromyces	Talaromyces wortmannii
DENOVO3619	0	0	0	0	0	0	9	12	6	0	0	0	0	0	0	2	0	1	0	0	0	0	0	0	0	27	3	0	30	Fungi	Ascomycota	Eurotiomycetes	Eurotiales	Trichocomaceae	Talaromyces	Talaromyces wortmannii
DENOVO9418	0	0	0	0	0	0	0	1	2	0	0	0	0	0	0	0	0	0	0	0	0	0	0	0	0	3	0	0	3	Fungi	Ascomycota	Eurotiomycetes	Eurotiales	Trichocomaceae	Talaromyces	Talaromyces wortmannii
DENOVO9993	0	0	0	0	0	0	4	4	1	0	0	0	0	0	0	1	0	0	0	0	0	0	0	0	0	9	1	0	10	Fungi	Ascomycota	Eurotiomycetes	Eurotiales	Trichocomaceae	Talaromyces	Talaromyces wortmannii
DENOVO10128	0	4	4	0	0	0	0	0	0	0	0	0	0	0	0	0	0	0	0	0	0	0	0	0	8	0	0	0	8	Fungi	Ascomycota	Eurotiomycetes	Eurotiales	Trichocomaceae	Talaromyces
DENOVO1044	0	0	0	9	6	4	0	0	0	0	0	0	29	31	31	6	9	4	0	0	0	0	0	0	19	0	110	0	129	Fungi	Ascomycota	Eurotiomycetes	Eurotiales	Trichocomaceae	Talaromyces
DENOVO10548	0	0	1	0	0	0	0	0	0	0	0	0	3	0	3	0	0	0	0	0	0	0	0	0	1	0	6	0	7	Fungi	Ascomycota	Eurotiomycetes	Eurotiales	Trichocomaceae	Talaromyces
DENOVO10981	0	0	0	2	3	3	0	0	0	0	0	0	0	0	0	0	0	0	0	0	0	0	0	0	8	0	0	0	8	Fungi	Ascomycota	Eurotiomycetes	Eurotiales	Trichocomaceae	Talaromyces
DENOVO1103	39	28	24	1	1	0	0	0	0	0	0	0	0	0	0	1	0	0	0	0	0	0	0	0	93	0	1	0	94	Fungi	Ascomycota	Eurotiomycetes	Eurotiales	Trichocomaceae	Talaromyces
DENOVO11033	0	1	0	0	0	0	0	0	0	0	0	0	0	0	0	0	0	0	0	0	0	0	1	2	1	0	0	3	4	Fungi	Ascomycota	Eurotiomycetes	Eurotiales	Trichocomaceae	Talaromyces
DENOVO1105	0	0	0	4	8	5	0	2	0	0	0	0	29	22	31	4	4	8	0	0	0	0	0	0	17	2	98	0	117	Fungi	Ascomycota	Eurotiomycetes	Eurotiales	Trichocomaceae	Talaromyces
[truncated: 9,978 more rows]

## Sheet: Table_S4B_Bacteria
Table S4B. Dataset of bacterial community in cork oak rhizhospheric soil obtained by sequencing of hypervariable V5-V7 region of 16S . Dataset subsampled to 25 087 ASV in each sample.
#ASV ID	Hyper-humid						Humid						Sub-humid						Semi-arid						Bioclimate				Total	Taxonomic classification
	Peneda Gerês - ER			Peneda Gerês - RC			Limãos			Alcobaça			Gavião			Grândola			Herdade Contenda - CT			Herdade Contenda - MA			Hyper-humid	Humid	Sub-humid	Semi-arid		Kingdom	Phylum	Class	Order	Family	Genus	Species
	PG-ER_1	PG-ER_2	PG-ER_3	PG-RC_1	PG-RC_2	PG-RC_3	LI_1	LI_2	LI_3	AL_1	AL_2	AL_3	GV_1	GV_2	GV_3	GR_1	GR_2	GR_3	HC-CT_1	HC-CT_2	HC-CT_3	HC-MA_1	HC-MA_2	HC-MA_3
DENOVO9644	3	1	0	2	0	0	2	3	0	10	8	5	0	0	0	0	0	0	0	0	0	1	0	0	6	28	0	1	35	Bacteria	Acidobacteria	Acidobacteriia	Acidobacteriales	Acidobacteriaceae (Subgroup 1)	Acidicapsa
DENOVO7166	0	2	2	1	0	1	0	4	2	0	2	1	0	0	0	0	0	0	0	0	0	0	0	0	6	9	0	0	15	Bacteria	Acidobacteria	Acidobacteriia	Acidobacteriales	Acidobacteriaceae (Subgroup 1)	Acidicapsa
DENOVO10880	1	0	0	0	0	0	2	1	2	0	0	0	0	0	0	0	0	0	0	0	0	0	0	0	1	5	0	0	6	Bacteria	Acidobacteria	Acidobacteriia	Acidobacteriales	Acidobacteriaceae (Subgroup 1)	Acidicapsa
DENOVO40	16	24	14	32	38	39	40	45	19	122	111	103	43	27	23	10	25	16	15	5	92	3	3	1	163	440	144	119	866	Bacteria	Acidobacteria	Acidobacteriia	Acidobacteriales	Acidobacteriaceae (Subgroup 1)	Acidipila
DENOVO48	16	14	12	39	17	37	29	15	25	90	104	104	22	21	17	13	16	17	10	6	68	3	6	6	135	367	106	99	707	Bacteria	Acidobacteria	Acidobacteriia	Acidobacteriales	Acidobacteriaceae (Subgroup 1)	Acidipila
DENOVO77	8	10	8	20	32	24	17	11	18	58	68	70	3	9	19	15	10	13	11	7	43	1	6	3	102	242	69	71	484	Bacteria	Acidobacteria	Acidobacteriia	Acidobacteriales	Acidobacteriaceae (Subgroup 1)	Acidipila
DENOVO106	5	6	11	26	20	23	15	8	10	56	57	51	2	13	19	9	5	9	4	5	29	3	5	1	91	197	57	47	392	Bacteria	Acidobacteria	Acidobacteriia	Acidobacteriales	Acidobacteriaceae (Subgroup 1)	Acidipila
DENOVO905	5	7	5	8	4	3	3	2	3	12	7	17	13	7	5	4	2	1	2	0	0	0	0	1	32	44	32	3	111	Bacteria	Acidobacteria	Acidobacteriia	Acidobacteriales	Acidobacteriaceae (Subgroup 1)	Acidipila
DENOVO1117	5	5	7	2	4	10	1	0	1	6	2	3	5	4	4	4	1	2	1	2	5	0	3	0	33	13	20	11	77	Bacteria	Acidobacteria	Acidobacteriia	Acidobacteriales	Acidobacteriaceae (Subgroup 1)	Acidipila
DENOVO6149	2	1	2	7	4	4	0	0	1	1	2	2	1	0	1	0	0	3	0	0	34	0	0	0	20	6	5	34	65	Bacteria	Acidobacteria	Acidobacteriia	Acidobacteriales	Acidobacteriaceae (Subgroup 1)	Acidipila
DENOVO3727	0	3	3	3	1	2	3	1	1	4	1	6	7	3	5	0	1	1	4	1	12	0	0	0	12	16	17	17	62	Bacteria	Acidobacteria	Acidobacteriia	Acidobacteriales	Acidobacteriaceae (Subgroup 1)	Acidipila
DENOVO2033	5	3	8	0	1	0	0	0	0	20	11	13	0	0	0	0	0	1	0	0	0	0	0	0	17	44	1	0	62	Bacteria	Acidobacteria	Acidobacteriia	Acidobacteriales	Acidobacteriaceae (Subgroup 1)	Acidipila
DENOVO2045	5	2	0	7	5	3	2	3	1	5	4	5	0	2	4	1	2	4	0	1	1	2	1	0	22	20	13	5	60	Bacteria	Acidobacteria	Acidobacteriia	Acidobacteriales	Acidobacteriaceae (Subgroup 1)	Acidipila
DENOVO2133	5	2	5	2	4	2	2	1	3	3	5	5	0	2	6	0	1	1	1	0	1	1	1	1	20	19	10	5	54	Bacteria	Acidobacteria	Acidobacteriia	Acidobacteriales	Acidobacteriaceae (Subgroup 1)	Acidipila
DENOVO2299	3	3	6	0	0	1	0	0	0	15	14	12	0	0	0	0	0	0	0	0	0	0	0	0	13	41	0	0	54	Bacteria	Acidobacteria	Acidobacteriia	Acidobacteriales	Acidobacteriaceae (Subgroup 1)	Acidipila
DENOVO2144	5	3	7	0	1	1	0	0	0	12	13	9	0	0	0	0	0	0	0	0	0	0	0	0	17	34	0	0	51	Bacteria	Acidobacteria	Acidobacteriia	Acidobacteriales	Acidobacteriaceae (Subgroup 1)	Acidipila
DENOVO3368	6	8	4	1	0	3	1	0	0	4	3	6	3	3	1	1	1	0	0	0	3	1	0	0	22	14	9	4	49	Bacteria	Acidobacteria	Acidobacteriia	Acidobacteriales	Acidobacteriaceae (Subgroup 1)	Acidipila
DENOVO3115	6	6	6	0	4	0	5	4	4	1	2	5	1	0	0	0	0	0	0	1	0	0	2	0	22	21	1	3	47	Bacteria	Acidobacteria	Acidobacteriia	Acidobacteriales	Acidobacteriaceae (Subgroup 1)	Acidipila
DENOVO3135	2	3	3	0	1	0	1	0	3	18	9	5	0	0	0	0	0	1	0	1	0	0	0	0	9	36	1	1	47	Bacteria	Acidobacteria	Acidobacteriia	Acidobacteriales	Acidobacteriaceae (Subgroup 1)	Acidipila
DENOVO3546	2	2	1	0	0	0	0	1	0	12	9	17	0	0	0	0	0	0	0	0	0	0	0	0	5	39	0	0	44	Bacteria	Acidobacteria	Acidobacteriia	Acidobacteriales	Acidobacteriaceae (Subgroup 1)	Acidipila
DENOVO2211	1	2	6	1	2	3	2	7	9	2	3	2	0	0	0	0	0	0	0	3	0	0	0	0	15	25	0	3	43	Bacteria	Acidobacteria	Acidobacteriia	Acidobacteriales	Acidobacteriaceae (Subgroup 1)	Acidipila
DENOVO2656	6	6	2	0	2	0	0	0	1	6	10	10	0	0	0	0	0	0	0	0	0	0	0	0	16	27	0	0	43	Bacteria	Acidobacteria	Acidobacteriia	Acidobacteriales	Acidobacteriaceae (Subgroup 1)	Acidipila
DENOVO5073	0	0	0	1	0	0	0	0	0	6	8	15	3	0	2	0	0	0	0	3	0	0	0	0	1	29	5	3	38	Bacteria	Acidobacteria	Acidobacteriia	Acidobacteriales	Acidobacteriaceae (Subgroup 1)	Acidipila
DENOVO5129	0	1	0	1	1	1	0	2	0	6	13	10	0	0	2	0	0	0	0	0	0	0	0	0	4	31	2	0	37	Bacteria	Acidobacteria	Acidobacteriia	Acidobacteriales	Acidobacteriaceae (Subgroup 1)	Acidipila
DENOVO5620	1	1	1	1	0	1	1	0	1	11	7	9	0	0	1	0	0	0	0	0	1	0	1	0	5	29	1	2	37	Bacteria	Acidobacteria	Acidobacteriia	Acidobacteriales	Acidobacteriaceae (Subgroup 1)	Acidipila
DENOVO5038	0	1	3	1	0	0	0	0	1	10	10	7	0	0	0	0	0	0	0	2	0	0	0	0	5	28	0	2	35	Bacteria	Acidobacteria	Acidobacteriia	Acidobacteriales	Acidobacteriaceae (Subgroup 1)	Acidipila
DENOVO3245	4	1	2	1	1	3	2	6	5	4	3	2	0	0	0	0	0	0	0	0	0	0	0	0	12	22	0	0	34	Bacteria	Acidobacteria	Acidobacteriia	Acidobacteriales	Acidobacteriaceae (Subgroup 1)	Acidipila
DENOVO4934	0	1	0	0	0	0	0	1	0	4	11	11	2	1	1	1	0	0	0	0	0	0	0	0	1	27	5	0	33	Bacteria	Acidobacteria	Acidobacteriia	Acidobacteriales	Acidobacteriaceae (Subgroup 1)	Acidipila
DENOVO6451	10	2	3	5	1	1	0	1	4	1	1	1	0	0	0	0	0	0	0	3	0	0	0	0	22	8	0	3	33	Bacteria	Acidobacteria	Acidobacteriia	Acidobacteriales	Acidobacteriaceae (Subgroup 1)	Acidipila
DENOVO4875	2	2	3	4	2	2	1	1	3	3	2	1	1	0	0	1	0	0	0	2	0	0	0	0	15	11	2	2	30	Bacteria	Acidobacteria	Acidobacteriia	Acidobacteriales	Acidobacteriaceae (Subgroup 1)	Acidipila
DENOVO6616	1	1	0	0	0	0	0	0	0	7	5	6	1	2	2	0	0	1	0	1	0	1	0	1	2	18	6	3	29	Bacteria	Acidobacteria	Acidobacteriia	Acidobacteriales	Acidobacteriaceae (Subgroup 1)	Acidipila
DENOVO4166	1	1	2	1	3	4	0	0	0	0	2	1	3	3	3	0	0	1	1	0	2	1	0	0	12	3	10	4	29	Bacteria	Acidobacteria	Acidobacteriia	Acidobacteriales	Acidobacteriaceae (Subgroup 1)	Acidipila
DENOVO5635	3	0	2	0	2	1	0	0	1	3	1	4	0	4	2	0	0	0	0	0	5	0	0	0	8	9	6	5	28	Bacteria	Acidobacteria	Acidobacteriia	Acidobacteriales	Acidobacteriaceae (Subgroup 1)	Acidipila
DENOVO3489	0	2	0	3	4	3	0	0	0	1	3	0	2	1	1	0	0	1	1	0	2	1	1	2	12	4	5	7	28	Bacteria	Acidobacteria	Acidobacteriia	Acidobacteriales	Acidobacteriaceae (Subgroup 1)	Acidipila
DENOVO4677	1	1	5	1	2	2	1	3	3	3	2	2	0	0	0	0	1	0	0	0	0	0	0	0	12	14	1	0	27	Bacteria	Acidobacteria	Acidobacteriia	Acidobacteriales	Acidobacteriaceae (Subgroup 1)	Acidipila
DENOVO3973	1	2	4	1	3	4	1	0	0	1	1	2	2	0	3	0	0	1	0	0	0	0	0	0	15	5	6	0	26	Bacteria	Acidobacteria	Acidobacteriia	Acidobacteriales	Acidobacteriaceae (Subgroup 1)	Acidipila
DENOVO8117	3	2	2	1	0	0	0	0	0	7	3	4	0	0	1	1	0	0	0	2	0	0	0	0	8	14	2	2	26	Bacteria	Acidobacteria	Acidobacteriia	Acidobacteriales	Acidobacteriaceae (Subgroup 1)	Acidipila
DENOVO5155	4	5	2	1	3	0	2	3	2	0	1	1	0	0	0	1	0	0	0	0	0	0	0	0	15	9	1	0	25	Bacteria	Acidobacteria	Acidobacteriia	Acidobacteriales	Acidobacteriaceae (Subgroup 1)	Acidipila
DENOVO5689	0	2	0	0	0	0	0	0	0	9	3	6	1	1	0	0	0	0	0	2	0	0	0	0	2	18	2	2	24	Bacteria	Acidobacteria	Acidobacteriia	Acidobacteriales	Acidobacteriaceae (Subgroup 1)	Acidipila
DENOVO7553	1	0	0	0	0	0	0	0	0	7	12	4	0	0	0	0	0	0	0	0	0	0	0	0	1	23	0	0	24	Bacteria	Acidobacteria	Acidobacteriia	Acidobacteriales	Acidobacteriaceae (Subgroup 1)	Acidipila
DENOVO5547	2	1	3	3	3	4	0	0	0	1	2	0	2	1	1	0	1	0	0	0	0	0	0	0	16	3	5	0	24	Bacteria	Acidobacteria	Acidobacteriia	Acidobacteriales	Acidobacteriaceae (Subgroup 1)	Acidipila
DENOVO6203	6	3	0	1	2	3	0	0	1	0	1	4	0	1	0	0	0	0	0	0	1	0	0	0	15	6	1	1	23	Bacteria	Acidobacteria	Acidobacteriia	Acidobacteriales	Acidobacteriaceae (Subgroup 1)	Acidipila
DENOVO5367	0	1	3	2	2	2	0	0	0	1	0	1	0	3	1	0	0	0	0	0	2	0	1	2	10	2	4	5	21	Bacteria	Acidobacteria	Acidobacteriia	Acidobacteriales	Acidobacteriaceae (Subgroup 1)	Acidipila
DENOVO6497	1	0	0	2	1	0	0	0	1	3	3	0	0	1	3	1	1	1	0	0	1	0	0	1	4	7	7	2	20	Bacteria	Acidobacteria	Acidobacteriia	Acidobacteriales	Acidobacteriaceae (Subgroup 1)	Acidipila
DENOVO6850	0	2	1	1	2	4	1	0	0	2	0	0	1	2	1	1	0	1	0	0	0	0	1	0	10	3	6	1	20	Bacteria	Acidobacteria	Acidobacteriia	Acidobacteriales	Acidobacteriaceae (Subgroup 1)	Acidipila
DENOVO10289	1	2	2	1	0	3	1	1	0	0	0	2	0	0	0	0	0	1	0	4	0	1	0	1	9	4	1	6	20	Bacteria	Acidobacteria	Acidobacteriia	Acidobacteriales	Acidobacteriaceae (Subgroup 1)	Acidipila
DENOVO10364	0	2	1	4	0	3	0	0	0	2	0	0	1	1	0	1	1	1	0	0	1	0	0	0	10	2	5	1	18	Bacteria	Acidobacteria	Acidobacteriia	Acidobacteriales	Acidobacteriaceae (Subgroup 1)	Acidipila
DENOVO7910	1	0	0	2	4	2	1	0	1	0	2	1	0	0	0	1	0	0	0	0	1	1	0	0	9	5	1	2	17	Bacteria	Acidobacteria	Acidobacteriia	Acidobacteriales	Acidobacteriaceae (Subgroup 1)	Acidipila
DENOVO8916	1	1	3	4	2	4	0	0	0	0	0	0	0	0	2	0	0	0	0	0	0	0	0	0	15	0	2	0	17	Bacteria	Acidobacteria	Acidobacteriia	Acidobacteriales	Acidobacteriaceae (Subgroup 1)	Acidipila
DENOVO6314	2	0	1	0	0	1	1	8	1	0	1	0	0	0	0	0	0	0	0	2	0	0	0	0	4	11	0	2	17	Bacteria	Acidobacteria	Acidobacteriia	Acidobacteriales	Acidobacteriaceae (Subgroup 1)	Acidipila
DENOVO10404	1	3	2	0	0	0	0	0	0	4	1	3	1	0	1	0	0	0	0	0	0	0	0	0	6	8	2	0	16	Bacteria	Acidobacteria	Acidobacteriia	Acidobacteriales	Acidobacteriaceae (Subgroup 1)	Acidipila
DENOVO10967	0	0	0	1	1	0	0	1	1	0	1	0	2	1	0	0	3	2	0	1	0	1	1	0	2	3	8	3	16	Bacteria	Acidobacteria	Acidobacteriia	Acidobacteriales	Acidobacteriaceae (Subgroup 1)	Acidipila
DENOVO7311	0	1	2	1	3	5	1	0	0	0	0	0	1	1	0	0	0	0	0	0	0	0	0	0	12	1	2	0	15	Bacteria	Acidobacteria	Acidobacteriia	Acidobacteriales	Acidobacteriaceae (Subgroup 1)	Acidipila
DENOVO9294	2	2	3	2	3	1	0	0	0	0	1	0	0	0	1	0	0	0	0	0	0	0	0	0	13	1	1	0	15	Bacteria	Acidobacteria	Acidobacteriia	Acidobacteriales	Acidobacteriaceae (Subgroup 1)	Acidipila
DENOVO5660	2	0	0	1	0	1	0	5	4	1	1	0	0	0	0	0	0	0	0	0	0	0	0	0	4	11	0	0	15	Bacteria	Acidobacteria	Acidobacteriia	Acidobacteriales	Acidobacteriaceae (Subgroup 1)	Acidipila
DENOVO8254	0	0	1	0	1	0	3	0	2	0	0	1	0	0	0	2	0	1	1	0	0	1	0	1	2	6	3	3	14	Bacteria	Acidobacteria	Acidobacteriia	Acidobacteriales	Acidobacteriaceae (Subgroup 1)	Acidipila
DENOVO10566	0	0	0	0	0	0	0	3	0	1	2	0	0	0	1	4	1	0	0	0	0	1	0	1	0	6	6	2	14	Bacteria	Acidobacteria	Acidobacteriia	Acidobacteriales	Acidobacteriaceae (Subgroup 1)	Acidipila
DENOVO6682	1	1	6	0	0	1	0	2	0	1	1	0	0	0	0	0	0	0	0	0	0	0	0	0	9	4	0	0	13	Bacteria	Acidobacteria	Acidobacteriia	Acidobacteriales	Acidobacteriaceae (Subgroup 1)	Acidipila
DENOVO7920	1	0	1	3	2	2	0	0	0	1	0	0	0	0	0	0	0	1	0	0	1	0	0	0	9	1	1	1	12	Bacteria	Acidobacteria	Acidobacteriia	Acidobacteriales	Acidobacteriaceae (Subgroup 1)	Acidipila
DENOVO9053	1	1	0	2	3	3	0	0	0	0	0	0	0	1	1	0	0	0	0	0	0	0	0	0	10	0	2	0	12	Bacteria	Acidobacteria	Acidobacteriia	Acidobacteriales	Acidobacteriaceae (Subgroup 1)	Acidipila
DENOVO11665	2	2	2	1	2	1	0	0	0	0	0	0	0	0	0	0	0	0	0	0	0	0	0	0	10	0	0	0	10	Bacteria	Acidobacteria	Acidobacteriia	Acidobacteriales	Acidobacteriaceae (Subgroup 1)	Acidipila
DENOVO10795	1	1	0	0	0	0	1	1	2	1	0	0	0	1	0	0	0	0	0	0	0	0	0	0	2	5	1	0	8	Bacteria	Acidobacteria	Acidobacteriia	Acidobacteriales	Acidobacteriaceae (Subgroup 1)	Acidipila
DENOVO11026	1	1	1	2	1	1	0	0	0	0	0	0	0	0	0	0	0	0	0	0	0	0	0	0	7	0	0	0	7	Bacteria	Acidobacteria	Acidobacteriia	Acidobacteriales	Acidobacteriaceae (Subgroup 1)	Acidipila
DENOVO5473	2	3	2	2	5	4	0	0	0	2	0	0	0	0	0	1	0	1	0	0	0	0	2	0	18	2	2	2	24	Bacteria	Acidobacteria	Acidobacteriia	Acidobacteriales	Acidobacteriaceae (Subgroup 1)	Acidobacterium
DENOVO6476	3	2	0	0	0	2	0	1	0	1	5	2	1	1	0	1	0	0	0	0	0	0	0	0	7	9	3	0	19	Bacteria	Acidobacteria	Acidobacteriia	Acidobacteriales	Acidobacteriaceae (Subgroup 1)	Acidobacterium
DENOVO8663	0	5	1	3	2	2	0	0	0	0	0	0	0	0	0	0	0	0	0	0	1	0	0	0	13	0	0	1	14	Bacteria	Acidobacteria	Acidobacteriia	Acidobacteriales	Acidobacteriaceae (Subgroup 1)	Acidobacterium
DENOVO10762	1	3	0	0	0	0	0	0	0	2	1	4	1	0	1	0	0	0	0	0	0	0	0	0	4	7	2	0	13	Bacteria	Acidobacteria	Acidobacteriia	Acidobacteriales	Acidobacteriaceae (Subgroup 1)	Acidobacterium
DENOVO414	3	2	2	6	4	8	0	0	0	0	1	5	41	31	50	0	5	0	0	2	8	4	2	4	25	6	127	20	178	Bacteria	Acidobacteria	Acidobacteriia	Acidobacteriales	Acidobacteriaceae (Subgroup 1)	Bryocella
DENOVO485	1	1	2	2	4	4	0	0	0	4	3	0	44	38	37	0	0	0	0	6	7	8	0	1	14	7	119	22	162	Bacteria	Acidobacteria	Acidobacteriia	Acidobacteriales	Acidobacteriaceae (Subgroup 1)	Bryocella
DENOVO881	1	2	3	12	13	17	0	0	0	0	0	0	20	12	16	0	0	0	0	1	0	0	0	0	48	0	48	1	97	Bacteria	Acidobacteria	Acidobacteriia	Acidobacteriales	Acidobacteriaceae (Subgroup 1)	Bryocella
DENOVO732	0	0	1	6	7	3	0	0	0	2	0	0	23	22	17	6	5	0	0	0	0	0	0	0	17	2	73	0	92	Bacteria	Acidobacteria	Acidobacteriia	Acidobacteriales	Acidobacteriaceae (Subgroup 1)	Bryocella
DENOVO929	1	0	7	23	13	15	0	0	0	0	0	0	9	5	13	0	0	0	0	0	0	0	0	0	59	0	27	0	86	Bacteria	Acidobacteria	Acidobacteriia	Acidobacteriales	Acidobacteriaceae (Subgroup 1)	Bryocella
DENOVO783	0	0	2	7	2	2	0	0	0	1	0	0	21	20	13	4	3	0	0	0	0	0	0	0	13	1	61	0	75	Bacteria	Acidobacteria	Acidobacteriia	Acidobacteriales	Acidobacteriaceae (Subgroup 1)	Bryocella
DENOVO1593	0	0	0	0	0	0	0	0	0	5	3	7	6	10	7	7	2	2	5	5	4	0	3	1	0	15	34	18	67	Bacteria	Acidobacteria	Acidobacteriia	Acidobacteriales	Acidobacteriaceae (Subgroup 1)	Bryocella
DENOVO1852	0	0	0	0	0	0	0	0	0	8	5	2	3	4	7	4	2	0	1	2	10	2	3	0	0	15	20	18	53	Bacteria	Acidobacteria	Acidobacteriia	Acidobacteriales	Acidobacteriaceae (Subgroup 1)	Bryocella
DENOVO9091	0	0	0	0	1	2	0	0	0	1	0	0	0	0	0	1	0	0	1	2	4	16	11	0	3	1	1	34	39	Bacteria	Acidobacteria	Acidobacteriia	Acidobacteriales	Acidobacteriaceae (Subgroup 1)	Bryocella
DENOVO7528	1	1	1	2	0	1	0	0	0	0	0	0	4	6	7	0	1	0	0	1	1	3	2	1	6	0	18	8	32	Bacteria	Acidobacteria	Acidobacteriia	Acidobacteriales	Acidobacteriaceae (Subgroup 1)	Bryocella
DENOVO2253	0	0	3	11	9	5	0	0	0	0	0	0	1	2	0	0	0	0	0	0	0	0	0	0	28	0	3	0	31	Bacteria	Acidobacteria	Acidobacteriia	Acidobacteriales	Acidobacteriaceae (Subgroup 1)	Bryocella
DENOVO2604	0	0	2	7	9	8	0	0	0	0	0	0	1	0	0	0	0	0	0	0	0	0	0	0	26	0	1	0	27	Bacteria	Acidobacteria	Acidobacteriia	Acidobacteriales	Acidobacteriaceae (Subgroup 1)	Bryocella
DENOVO7934	0	0	0	2	1	1	0	0	0	0	0	0	6	3	6	0	1	0	0	1	1	2	0	0	4	0	16	4	24	Bacteria	Acidobacteria	Acidobacteriia	Acidobacteriales	Acidobacteriaceae (Subgroup 1)	Bryocella
DENOVO9177	1	0	2	1	3	1	0	0	1	1	0	0	1	3	3	0	1	0	0	1	0	1	0	0	8	2	8	2	20	Bacteria	Acidobacteria	Acidobacteriia	Acidobacteriales	Acidobacteriaceae (Subgroup 1)	Bryocella
DENOVO9257	2	2	2	1	0	1	1	0	0	0	0	0	1	3	2	0	1	0	0	1	0	0	0	0	8	1	7	1	17	Bacteria	Acidobacteria	Acidobacteriia	Acidobacteriales	Acidobacteriaceae (Subgroup 1)	Bryocella
DENOVO10513	0	0	0	0	0	0	0	0	0	0	0	0	0	1	2	1	0	0	0	0	0	3	6	1	0	0	4	10	14	Bacteria	Acidobacteria	Acidobacteriia	Acidobacteriales	Acidobacteriaceae (Subgroup 1)	Bryocella
DENOVO1778	4	7	5	3	6	3	2	2	3	8	11	6	0	1	2	1	0	1	0	4	0	1	0	0	28	32	5	5	70	Bacteria	Acidobacteria	Acidobacteriia	Acidobacteriales	Acidobacteriaceae (Subgroup 1)	Edaphobacter
DENOVO2879	0	2	2	3	4	1	1	1	3	11	5	1	2	2	1	1	0	2	0	1	0	0	3	0	12	22	8	4	46	Bacteria	Acidobacteria	Acidobacteriia	Acidobacteriales	Acidobacteriaceae (Subgroup 1)	Edaphobacter
DENOVO19	52	60	65	113	78	87	66	65	101	108	114	118	12	11	19	17	19	14	11	1	14	6	12	3	455	572	92	47	1166	Bacteria	Acidobacteria	Acidobacteriia	Acidobacteriales	Acidobacteriaceae (Subgroup 1)	Granulicella
DENOVO34	50	64	52	72	63	76	48	55	65	83	95	83	10	11	13	23	18	7	4	2	3	4	9	2	377	429	82	24	912	Bacteria	Acidobacteria	Acidobacteriia	Acidobacteriales	Acidobacteriaceae (Subgroup 1)	Granulicella
DENOVO180	11	19	13	19	8	21	12	20	16	47	52	48	2	4	6	2	3	0	0	0	0	1	0	0	91	195	17	1	304	Bacteria	Acidobacteria	Acidobacteriia	Acidobacteriales	Acidobacteriaceae (Subgroup 1)	Granulicella
DENOVO167	8	8	10	36	31	37	3	7	4	6	15	6	6	24	6	20	15	11	7	1	11	3	5	8	130	41	82	35	288	Bacteria	Acidobacteria	Acidobacteriia	Acidobacteriales	Acidobacteriaceae (Subgroup 1)	Granulicella
DENOVO233	5	7	17	21	25	26	5	4	6	11	12	10	4	10	13	18	15	11	2	2	13	4	13	7	101	48	71	41	261	Bacteria	Acidobacteria	Acidobacteriia	Acidobacteriales	Acidobacteriaceae (Subgroup 1)	Granulicella
DENOVO250	12	12	10	11	13	13	15	9	21	29	52	41	11	2	4	3	0	0	0	0	0	1	0	0	71	167	20	1	259	Bacteria	Acidobacteria	Acidobacteriia	Acidobacteriales	Acidobacteriaceae (Subgroup 1)	Granulicella
DENOVO311	11	6	5	9	12	16	7	1	7	9	14	13	8	12	4	22	26	7	3	9	2	0	3	1	59	51	79	18	207	Bacteria	Acidobacteria	Acidobacteriia	Acidobacteriales	Acidobacteriaceae (Subgroup 1)	Granulicella
DENOVO338	18	20	19	10	7	13	10	6	12	5	5	6	11	12	17	11	5	6	1	2	2	2	0	2	87	44	62	9	202	Bacteria	Acidobacteria	Acidobacteriia	Acidobacteriales	Acidobacteriaceae (Subgroup 1)	Granulicella
DENOVO418	19	28	20	12	6	9	9	13	16	4	7	5	2	2	5	2	5	0	1	7	2	1	4	0	94	54	16	15	179	Bacteria	Acidobacteria	Acidobacteriia	Acidobacteriales	Acidobacteriaceae (Subgroup 1)	Granulicella
DENOVO413	1	4	2	7	8	8	4	16	11	10	10	13	9	5	7	16	13	6	3	6	2	3	6	4	30	64	56	24	174	Bacteria	Acidobacteria	Acidobacteriia	Acidobacteriales	Acidobacteriaceae (Subgroup 1)	Granulicella
DENOVO513	12	14	13	20	9	10	9	4	8	1	3	4	7	8	12	3	6	2	0	0	2	1	0	0	78	29	38	3	148	Bacteria	Acidobacteria	Acidobacteriia	Acidobacteriales	Acidobacteriaceae (Subgroup 1)	Granulicella
DENOVO587	13	17	17	4	11	9	7	8	9	2	5	6	3	1	2	0	1	1	0	6	4	2	3	0	71	37	8	15	131	Bacteria	Acidobacteria	Acidobacteriia	Acidobacteriales	Acidobacteriaceae (Subgroup 1)	Granulicella
DENOVO698	6	3	1	1	4	5	4	2	3	10	6	8	11	11	14	6	6	4	2	5	7	2	6	0	20	33	52	22	127	Bacteria	Acidobacteria	Acidobacteriia	Acidobacteriales	Acidobacteriaceae (Subgroup 1)	Granulicella
DENOVO754	0	0	3	1	3	2	4	2	4	8	9	11	15	7	19	2	6	4	0	4	6	1	5	0	9	38	53	16	116	Bacteria	Acidobacteria	Acidobacteriia	Acidobacteriales	Acidobacteriaceae (Subgroup 1)	Granulicella
DENOVO1039	0	1	2	1	1	2	2	1	6	15	26	29	1	1	2	2	2	1	0	1	1	1	4	1	7	79	9	8	103	Bacteria	Acidobacteria	Acidobacteriia	Acidobacteriales	Acidobacteriaceae (Subgroup 1)	Granulicella
DENOVO1394	0	0	1	0	1	1	3	4	2	16	20	22	0	2	1	1	2	0	0	1	0	0	2	0	3	67	6	3	79	Bacteria	Acidobacteria	Acidobacteriia	Acidobacteriales	Acidobacteriaceae (Subgroup 1)	Granulicella
DENOVO1609	3	3	4	6	6	7	2	1	2	8	6	3	1	0	0	2	1	3	0	4	0	1	7	0	29	22	7	12	70	Bacteria	Acidobacteria	Acidobacteriia	Acidobacteriales	Acidobacteriaceae (Subgroup 1)	Granulicella
DENOVO1926	3	8	3	4	7	0	2	1	4	1	5	5	1	0	2	1	1	0	0	2	0	2	3	1	25	18	5	8	56	Bacteria	Acidobacteria	Acidobacteriia	Acidobacteriales	Acidobacteriaceae (Subgroup 1)	Granulicella
DENOVO2089	0	0	0	4	3	4	1	0	1	0	1	1	5	4	7	0	1	0	2	10	5	1	1	1	11	4	17	20	52	Bacteria	Acidobacteria	Acidobacteriia	Acidobacteriales	Acidobacteriaceae (Subgroup 1)	Granulicella
DENOVO2847	1	2	0	5	10	4	0	0	2	2	2	1	1	5	2	2	1	0	0	2	6	0	2	0	22	7	11	10	50	Bacteria	Acidobacteria	Acidobacteriia	Acidobacteriales	Acidobacteriaceae (Subgroup 1)	Granulicella
DENOVO11007	2	3	6	3	4	3	1	1	2	0	3	2	0	2	0	1	3	2	0	3	3	1	1	1	21	9	8	9	47	Bacteria	Acidobacteria	Acidobacteriia	Acidobacteriales	Acidobacteriaceae (Subgroup 1)	Granulicella
DENOVO3400	2	3	0	3	6	4	1	0	2	0	0	0	3	2	4	1	2	0	0	4	1	2	3	0	18	3	12	10	43	Bacteria	Acidobacteria	Acidobacteriia	Acidobacteriales	Acidobacteriaceae (Subgroup 1)	Granulicella
DENOVO2727	8	7	5	0	1	2	4	1	2	0	2	6	0	0	0	1	0	0	0	0	0	0	0	0	23	15	1	0	39	Bacteria	Acidobacteria	Acidobacteriia	Acidobacteriales	Acidobacteriaceae (Subgroup 1)	Granulicella
DENOVO11601	0	0	2	4	1	1	4	1	0	0	1	1	1	1	1	2	0	0	0	10	2	1	5	1	8	7	5	19	39	Bacteria	Acidobacteria	Acidobacteriia	Acidobacteriales	Acidobacteriaceae (Subgroup 1)	Granulicella
DENOVO3084	1	2	4	6	3	2	1	0	0	0	1	2	4	4	3	2	0	1	0	1	0	0	1	0	18	4	14	2	38	Bacteria	Acidobacteria	Acidobacteriia	Acidobacteriales	Acidobacteriaceae (Subgroup 1)	Granulicella
DENOVO3513	3	4	0	3	2	3	0	1	0	2	0	2	1	0	1	2	2	0	3	0	4	0	0	1	15	5	6	8	34	Bacteria	Acidobacteria	Acidobacteriia	Acidobacteriales	Acidobacteriaceae (Subgroup 1)	Granulicella
DENOVO4114	3	1	1	4	0	2	2	3	5	0	0	0	0	0	0	0	0	0	1	4	0	1	6	1	11	10	0	13	34	Bacteria	Acidobacteria	Acidobacteriia	Acidobacteriales	Acidobacteriaceae (Subgroup 1)	Granulicella
DENOVO3072	4	10	4	7	1	2	0	0	1	0	0	0	2	0	0	2	0	0	0	0	0	0	0	0	28	1	4	0	33	Bacteria	Acidobacteria	Acidobacteriia	Acidobacteriales	Acidobacteriaceae (Subgroup 1)	Granulicella
DENOVO3354	11	8	8	3	2	0	0	0	0	0	0	0	1	0	0	0	0	0	0	0	0	0	0	0	32	0	1	0	33	Bacteria	Acidobacteria	Acidobacteriia	Acidobacteriales	Acidobacteriaceae (Subgroup 1)	Granulicella
DENOVO5082	0	0	0	0	0	0	1	0	1	2	1	23	0	1	1	0	0	0	0	1	0	0	0	0	0	28	2	1	31	Bacteria	Acidobacteria	Acidobacteriia	Acidobacteriales	Acidobacteriaceae (Subgroup 1)	Granulicella
DENOVO3007	7	4	3	3	2	0	1	0	1	4	2	2	0	0	0	0	1	1	0	0	0	0	0	0	19	10	2	0	31	Bacteria	Acidobacteria	Acidobacteriia	Acidobacteriales	Acidobacteriaceae (Subgroup 1)	Granulicella
DENOVO3319	0	3	1	3	6	6	0	0	0	1	0	2	0	0	2	0	0	0	2	0	0	0	0	5	19	3	2	7	31	Bacteria	Acidobacteria	Acidobacteriia	Acidobacteriales	Acidobacteriaceae (Subgroup 1)	Granulicella
DENOVO8556	0	0	1	3	7	3	0	0	0	0	0	0	4	6	5	0	1	0	0	0	1	0	0	0	14	0	16	1	31	Bacteria	Acidobacteria	Acidobacteriia	Acidobacteriales	Acidobacteriaceae (Subgroup 1)	Granulicella
DENOVO4011	0	0	0	2	3	2	1	1	0	1	1	2	1	1	2	0	0	0	1	1	5	2	4	0	7	6	4	13	30	Bacteria	Acidobacteria	Acidobacteriia	Acidobacteriales	Acidobacteriaceae (Subgroup 1)	Granulicella
DENOVO6800	0	0	0	0	0	0	2	0	1	3	2	1	0	2	0	2	4	2	0	2	0	1	6	1	0	9	10	10	29	Bacteria	Acidobacteria	Acidobacteriia	Acidobacteriales	Acidobacteriaceae (Subgroup 1)	Granulicella
DENOVO4648	0	0	0	0	0	0	2	0	2	5	4	10	0	0	0	0	0	0	0	1	0	0	5	0	0	23	0	6	29	Bacteria	Acidobacteria	Acidobacteriia	Acidobacteriales	Acidobacteriaceae (Subgroup 1)	Granulicella
DENOVO4049	4	8	5	1	2	1	1	0	0	0	0	1	1	0	0	0	2	0	0	1	0	0	0	0	21	2	3	1	27	Bacteria	Acidobacteria	Acidobacteriia	Acidobacteriales	Acidobacteriaceae (Subgroup 1)	Granulicella
DENOVO5648	0	1	1	2	4	4	0	1	0	1	2	1	0	1	1	0	1	0	0	1	3	3	0	0	12	5	3	7	27	Bacteria	Acidobacteria	Acidobacteriia	Acidobacteriales	Acidobacteriaceae (Subgroup 1)	Granulicella
DENOVO6820	0	0	0	1	0	0	0	2	2	8	6	5	0	0	0	0	0	0	0	0	0	0	3	0	1	23	0	3	27	Bacteria	Acidobacteria	Acidobacteriia	Acidobacteriales	Acidobacteriaceae (Subgroup 1)	Granulicella
DENOVO9563	1	2	2	4	5	4	0	1	0	1	0	0	0	1	0	1	1	0	0	2	1	0	1	0	18	2	3	4	27	Bacteria	Acidobacteria	Acidobacteriia	Acidobacteriales	Acidobacteriaceae (Subgroup 1)	Granulicella
DENOVO11349	3	2	3	2	0	1	0	0	0	0	0	0	1	1	1	1	4	1	0	1	1	2	1	1	11	0	9	6	26	Bacteria	Acidobacteria	Acidobacteriia	Acidobacteriales	Acidobacteriaceae (Subgroup 1)	Granulicella
DENOVO4664	0	0	0	0	1	0	0	1	1	11	3	8	0	0	0	0	0	0	0	1	0	0	0	0	1	24	0	1	26	Bacteria	Acidobacteria	Acidobacteriia	Acidobacteriales	Acidobacteriaceae (Subgroup 1)	Granulicella
DENOVO4200	0	0	1	3	4	2	1	1	0	0	0	0	3	3	0	0	1	0	0	2	3	1	0	0	10	2	7	6	25	Bacteria	Acidobacteria	Acidobacteriia	Acidobacteriales	Acidobacteriaceae (Subgroup 1)	Granulicella
DENOVO5156	0	0	0	0	0	0	0	0	0	1	1	22	0	0	0	0	0	0	0	0	0	0	0	0	0	24	0	0	24	Bacteria	Acidobacteria	Acidobacteriia	Acidobacteriales	Acidobacteriaceae (Subgroup 1)	Granulicella
DENOVO6193	0	0	0	0	0	0	0	0	0	5	8	9	0	0	0	0	0	0	1	0	0	0	0	0	0	22	0	1	23	Bacteria	Acidobacteria	Acidobacteriia	Acidobacteriales	Acidobacteriaceae (Subgroup 1)	Granulicella
DENOVO8314	0	0	1	1	1	1	3	1	3	1	4	2	0	0	0	2	1	0	0	0	0	0	1	0	4	14	3	1	22	Bacteria	Acidobacteria	Acidobacteriia	Acidobacteriales	Acidobacteriaceae (Subgroup 1)	Granulicella
DENOVO10473	0	0	0	1	1	1	0	0	0	1	0	0	5	2	5	0	1	0	0	0	1	1	2	1	3	1	13	5	22	Bacteria	Acidobacteria	Acidobacteriia	Acidobacteriales	Acidobacteriaceae (Subgroup 1)	Granulicella
DENOVO4991	0	0	0	3	2	1	0	0	0	0	1	1	1	0	1	0	0	0	0	4	4	1	2	0	6	2	2	11	21	Bacteria	Acidobacteria	Acidobacteriia	Acidobacteriales	Acidobacteriaceae (Subgroup 1)	Granulicella
DENOVO5826	0	0	0	0	0	0	0	0	0	6	4	11	0	0	0	0	0	0	0	0	0	0	0	0	0	21	0	0	21	Bacteria	Acidobacteria	Acidobacteriia	Acidobacteriales	Acidobacteriaceae (Subgroup 1)	Granulicella
DENOVO11508	0	1	0	3	2	2	0	0	0	0	0	0	3	2	3	0	0	0	0	1	2	1	0	1	8	0	8	5	21	Bacteria	Acidobacteria	Acidobacteriia	Acidobacteriales	Acidobacteriaceae (Subgroup 1)	Granulicella
DENOVO4419	0	0	0	1	2	0	5	3	3	0	0	0	0	0	0	1	0	0	0	2	1	1	1	1	3	11	1	6	21	Bacteria	Acidobacteria	Acidobacteriia	Acidobacteriales	Acidobacteriaceae (Subgroup 1)	Granulicella
DENOVO5392	6	8	4	2	1	0	0	0	0	0	0	0	0	0	0	0	0	0	0	0	0	0	0	0	21	0	0	0	21	Bacteria	Acidobacteria	Acidobacteriia	Acidobacteriales	Acidobacteriaceae (Subgroup 1)	Granulicella
DENOVO3878	0	1	1	8	5	3	0	0	0	0	0	0	0	0	0	0	0	0	0	0	0	0	0	2	18	0	0	2	20	Bacteria	Acidobacteria	Acidobacteriia	Acidobacteriales	Acidobacteriaceae (Subgroup 1)	Granulicella
DENOVO5774	2	3	1	1	2	3	0	0	0	1	0	1	0	0	1	2	0	0	0	2	0	0	1	0	12	2	3	3	20	Bacteria	Acidobacteria	Acidobacteriia	Acidobacteriales	Acidobacteriaceae (Subgroup 1)	Granulicella
DENOVO10242	7	3	5	0	0	2	0	0	0	0	0	0	0	0	0	0	0	0	0	1	0	1	0	0	17	0	0	2	19	Bacteria	Acidobacteria	Acidobacteriia	Acidobacteriales	Acidobacteriaceae (Subgroup 1)	Granulicella
DENOVO10476	0	0	0	0	0	0	0	0	0	2	7	10	0	0	0	0	0	0	0	0	0	0	0	0	0	19	0	0	19	Bacteria	Acidobacteria	Acidobacteriia	Acidobacteriales	Acidobacteriaceae (Subgroup 1)	Granulicella
DENOVO7023	0	0	1	0	0	0	3	2	6	3	0	0	1	0	0	1	1	0	0	0	0	0	0	0	1	14	3	0	18	Bacteria	Acidobacteria	Acidobacteriia	Acidobacteriales	Acidobacteriaceae (Subgroup 1)	Granulicella
DENOVO7052	0	0	0	1	1	2	0	0	0	0	0	2	2	2	0	0	0	0	1	1	5	1	0	0	4	2	4	8	18	Bacteria	Acidobacteria	Acidobacteriia	Acidobacteriales	Acidobacteriaceae (Subgroup 1)	Granulicella
DENOVO11598	0	0	0	0	0	0	0	0	0	0	0	0	0	0	0	1	0	0	0	4	1	10	1	1	0	0	1	17	18	Bacteria	Acidobacteria	Acidobacteriia	Acidobacteriales	Acidobacteriaceae (Subgroup 1)	Granulicella
DENOVO6486	0	1	0	1	1	0	0	0	0	0	0	0	2	4	3	0	0	0	0	0	4	1	0	0	3	0	9	5	17	Bacteria	Acidobacteria	Acidobacteriia	Acidobacteriales	Acidobacteriaceae (Subgroup 1)	Granulicella
DENOVO11796	0	0	0	0	3	3	0	3	1	0	0	0	0	1	2	2	0	0	0	2	0	0	0	0	6	4	5	2	17	Bacteria	Acidobacteria	Acidobacteriia	Acidobacteriales	Acidobacteriaceae (Subgroup 1)	Granulicella
DENOVO5248	0	0	0	0	0	0	1	2	2	0	1	0	5	2	2	0	0	0	0	0	0	0	0	0	0	6	9	0	15	Bacteria	Acidobacteria	Acidobacteriia	Acidobacteriales	Acidobacteriaceae (Subgroup 1)	Granulicella
DENOVO8532	0	2	2	2	6	1	0	0	0	1	0	0	0	0	0	0	0	0	0	0	0	0	0	0	13	1	0	0	14	Bacteria	Acidobacteria	Acidobacteriia	Acidobacteriales	Acidobacteriaceae (Subgroup 1)	Granulicella
DENOVO9750	1	0	0	5	1	1	1	0	0	0	0	0	0	0	0	0	1	0	1	0	0	0	0	0	8	1	1	1	11	Bacteria	Acidobacteria	Acidobacteriia	Acidobacteriales	Acidobacteriaceae (Subgroup 1)	Granulicella
DENOVO10372	0	1	0	0	0	2	0	0	1	1	0	0	0	5	1	0	0	0	0	0	0	0	0	0	3	2	6	0	11	Bacteria	Acidobacteria	Acidobacteriia	Acidobacteriales	Acidobacteriaceae (Subgroup 1)	Granulicella
DENOVO11054	0	1	0	1	3	2	0	0	0	0	1	0	0	2	0	0	0	0	0	0	1	0	0	0	7	1	2	1	11	Bacteria	Acidobacteria	Acidobacteriia	Acidobacteriales	Acidobacteriaceae (Subgroup 1)	Granulicella
DENOVO11637	0	0	0	0	0	0	0	0	2	4	3	1	0	0	0	0	0	0	0	1	0	0	0	0	0	10	0	1	11	Bacteria	Acidobacteria	Acidobacteriia	Acidobacteriales	Acidobacteriaceae (Subgroup 1)	Granulicella
DENOVO10954	3	0	0	1	2	1	0	0	0	0	0	0	1	0	0	1	0	0	0	1	0	0	0	0	7	0	2	1	10	Bacteria	Acidobacteria	Acidobacteriia	Acidobacteriales	Acidobacteriaceae (Subgroup 1)	Granulicella
DENOVO11561	0	0	0	3	1	2	0	0	1	0	0	1	0	0	0	0	1	0	0	1	0	0	0	0	6	2	1	1	10	Bacteria	Acidobacteria	Acidobacteriia	Acidobacteriales	Acidobacteriaceae (Subgroup 1)	Granulicella
DENOVO5749	0	0	0	0	0	0	1	1	1	0	0	0	1	1	2	0	0	0	0	0	0	0	0	0	0	3	4	0	7	Bacteria	Acidobacteria	Acidobacteriia	Acidobacteriales	Acidobacteriaceae (Subgroup 1)	Granulicella
DENOVO241	6	10	16	2	2	0	20	41	35	9	9	9	10	13	13	18	16	20	1	0	0	3	1	1	36	123	90	6	255	Bacteria	Acidobacteria	Acidobacteriia	Acidobacteriales	Acidobacteriaceae (Subgroup 1)	Occallatibacter
DENOVO326	14	7	3	1	3	0	20	20	35	7	10	8	10	9	10	10	18	11	0	2	1	1	4	2	28	100	68	10	206	Bacteria	Acidobacteria	Acidobacteriia	Acidobacteriales	Acidobacteriaceae (Subgroup 1)	Occallatibacter
DENOVO1379	1	2	2	1	0	2	5	8	11	3	3	1	0	1	2	7	5	2	2	9	5	1	4	0	8	31	17	21	77	Bacteria	Acidobacteria	Acidobacteriia	Acidobacteriales	Acidobacteriaceae (Subgroup 1)	Occallatibacter
DENOVO9004	16	13	18	0	1	0	4	1	3	0	0	0	1	0	2	2	1	2	0	0	0	0	0	0	48	8	8	0	64	Bacteria	Acidobacteria	Acidobacteriia	Acidobacteriales	Acidobacteriaceae (Subgroup 1)	Occallatibacter
DENOVO2893	6	8	7	0	0	0	13	7	9	1	0	1	2	3	4	1	0	0	0	0	0	0	0	0	21	31	10	0	62	Bacteria	Acidobacteria	Acidobacteriia	Acidobacteriales	Acidobacteriaceae (Subgroup 1)	Occallatibacter
DENOVO1713	1	1	1	0	0	2	4	2	8	1	2	5	0	7	3	1	2	3	0	6	0	2	9	1	5	22	16	18	61	Bacteria	Acidobacteria	Acidobacteriia	Acidobacteriales	Acidobacteriaceae (Subgroup 1)	Occallatibacter
DENOVO1745	3	7	7	6	3	0	1	2	2	2	1	0	3	7	4	4	4	1	0	0	1	0	0	0	26	8	23	1	58	Bacteria	Acidobacteria	Acidobacteriia	Acidobacteriales	Acidobacteriaceae (Subgroup 1)	Occallatibacter
DENOVO2663	10	2	1	2	0	0	4	8	14	1	0	2	5	4	2	0	0	0	0	0	0	0	0	0	15	29	11	0	55	Bacteria	Acidobacteria	Acidobacteriia	Acidobacteriales	Acidobacteriaceae (Subgroup 1)	Occallatibacter
DENOVO2289	3	4	6	1	3	0	2	1	1	1	0	3	4	6	3	4	4	2	0	0	4	0	0	0	17	8	23	4	52	Bacteria	Acidobacteria	Acidobacteriia	Acidobacteriales	Acidobacteriaceae (Subgroup 1)	Occallatibacter
DENOVO2644	8	9	11	1	0	0	1	2	2	0	0	1	4	2	5	2	0	1	0	1	0	0	0	0	29	6	14	1	50	Bacteria	Acidobacteria	Acidobacteriia	Acidobacteriales	Acidobacteriaceae (Subgroup 1)	Occallatibacter
DENOVO8901	6	3	5	0	1	1	0	0	1	1	0	0	4	4	5	0	0	1	0	0	1	0	1	0	16	2	14	2	34	Bacteria	Acidobacteria	Acidobacteriia	Acidobacteriales	Acidobacteriaceae (Subgroup 1)	Occallatibacter
DENOVO3222	1	5	2	2	0	2	6	4	8	0	1	0	1	0	1	1	0	0	0	0	0	0	0	0	12	19	3	0	34	Bacteria	Acidobacteria	Acidobacteriia	Acidobacteriales	Acidobacteriaceae (Subgroup 1)	Occallatibacter
DENOVO2930	8	6	6	1	0	0	0	0	3	1	1	0	1	2	2	1	0	0	0	1	0	0	0	0	21	5	6	1	33	Bacteria	Acidobacteria	Acidobacteriia	Acidobacteriales	Acidobacteriaceae (Subgroup 1)	Occallatibacter
DENOVO4597	1	3	1	0	0	0	3	2	2	5	5	5	0	0	0	0	0	1	0	0	0	0	0	0	5	22	1	0	28	Bacteria	Acidobacteria	Acidobacteriia	Acidobacteriales	Acidobacteriaceae (Subgroup 1)	Occallatibacter
DENOVO5699	4	8	4	2	2	0	0	1	2	0	0	0	0	4	1	0	0	0	0	0	0	0	0	0	20	3	5	0	28	Bacteria	Acidobacteria	Acidobacteriia	Acidobacteriales	Acidobacteriaceae (Subgroup 1)	Occallatibacter
DENOVO4855	3	6	0	0	2	2	2	2	1	2	0	0	0	1	1	1	3	0	0	0	0	0	0	0	13	7	6	0	26	Bacteria	Acidobacteria	Acidobacteriia	Acidobacteriales	Acidobacteriaceae (Subgroup 1)	Occallatibacter
DENOVO4433	0	4	2	0	0	0	0	0	0	0	0	0	4	2	6	1	4	1	0	0	2	0	0	0	6	0	18	2	26	Bacteria	Acidobacteria	Acidobacteriia	Acidobacteriales	Acidobacteriaceae (Subgroup 1)	Occallatibacter
DENOVO2945	2	4	2	2	1	2	5	1	4	0	0	0	1	1	0	0	0	0	0	0	0	0	0	0	13	10	2	0	25	Bacteria	Acidobacteria	Acidobacteriia	Acidobacteriales	Acidobacteriaceae (Subgroup 1)	Occallatibacter
DENOVO5601	1	1	1	0	0	0	1	3	2	4	2	7	0	0	0	0	3	0	0	0	0	0	0	0	3	19	3	0	25	Bacteria	Acidobacteria	Acidobacteriia	Acidobacteriales	Acidobacteriaceae (Subgroup 1)	Occallatibacter
DENOVO11613	2	2	2	1	0	0	1	2	2	0	0	0	2	7	3	0	0	0	0	0	0	0	0	0	7	5	12	0	24	Bacteria	Acidobacteria	Acidobacteriia	Acidobacteriales	Acidobacteriaceae (Subgroup 1)	Occallatibacter
DENOVO4344	2	3	0	3	2	3	1	2	3	1	0	0	1	0	0	0	1	0	0	1	0	0	0	0	13	7	2	1	23	Bacteria	Acidobacteria	Acidobacteriia	Acidobacteriales	Acidobacteriaceae (Subgroup 1)	Occallatibacter
DENOVO4117	0	0	0	0	0	0	0	0	2	3	3	2	0	1	0	3	4	0	2	2	0	0	0	0	0	10	8	4	22	Bacteria	Acidobacteria	Acidobacteriia	Acidobacteriales	Acidobacteriaceae (Subgroup 1)	Occallatibacter
DENOVO3762	0	0	0	1	0	1	0	0	0	0	0	0	8	6	6	0	0	0	0	0	0	0	0	0	2	0	20	0	22	Bacteria	Acidobacteria	Acidobacteriia	Acidobacteriales	Acidobacteriaceae (Subgroup 1)	Occallatibacter
DENOVO5969	6	10	3	0	0	0	0	0	0	0	0	0	1	1	0	0	0	1	0	0	0	0	0	0	19	0	3	0	22	Bacteria	Acidobacteria	Acidobacteriia	Acidobacteriales	Acidobacteriaceae (Subgroup 1)	Occallatibacter
DENOVO11340	4	4	3	0	3	3	0	1	0	0	0	0	2	0	2	0	0	0	0	0	0	0	0	0	17	1	4	0	22	Bacteria	Acidobacteria	Acidobacteriia	Acidobacteriales	Acidobacteriaceae (Subgroup 1)	Occallatibacter
DENOVO4969	1	1	2	0	0	0	0	0	0	0	0	0	1	6	5	1	1	0	1	1	1	0	0	0	4	0	14	3	21	Bacteria	Acidobacteria	Acidobacteriia	Acidobacteriales	Acidobacteriaceae (Subgroup 1)	Occallatibacter
DENOVO7770	3	8	7	0	0	0	0	0	0	0	0	0	0	0	0	0	0	2	0	0	0	0	0	0	18	0	2	0	20	Bacteria	Acidobacteria	Acidobacteriia	Acidobacteriales	Acidobacteriaceae (Subgroup 1)	Occallatibacter
DENOVO5380	0	0	0	0	0	0	0	0	3	3	1	3	0	0	0	2	1	2	0	3	0	1	0	0	0	10	5	4	19	Bacteria	Acidobacteria	Acidobacteriia	Acidobacteriales	Acidobacteriaceae (Subgroup 1)	Occallatibacter
DENOVO8228	0	0	0	0	0	1	2	5	4	3	1	0	0	0	1	0	0	0	0	0	0	0	0	0	1	15	1	0	17	Bacteria	Acidobacteria	Acidobacteriia	Acidobacteriales	Acidobacteriaceae (Subgroup 1)	Occallatibacter
DENOVO7090	0	0	1	0	0	0	1	5	4	0	0	3	0	1	0	0	0	0	0	0	1	0	0	0	1	13	1	1	16	Bacteria	Acidobacteria	Acidobacteriia	Acidobacteriales	Acidobacteriaceae (Subgroup 1)	Occallatibacter
DENOVO11451	0	0	0	0	0	0	0	0	0	1	0	0	7	5	3	0	0	0	0	0	0	0	0	0	0	1	15	0	16	Bacteria	Acidobacteria	Acidobacteriia	Acidobacteriales	Acidobacteriaceae (Subgroup 1)	Occallatibacter
DENOVO5776	1	6	3	3	0	1	1	0	0	0	0	0	0	0	0	0	0	0	0	0	0	0	0	0	14	1	0	0	15	Bacteria	Acidobacteria	Acidobacteriia	Acidobacteriales	Acidobacteriaceae (Subgroup 1)	Occallatibacter
DENOVO5559	6	4	5	0	0	0	0	0	0	0	0	0	0	0	0	0	0	0	0	0	0	0	0	0	15	0	0	0	15	Bacteria	Acidobacteria	Acidobacteriia	Acidobacteriales	Acidobacteriaceae (Subgroup 1)	Occallatibacter
DENOVO6990	0	0	0	0	0	2	0	0	0	0	0	0	3	3	6	0	0	0	0	0	0	0	0	0	2	0	12	0	14	Bacteria	Acidobacteria	Acidobacteriia	Acidobacteriales	Acidobacteriaceae (Subgroup 1)	Occallatibacter
DENOVO9219	1	3	1	0	1	0	0	0	0	0	0	0	2	1	3	0	0	0	0	0	0	0	0	0	6	0	6	0	12	Bacteria	Acidobacteria	Acidobacteriia	Acidobacteriales	Acidobacteriaceae (Subgroup 1)	Occallatibacter
DENOVO8681	0	0	0	0	0	0	0	0	0	0	0	0	6	3	2	0	0	0	0	0	0	0	0	0	0	0	11	0	11	Bacteria	Acidobacteria	Acidobacteriia	Acidobacteriales	Acidobacteriaceae (Subgroup 1)	Occallatibacter
DENOVO8045	1	2	1	1	3	1	0	0	0	0	0	0	0	0	0	0	0	0	0	0	0	0	1	0	9	0	0	1	10	Bacteria	Acidobacteria	Acidobacteriia	Acidobacteriales	Acidobacteriaceae (Subgroup 1)	Occallatibacter
DENOVO2138	0	0	0	0	1	2	5	1	12	0	0	0	8	7	5	0	1	0	0	0	0	1	0	1	3	18	21	2	44	Bacteria	Acidobacteria	Acidobacteriia	Acidobacteriales	Acidobacteriaceae (Subgroup 1)	Terracidiphilus
DENOVO2237	0	1	0	4	0	0	3	6	10	0	0	0	5	4	6	0	0	1	0	0	1	0	0	1	5	19	16	2	42	Bacteria	Acidobacteria	Acidobacteriia	Acidobacteriales	Acidobacteriaceae (Subgroup 1)	Terracidiphilus
DENOVO8252	2	8	3	3	2	2	4	3	1	1	0	0	1	1	0	2	0	0	0	1	0	0	0	0	20	9	4	1	34	Bacteria	Acidobacteria	Acidobacteriia	Acidobacteriales	Acidobacteriaceae (Subgroup 1)	Terracidiphilus
DENOVO4250	1	1	2	1	0	0	10	5	9	1	0	0	0	0	0	0	0	0	0	0	0	0	0	0	5	25	0	0	30	Bacteria	Acidobacteria	Acidobacteriia	Acidobacteriales	Acidobacteriaceae (Subgroup 1)	Terracidiphilus
DENOVO4396	0	1	1	1	0	0	7	2	10	0	0	0	0	0	0	0	0	0	0	0	0	0	0	0	3	19	0	0	22	Bacteria	Acidobacteria	Acidobacteriia	Acidobacteriales	Acidobacteriaceae (Subgroup 1)	Terracidiphilus
DENOVO9172	3	1	2	3	1	1	2	0	3	0	0	0	1	1	1	0	1	2	0	0	0	0	0	0	11	5	6	0	22	Bacteria	Acidobacteria	Acidobacteriia	Acidobacteriales	Acidobacteriaceae (Subgroup 1)	Terracidiphilus
DENOVO6975	0	1	2	1	5	2	1	0	0	0	3	2	0	0	0	1	0	0	0	1	0	0	0	0	11	6	1	1	19	Bacteria	Acidobacteria	Acidobacteriia	Acidobacteriales	Acidobacteriaceae (Subgroup 1)	Terracidiphilus
DENOVO7305	0	1	0	1	0	0	0	0	0	0	0	0	3	3	2	1	0	0	0	1	0	0	0	0	2	0	9	1	12	Bacteria	Acidobacteria	Acidobacteriia	Acidobacteriales	Acidobacteriaceae (Subgroup 1)	Terracidiphilus
DENOVO10355	0	1	0	1	0	1	0	0	0	4	3	0	0	0	0	0	0	1	0	0	0	0	0	0	3	7	1	0	11	Bacteria	Acidobacteria	Acidobacteriia	Acidobacteriales	Acidobacteriaceae (Subgroup 1)	Terracidiphilus
DENOVO7874	0	0	2	0	0	0	0	0	0	0	1	0	1	4	1	0	0	0	0	1	0	0	0	0	2	1	6	1	10	Bacteria	Acidobacteria	Acidobacteriia	Acidobacteriales	Acidobacteriaceae (Subgroup 1)	Terracidiphilus
DENOVO66	2	5	2	6	6	6	0	0	0	5	5	2	38	37	31	8	14	16	37	20	115	71	52	40	27	12	144	335	518	Bacteria	Acidobacteria	Acidobacteriia	Acidobacteriales	Acidobacteriaceae (Subgroup 1)
DENOVO92	1	7	2	4	2	0	0	0	0	3	5	4	28	46	20	13	11	11	32	17	115	37	45	30	16	12	129	276	433	Bacteria	Acidobacteria	Acidobacteriia	Acidobacteriales	Acidobacteriaceae (Subgroup 1)
DENOVO145	23	18	15	9	5	11	0	2	3	24	25	23	38	43	40	17	11	6	3	2	16	4	3	3	81	77	155	31	344	Bacteria	Acidobacteria	Acidobacteriia	Acidobacteriales	Acidobacteriaceae (Subgroup 1)
DENOVO188	17	10	17	4	9	5	1	2	1	14	19	22	31	37	33	26	23	9	0	2	10	5	5	2	62	59	159	24	304	Bacteria	Acidobacteria	Acidobacteriia	Acidobacteriales	Acidobacteriaceae (Subgroup 1)
DENOVO267	32	36	30	18	28	25	0	2	1	4	2	7	6	7	6	3	2	2	0	0	13	0	0	0	169	16	26	13	224	Bacteria	Acidobacteria	Acidobacteriia	Acidobacteriales	Acidobacteriaceae (Subgroup 1)
DENOVO298	1	0	2	7	3	6	0	0	0	30	32	13	24	25	28	13	6	4	3	1	10	2	5	8	19	75	100	29	223	Bacteria	Acidobacteria	Acidobacteriia	Acidobacteriales	Acidobacteriaceae (Subgroup 1)
DENOVO402	29	31	27	24	25	19	1	0	0	5	3	6	1	4	2	3	5	2	0	0	2	0	0	0	155	15	17	2	189	Bacteria	Acidobacteria	Acidobacteriia	Acidobacteriales	Acidobacteriaceae (Subgroup 1)
DENOVO458	0	1	2	5	5	8	0	0	0	18	18	15	22	21	11	12	8	5	0	0	7	3	1	6	21	51	79	17	168	Bacteria	Acidobacteria	Acidobacteriia	Acidobacteriales	Acidobacteriaceae (Subgroup 1)
DENOVO586	21	17	19	13	13	12	0	0	1	2	2	2	8	10	11	4	4	0	0	0	0	1	0	3	95	7	37	4	143	Bacteria	Acidobacteria	Acidobacteriia	Acidobacteriales	Acidobacteriaceae (Subgroup 1)
DENOVO761	1	3	1	0	2	2	0	0	0	5	12	7	0	5	2	4	2	1	7	8	35	14	11	9	9	24	14	84	131	Bacteria	Acidobacteria	Acidobacteriia	Acidobacteriales	Acidobacteriaceae (Subgroup 1)
DENOVO994	1	1	2	1	2	1	0	0	0	4	5	5	1	5	3	2	5	0	6	6	28	15	8	10	8	14	16	73	111	Bacteria	Acidobacteria	Acidobacteriia	Acidobacteriales	Acidobacteriaceae (Subgroup 1)
DENOVO724	16	18	10	9	13	12	2	1	0	0	3	0	3	4	4	5	3	2	0	0	1	0	0	3	78	6	21	4	109	Bacteria	Acidobacteria	Acidobacteriia	Acidobacteriales	Acidobacteriaceae (Subgroup 1)
DENOVO768	26	16	10	6	4	3	3	2	1	0	3	0	5	4	5	3	3	2	2	2	2	0	3	1	65	9	22	10	106	Bacteria	Acidobacteria	Acidobacteriia	Acidobacteriales	Acidobacteriaceae (Subgroup 1)
DENOVO868	3	5	3	4	5	2	2	0	0	1	3	0	10	14	5	17	5	6	6	1	3	7	2	0	22	6	57	19	104	Bacteria	Acidobacteria	Acidobacteriia	Acidobacteriales	Acidobacteriaceae (Subgroup 1)
DENOVO1180	1	2	2	1	0	0	0	0	0	3	1	3	12	6	10	5	1	3	8	3	20	6	5	0	6	7	37	42	92	Bacteria	Acidobacteria	Acidobacteriia	Acidobacteriales	Acidobacteriaceae (Subgroup 1)
DENOVO943	3	1	4	3	3	4	0	2	0	9	4	11	6	5	6	4	5	9	1	0	3	3	0	5	18	26	35	12	91	Bacteria	Acidobacteria	Acidobacteriia	Acidobacteriales	Acidobacteriaceae (Subgroup 1)
DENOVO988	2	3	0	1	1	1	0	0	0	3	6	1	2	13	5	3	6	2	6	3	13	1	14	0	8	10	31	37	86	Bacteria	Acidobacteria	Acidobacteriia	Acidobacteriales	Acidobacteriaceae (Subgroup 1)
DENOVO1044	14	15	13	3	3	5	1	1	1	0	2	1	1	3	2	1	3	2	2	1	1	1	1	2	53	6	12	8	79	Bacteria	Acidobacteria	Acidobacteriia	Acidobacteriales	Acidobacteriaceae (Subgroup 1)
DENOVO1191	5	5	2	1	2	4	0	0	0	5	5	5	4	9	6	6	3	1	1	2	2	5	1	3	19	15	29	14	77	Bacteria	Acidobacteria	Acidobacteriia	Acidobacteriales	Acidobacteriaceae (Subgroup 1)
DENOVO1110	0	3	0	2	1	1	4	1	3	1	2	1	6	10	2	7	6	6	4	3	1	7	3	1	7	12	37	19	75	Bacteria	Acidobacteria	Acidobacteriia	Acidobacteriales	Acidobacteriaceae (Subgroup 1)
DENOVO2064	2	4	1	1	0	0	0	0	0	0	0	0	11	6	6	1	3	0	3	2	0	10	7	6	8	0	27	28	63	Bacteria	Acidobacteria	Acidobacteriia	Acidobacteriales	Acidobacteriaceae (Subgroup 1)
DENOVO1804	4	5	0	7	4	5	0	0	0	0	0	0	12	9	2	0	0	0	2	0	2	2	2	0	25	0	23	8	56	Bacteria	Acidobacteria	Acidobacteriia	Acidobacteriales	Acidobacteriaceae (Subgroup 1)
DENOVO4208	1	0	1	0	2	0	0	0	0	13	9	12	3	4	4	1	1	1	0	0	0	0	0	1	4	34	14	1	53	Bacteria	Acidobacteria	Acidobacteriia	Acidobacteriales	Acidobacteriaceae (Subgroup 1)
DENOVO4922	5	5	3	2	4	2	0	0	0	3	6	7	1	1	1	4	1	1	0	0	0	1	0	0	21	16	9	1	47	Bacteria	Acidobacteria	Acidobacteriia	Acidobacteriales	Acidobacteriaceae (Subgroup 1)
DENOVO8474	0	0	0	0	2	1	5	4	2	7	2	6	1	0	1	2	2	2	2	4	2	0	0	1	3	26	8	9	46	Bacteria	Acidobacteria	Acidobacteriia	Acidobacteriales	Acidobacteriaceae (Subgroup 1)
DENOVO2839	2	3	2	3	1	2	0	0	0	0	0	0	12	1	4	0	0	0	3	1	3	3	3	2	13	0	17	15	45	Bacteria	Acidobacteria	Acidobacteriia	Acidobacteriales	Acidobacteriaceae (Subgroup 1)
DENOVO3163	5	3	5	2	1	1	0	0	0	0	0	0	4	6	7	0	1	1	0	0	0	2	6	1	17	0	19	9	45	Bacteria	Acidobacteria	Acidobacteriia	Acidobacteriales	Acidobacteriaceae (Subgroup 1)
DENOVO2817	0	0	0	1	0	0	2	5	1	1	5	5	0	0	2	0	4	9	1	2	0	0	2	3	1	19	15	8	43	Bacteria	Acidobacteria	Acidobacteriia	Acidobacteriales	Acidobacteriaceae (Subgroup 1)
DENOVO2638	1	1	3	0	0	0	0	0	0	0	0	0	3	8	7	1	0	1	2	2	0	6	5	3	5	0	20	18	43	Bacteria	Acidobacteria	Acidobacteriia	Acidobacteriales	Acidobacteriaceae (Subgroup 1)
DENOVO2959	0	0	0	1	0	0	0	0	1	8	17	9	1	1	2	0	0	0	0	0	1	0	0	0	1	35	4	1	41	Bacteria	Acidobacteria	Acidobacteriia	Acidobacteriales	Acidobacteriaceae (Subgroup 1)
DENOVO2477	4	1	0	1	2	0	0	0	0	2	9	7	4	2	6	1	1	0	0	0	0	0	0	0	8	18	14	0	40	Bacteria	Acidobacteria	Acidobacteriia	Acidobacteriales	Acidobacteriaceae (Subgroup 1)
DENOVO8657	4	5	6	5	2	6	0	1	1	0	1	0	3	3	0	1	0	2	0	0	0	0	0	0	28	3	9	0	40	Bacteria	Acidobacteria	Acidobacteriia	Acidobacteriales	Acidobacteriaceae (Subgroup 1)
DENOVO4303	1	2	1	5	11	4	1	0	0	2	2	4	0	2	2	0	0	0	0	0	1	0	0	0	24	9	4	1	38	Bacteria	Acidobacteria	Acidobacteriia	Acidobacteriales	Acidobacteriaceae (Subgroup 1)
DENOVO6313	1	2	2	0	3	3	0	0	0	7	5	2	0	2	0	3	2	3	0	0	0	0	0	1	11	14	10	1	36	Bacteria	Acidobacteria	Acidobacteriia	Acidobacteriales	Acidobacteriaceae (Subgroup 1)
DENOVO3478	0	0	0	0	0	0	2	0	1	7	2	4	0	1	0	3	3	3	1	2	0	1	2	3	0	16	10	9	35	Bacteria	Acidobacteria	Acidobacteriia	Acidobacteriales	Acidobacteriaceae (Subgroup 1)
DENOVO3724	4	6	5	0	0	1	2	1	3	1	0	0	1	0	2	1	2	2	0	3	0	0	0	0	16	7	8	3	34	Bacteria	Acidobacteria	Acidobacteriia	Acidobacteriales	Acidobacteriaceae (Subgroup 1)
DENOVO4056	0	0	0	0	0	0	0	1	0	8	9	12	2	0	0	0	0	0	0	0	0	0	0	0	0	30	2	0	32	Bacteria	Acidobacteria	Acidobacteriia	Acidobacteriales	Acidobacteriaceae (Subgroup 1)
DENOVO5684	1	1	0	6	9	6	2	0	1	0	0	0	1	2	0	0	0	0	0	1	0	0	1	0	23	3	3	2	31	Bacteria	Acidobacteria	Acidobacteriia	Acidobacteriales	Acidobacteriaceae (Subgroup 1)
DENOVO3380	1	4	2	4	0	3	0	0	0	0	0	0	5	3	4	0	0	0	0	0	0	2	1	2	14	0	12	5	31	Bacteria	Acidobacteria	Acidobacteriia	Acidobacteriales	Acidobacteriaceae (Subgroup 1)
DENOVO5812	0	1	2	0	0	0	9	4	4	2	0	1	1	2	0	2	2	1	0	0	0	0	0	0	3	20	8	0	31	Bacteria	Acidobacteria	Acidobacteriia	Acidobacteriales	Acidobacteriaceae (Subgroup 1)
DENOVO3997	1	1	3	1	1	1	0	0	3	1	0	0	5	5	3	1	2	2	0	0	0	0	0	0	8	4	18	0	30	Bacteria	Acidobacteria	Acidobacteriia	Acidobacteriales	Acidobacteriaceae (Subgroup 1)
DENOVO2722	1	0	0	0	0	0	0	0	0	0	0	0	10	6	10	0	0	0	0	0	0	1	1	0	1	0	26	2	29	Bacteria	Acidobacteria	Acidobacteriia	Acidobacteriales	Acidobacteriaceae (Subgroup 1)
DENOVO3740	0	0	0	0	1	1	0	0	0	0	0	0	0	0	1	3	4	2	2	0	3	2	3	7	2	0	10	17	29	Bacteria	Acidobacteria	Acidobacteriia	Acidobacteriales	Acidobacteriaceae (Subgroup 1)
DENOVO7886	1	0	0	1	0	0	2	0	0	3	1	2	2	4	3	0	5	3	0	0	0	0	0	1	2	8	17	1	28	Bacteria	Acidobacteria	Acidobacteriia	Acidobacteriales	Acidobacteriaceae (Subgroup 1)
DENOVO11158	0	1	0	0	0	0	0	0	0	0	0	3	2	1	1	2	4	4	4	3	0	2	1	0	1	3	14	10	28	Bacteria	Acidobacteria	Acidobacteriia	Acidobacteriales	Acidobacteriaceae (Subgroup 1)
DENOVO3078	0	1	0	0	0	0	0	0	0	0	0	0	5	14	7	0	0	0	0	0	0	0	0	0	1	0	26	0	27	Bacteria	Acidobacteria	Acidobacteriia	Acidobacteriales	Acidobacteriaceae (Subgroup 1)
DENOVO5261	2	6	4	0	1	0	0	1	0	0	0	0	2	4	0	1	1	3	0	1	0	0	0	1	13	1	11	2	27	Bacteria	Acidobacteria	Acidobacteriia	Acidobacteriales	Acidobacteriaceae (Subgroup 1)
DENOVO3763	4	6	4	4	1	1	0	1	0	2	1	0	0	1	1	0	0	0	0	0	0	0	0	0	20	4	2	0	26	Bacteria	Acidobacteria	Acidobacteriia	Acidobacteriales	Acidobacteriaceae (Subgroup 1)
DENOVO4418	1	3	2	1	1	2	0	0	3	2	2	0	1	0	1	2	1	1	1	0	0	2	0	0	10	7	6	3	26	Bacteria	Acidobacteria	Acidobacteriia	Acidobacteriales	Acidobacteriaceae (Subgroup 1)
DENOVO4542	4	7	3	2	0	1	0	0	0	0	3	0	2	1	3	0	0	0	0	0	0	0	0	0	17	3	6	0	26	Bacteria	Acidobacteria	Acidobacteriia	Acidobacteriales	Acidobacteriaceae (Subgroup 1)
DENOVO10903	1	1	1	1	1	0	0	0	0	2	4	1	3	1	5	3	2	0	0	0	0	0	0	0	5	7	14	0	26	Bacteria	Acidobacteria	Acidobacteriia	Acidobacteriales	Acidobacteriaceae (Subgroup 1)
DENOVO10034	0	0	0	0	0	0	0	0	0	0	0	0	0	0	0	3	1	1	0	2	1	9	5	3	0	0	5	20	25	Bacteria	Acidobacteria	Acidobacteriia	Acidobacteriales	Acidobacteriaceae (Subgroup 1)
DENOVO3914	0	0	2	1	0	0	0	0	0	4	4	5	1	2	2	1	1	1	0	0	0	0	0	0	3	13	8	0	24	Bacteria	Acidobacteria	Acidobacteriia	Acidobacteriales	Acidobacteriaceae (Subgroup 1)
DENOVO5270	1	1	1	4	5	3	0	0	0	2	0	3	1	0	1	0	1	0	0	0	1	0	0	0	15	5	3	1	24	Bacteria	Acidobacteria	Acidobacteriia	Acidobacteriales	Acidobacteriaceae (Subgroup 1)
DENOVO3944	3	3	5	0	2	4	0	0	0	2	0	3	0	0	0	0	0	0	0	1	0	0	0	0	17	5	0	1	23	Bacteria	Acidobacteria	Acidobacteriia	Acidobacteriales	Acidobacteriaceae (Subgroup 1)
DENOVO5030	1	5	5	2	3	1	0	0	0	0	1	0	0	0	3	0	0	0	2	0	0	0	0	0	17	1	3	2	23	Bacteria	Acidobacteria	Acidobacteriia	Acidobacteriales	Acidobacteriaceae (Subgroup 1)
DENOVO10904	0	0	0	0	0	0	0	0	0	1	1	0	0	0	0	2	0	0	0	0	0	8	0	11	0	2	2	19	23	Bacteria	Acidobacteria	Acidobacteriia	Acidobacteriales	Acidobacteriaceae (Subgroup 1)
DENOVO4446	4	1	1	2	0	0	0	2	0	0	1	1	1	1	4	1	1	0	0	0	0	0	0	2	8	4	8	2	22	Bacteria	Acidobacteria	Acidobacteriia	Acidobacteriales	Acidobacteriaceae (Subgroup 1)
DENOVO6254	2	2	4	6	4	4	0	0	0	0	0	0	0	0	0	0	0	0	0	0	0	0	0	0	22	0	0	0	22	Bacteria	Acidobacteria	Acidobacteriia	Acidobacteriales	Acidobacteriaceae (Subgroup 1)
DENOVO6162	0	1	1	1	0	1	0	1	0	5	6	4	0	0	0	0	1	0	0	0	0	0	0	0	4	16	1	0	21	Bacteria	Acidobacteria	Acidobacteriia	Acidobacteriales	Acidobacteriaceae (Subgroup 1)
DENOVO6943	0	0	0	0	0	0	0	0	0	0	0	0	3	2	0	2	2	1	4	2	0	0	1	4	0	0	10	11	21	Bacteria	Acidobacteria	Acidobacteriia	Acidobacteriales	Acidobacteriaceae (Subgroup 1)
DENOVO6979	3	4	6	4	0	4	0	0	0	0	0	0	0	0	0	0	0	0	0	0	0	0	0	0	21	0	0	0	21	Bacteria	Acidobacteria	Acidobacteriia	Acidobacteriales	Acidobacteriaceae (Subgroup 1)
DENOVO11910	0	0	0	0	1	0	1	2	1	1	0	1	1	2	1	2	1	3	0	2	1	0	1	0	1	6	10	4	21	Bacteria	Acidobacteria	Acidobacteriia	Acidobacteriales	Acidobacteriaceae (Subgroup 1)
DENOVO10769	1	0	0	2	0	1	2	1	1	0	0	0	0	0	0	0	2	3	1	1	0	2	0	3	4	4	5	7	20	Bacteria	Acidobacteria	Acidobacteriia	Acidobacteriales	Acidobacteriaceae (Subgroup 1)
DENOVO4801	0	0	0	0	0	1	0	0	0	0	0	0	5	4	9	0	0	0	0	0	0	0	0	0	1	0	18	0	19	Bacteria	Acidobacteria	Acidobacteriia	Acidobacteriales	Acidobacteriaceae (Subgroup 1)
DENOVO5087	0	0	0	0	0	0	0	0	0	1	0	0	2	2	1	0	0	0	1	1	10	1	0	0	0	1	5	13	19	Bacteria	Acidobacteria	Acidobacteriia	Acidobacteriales	Acidobacteriaceae (Subgroup 1)
DENOVO8030	2	0	0	1	0	0	0	0	0	4	7	2	0	0	0	1	0	1	0	0	0	0	0	0	3	13	2	0	18	Bacteria	Acidobacteria	Acidobacteriia	Acidobacteriales	Acidobacteriaceae (Subgroup 1)
DENOVO5423	1	1	1	0	0	2	0	0	0	0	0	2	3	4	3	0	0	0	0	0	0	0	0	1	5	2	10	1	18	Bacteria	Acidobacteria	Acidobacteriia	Acidobacteriales	Acidobacteriaceae (Subgroup 1)
DENOVO5491	0	0	0	1	0	0	0	0	0	0	0	0	2	1	1	0	0	1	1	1	9	1	0	0	1	0	5	12	18	Bacteria	Acidobacteria	Acidobacteriia	Acidobacteriales	Acidobacteriaceae (Subgroup 1)
DENOVO6171	0	0	0	0	0	0	0	0	0	0	0	0	0	1	1	3	6	1	0	0	1	0	1	4	0	0	12	6	18	Bacteria	Acidobacteria	Acidobacteriia	Acidobacteriales	Acidobacteriaceae (Subgroup 1)
DENOVO8833	0	0	1	2	2	1	3	0	5	0	0	0	1	0	1	0	0	0	0	0	0	1	0	1	6	8	2	2	18	Bacteria	Acidobacteria	Acidobacteriia	Acidobacteriales	Acidobacteriaceae (Subgroup 1)
DENOVO8981	0	0	0	0	0	0	0	0	0	0	0	0	0	1	0	4	2	3	1	2	1	3	1	0	0	0	10	8	18	Bacteria	Acidobacteria	Acidobacteriia	Acidobacteriales	Acidobacteriaceae (Subgroup 1)
DENOVO6291	0	1	0	0	0	0	0	0	0	0	0	0	9	2	5	0	0	0	0	0	0	0	0	0	1	0	16	0	17	Bacteria	Acidobacteria	Acidobacteriia	Acidobacteriales	Acidobacteriaceae (Subgroup 1)
DENOVO6580	1	0	1	9	3	3	0	0	0	0	0	0	0	0	0	0	0	0	0	0	0	0	0	0	17	0	0	0	17	Bacteria	Acidobacteria	Acidobacteriia	Acidobacteriales	Acidobacteriaceae (Subgroup 1)
DENOVO6920	0	0	0	0	0	0	2	1	7	2	1	0	2	0	0	0	0	0	0	1	0	0	1	0	0	13	2	2	17	Bacteria	Acidobacteria	Acidobacteriia	Acidobacteriales	Acidobacteriaceae (Subgroup 1)
DENOVO8543	4	3	0	1	2	1	0	0	0	0	1	1	2	0	0	0	2	0	0	0	0	0	0	0	11	2	4	0	17	Bacteria	Acidobacteria	Acidobacteriia	Acidobacteriales	Acidobacteriaceae (Subgroup 1)
DENOVO6240	1	0	1	0	0	0	0	0	0	0	0	0	0	1	1	0	3	2	0	0	0	0	0	7	2	0	7	7	16	Bacteria	Acidobacteria	Acidobacteriia	Acidobacteriales	Acidobacteriaceae (Subgroup 1)
DENOVO6244	0	0	0	0	0	1	2	2	4	2	1	2	0	0	0	0	0	0	0	1	0	0	0	0	1	13	0	1	15	Bacteria	Acidobacteria	Acidobacteriia	Acidobacteriales	Acidobacteriaceae (Subgroup 1)
DENOVO6896	0	0	0	2	1	0	0	0	0	0	0	0	1	3	3	2	1	1	0	0	0	0	1	0	3	0	11	1	15	Bacteria	Acidobacteria	Acidobacteriia	Acidobacteriales	Acidobacteriaceae (Subgroup 1)
DENOVO6984	0	0	0	0	0	0	0	0	0	0	0	0	0	0	0	2	0	0	2	3	2	5	0	1	0	0	2	13	15	Bacteria	Acidobacteria	Acidobacteriia	Acidobacteriales	Acidobacteriaceae (Subgroup 1)
DENOVO7743	0	0	0	0	0	0	0	0	0	0	0	0	1	3	1	0	0	0	0	0	0	3	7	0	0	0	5	10	15	Bacteria	Acidobacteria	Acidobacteriia	Acidobacteriales	Acidobacteriaceae (Subgroup 1)
DENOVO7869	0	0	0	1	4	6	0	0	0	0	0	0	1	2	0	0	0	0	0	0	0	0	0	0	11	0	3	0	14	Bacteria	Acidobacteria	Acidobacteriia	Acidobacteriales	Acidobacteriaceae (Subgroup 1)
DENOVO6981	2	4	1	2	0	0	0	0	0	1	0	0	2	0	1	1	0	0	0	0	0	0	0	0	9	1	4	0	14	Bacteria	Acidobacteria	Acidobacteriia	Acidobacteriales	Acidobacteriaceae (Subgroup 1)
DENOVO7256	0	0	0	1	0	0	0	0	0	0	0	1	3	6	2	0	0	0	0	0	1	0	0	0	1	1	11	1	14	Bacteria	Acidobacteria	Acidobacteriia	Acidobacteriales	Acidobacteriaceae (Subgroup 1)
DENOVO7900	4	1	0	2	2	3	0	0	0	0	0	0	0	0	0	1	1	0	0	0	0	0	0	0	12	0	2	0	14	Bacteria	Acidobacteria	Acidobacteriia	Acidobacteriales	Acidobacteriaceae (Subgroup 1)
DENOVO8262	0	0	0	0	0	0	0	0	0	0	0	0	5	2	2	0	0	0	2	0	0	2	1	0	0	0	9	5	14	Bacteria	Acidobacteria	Acidobacteriia	Acidobacteriales	Acidobacteriaceae (Subgroup 1)
DENOVO9842	0	0	0	0	0	0	0	0	2	2	1	0	2	3	3	1	0	0	0	0	0	0	0	0	0	5	9	0	14	Bacteria	Acidobacteria	Acidobacteriia	Acidobacteriales	Acidobacteriaceae (Subgroup 1)
DENOVO10016	0	0	0	0	0	0	0	2	0	3	2	5	0	0	0	0	0	0	0	0	0	0	0	1	0	12	0	1	13	Bacteria	Acidobacteria	Acidobacteriia	Acidobacteriales	Acidobacteriaceae (Subgroup 1)
DENOVO8287	6	3	4	0	0	0	0	0	0	0	0	0	0	0	0	0	0	0	0	0	0	0	0	0	13	0	0	0	13	Bacteria	Acidobacteria	Acidobacteriia	Acidobacteriales	Acidobacteriaceae (Subgroup 1)
DENOVO9163	0	0	0	0	0	0	0	0	0	0	0	0	0	0	0	0	0	0	1	1	3	4	2	2	0	0	0	13	13	Bacteria	Acidobacteria	Acidobacteriia	Acidobacteriales	Acidobacteriaceae (Subgroup 1)
DENOVO7757	0	0	0	3	1	2	0	0	0	0	0	0	1	2	3	0	0	0	0	0	0	0	0	0	6	0	6	0	12	Bacteria	Acidobacteria	Acidobacteriia	Acidobacteriales	Acidobacteriaceae (Subgroup 1)
DENOVO8070	1	8	1	0	0	0	0	0	0	0	0	0	0	1	0	0	0	0	0	0	0	0	0	0	10	0	1	0	11	Bacteria	Acidobacteria	Acidobacteriia	Acidobacteriales	Acidobacteriaceae (Subgroup 1)
DENOVO10359	0	0	0	0	0	0	0	0	0	0	0	0	2	1	0	0	0	0	0	0	0	3	4	1	0	0	3	8	11	Bacteria	Acidobacteria	Acidobacteriia	Acidobacteriales	Acidobacteriaceae (Subgroup 1)
DENOVO10198	0	1	0	1	1	0	1	1	0	0	0	0	1	2	1	0	0	1	0	0	0	0	0	0	3	2	5	0	10	Bacteria	Acidobacteria	Acidobacteriia	Acidobacteriales	Acidobacteriaceae (Subgroup 1)
DENOVO11407	0	2	1	1	0	0	3	3	0	0	0	0	0	0	0	0	0	0	0	0	0	0	0	0	4	6	0	0	10	Bacteria	Acidobacteria	Acidobacteriia	Acidobacteriales	Acidobacteriaceae (Subgroup 1)
DENOVO11305	0	2	0	0	0	0	2	2	2	0	0	1	0	0	0	0	0	0	0	0	0	0	0	0	2	7	0	0	9	Bacteria	Acidobacteria	Acidobacteriia	Acidobacteriales	Acidobacteriaceae (Subgroup 1)
DENOVO9632	0	0	1	0	0	0	0	0	0	0	0	0	1	2	3	0	0	1	0	0	0	0	0	0	1	0	7	0	8	Bacteria	Acidobacteria	Acidobacteriia	Acidobacteriales	Acidobacteriaceae (Subgroup 1)
DENOVO10687	0	0	0	2	3	1	0	0	0	1	0	0	1	0	0	0	0	0	0	0	0	0	0	0	6	1	1	0	8	Bacteria	Acidobacteria	Acidobacteriia	Acidobacteriales	Acidobacteriaceae (Subgroup 1)
DENOVO11033	0	0	1	1	0	0	0	0	0	0	0	1	1	0	0	0	1	0	1	0	0	0	0	2	2	1	2	3	8	Bacteria	Acidobacteria	Acidobacteriia	Acidobacteriales	Acidobacteriaceae (Subgroup 1)
DENOVO7060	0	0	0	2	1	0	0	0	0	0	0	0	0	2	1	0	0	0	0	0	0	1	0	0	3	0	3	1	7	Bacteria	Acidobacteria	Acidobacteriia	Acidobacteriales	Acidobacteriaceae (Subgroup 1)
DENOVO130	5	6	6	17	27	15	0	1	1	12	5	13	47	38	52	2	2	1	3	6	48	3	5	0	76	32	142	65	315	Bacteria	Acidobacteria	Acidobacteriia	Acidobacteriales	Acidobacteriaceae (Subgroup 1)
DENOVO198	8	3	7	14	21	12	0	0	0	6	10	3	33	40	41	2	1	1	2	8	36	2	5	0	65	19	118	53	255	Bacteria	Acidobacteria	Acidobacteriia	Acidobacteriales	Acidobacteriaceae (Subgroup 1)
DENOVO1212	1	4	0	0	0	0	0	0	1	16	34	22	1	0	2	2	1	0	6	0	5	0	0	0	5	73	6	11	95	Bacteria	Acidobacteria	Acidobacteriia	Acidobacteriales	Acidobacteriaceae (Subgroup 1)
DENOVO966	7	8	6	10	12	10	1	2	2	1	2	1	4	4	1	1	3	0	0	0	0	3	0	0	53	9	13	3	78	Bacteria	Acidobacteria	Acidobacteriia	Acidobacteriales	Acidobacteriaceae (Subgroup 1)
DENOVO1230	12	9	4	7	10	9	1	2	2	1	1	1	4	0	3	1	1	2	0	0	0	3	0	0	51	8	11	3	73	Bacteria	Acidobacteria	Acidobacteriia	Acidobacteriales	Acidobacteriaceae (Subgroup 1)
DENOVO8019	0	0	0	6	1	7	0	1	2	0	0	2	0	1	3	2	3	2	2	18	3	10	5	4	14	5	11	42	72	Bacteria	Acidobacteria	Acidobacteriia	Acidobacteriales	Acidobacteriaceae (Subgroup 1)
DENOVO1861	3	3	5	3	6	5	4	3	2	5	1	2	5	6	1	0	0	0	0	7	2	3	3	1	25	17	12	16	70	Bacteria	Acidobacteria	Acidobacteriia	Acidobacteriales	Acidobacteriaceae (Subgroup 1)
DENOVO1635	2	2	0	0	0	0	0	0	0	9	26	20	1	0	1	0	0	0	1	0	3	0	0	0	4	55	2	4	65	Bacteria	Acidobacteria	Acidobacteriia	Acidobacteriales	Acidobacteriaceae (Subgroup 1)
DENOVO2329	3	3	2	1	4	5	3	1	2	0	2	1	4	2	1	2	2	4	3	4	4	2	2	0	18	9	15	15	57	Bacteria	Acidobacteria	Acidobacteriia	Acidobacteriales	Acidobacteriaceae (Subgroup 1)
DENOVO6638	7	6	6	0	0	0	1	1	1	8	9	9	1	1	3	1	0	1	0	0	0	0	0	0	19	29	7	0	55	Bacteria	Acidobacteria	Acidobacteriia	Acidobacteriales	Acidobacteriaceae (Subgroup 1)
DENOVO3788	1	1	1	0	2	0	5	6	5	8	7	1	0	1	1	1	0	0	0	1	1	3	2	0	5	32	3	7	47	Bacteria	Acidobacteria	Acidobacteriia	Acidobacteriales	Acidobacteriaceae (Subgroup 1)
DENOVO2714	1	1	5	7	0	1	2	4	1	1	3	1	2	3	1	1	0	0	0	1	3	0	2	1	15	12	7	7	41	Bacteria	Acidobacteria	Acidobacteriia	Acidobacteriales	Acidobacteriaceae (Subgroup 1)
DENOVO8656	0	0	1	0	0	0	2	5	3	8	5	4	1	1	0	2	0	2	1	2	0	1	2	0	1	27	6	6	40	Bacteria	Acidobacteria	Acidobacteriia	Acidobacteriales	Acidobacteriaceae (Subgroup 1)
DENOVO2846	4	0	2	3	0	2	0	0	0	7	7	13	0	0	0	0	0	0	0	0	0	0	0	0	11	27	0	0	38	Bacteria	Acidobacteria	Acidobacteriia	Acidobacteriales	Acidobacteriaceae (Subgroup 1)
DENOVO7603	2	1	1	0	2	3	3	4	4	2	3	1	1	2	0	0	0	0	0	2	2	1	0	3	9	17	3	8	37	Bacteria	Acidobacteria	Acidobacteriia	Acidobacteriales	Acidobacteriaceae (Subgroup 1)
DENOVO2963	3	0	0	5	0	1	1	0	3	0	3	2	3	0	2	1	3	1	0	5	2	0	1	0	9	9	10	8	36	Bacteria	Acidobacteria	Acidobacteriia	Acidobacteriales	Acidobacteriaceae (Subgroup 1)
DENOVO3033	2	4	1	2	0	1	0	0	0	7	7	6	0	0	0	0	0	0	0	0	0	0	1	0	10	20	0	1	31	Bacteria	Acidobacteria	Acidobacteriia	Acidobacteriales	Acidobacteriaceae (Subgroup 1)
DENOVO11490	5	1	3	0	1	0	0	1	2	0	0	2	3	2	1	0	0	1	3	5	0	0	0	0	10	5	7	8	30	Bacteria	Acidobacteria	Acidobacteriia	Acidobacteriales	Acidobacteriaceae (Subgroup 1)
DENOVO5177	1	1	4	1	1	1	0	2	3	1	2	3	0	0	0	1	2	2	1	0	0	0	1	0	9	11	5	2	27	Bacteria	Acidobacteria	Acidobacteriia	Acidobacteriales	Acidobacteriaceae (Subgroup 1)
DENOVO5803	5	7	5	2	2	4	0	0	0	0	0	0	0	0	0	0	2	0	0	0	0	0	0	0	25	0	2	0	27	Bacteria	Acidobacteria	Acidobacteriia	Acidobacteriales	Acidobacteriaceae (Subgroup 1)
DENOVO3450	1	1	0	0	0	2	4	3	7	0	1	0	0	0	0	3	1	2	0	0	1	0	0	0	4	15	6	1	26	Bacteria	Acidobacteria	Acidobacteriia	Acidobacteriales	Acidobacteriaceae (Subgroup 1)
DENOVO4584	1	0	2	6	8	2	0	0	0	0	3	1	0	0	1	0	0	0	0	0	0	0	0	0	19	4	1	0	24	Bacteria	Acidobacteria	Acidobacteriia	Acidobacteriales	Acidobacteriaceae (Subgroup 1)
DENOVO3976	2	2	3	3	5	2	2	1	2	1	0	0	0	0	0	0	0	0	0	0	0	0	0	0	17	6	0	0	23	Bacteria	Acidobacteria	Acidobacteriia	Acidobacteriales	Acidobacteriaceae (Subgroup 1)
DENOVO10839	0	2	3	4	0	3	1	0	2	0	0	0	0	2	0	0	1	0	0	0	0	0	4	0	12	3	3	4	22	Bacteria	Acidobacteria	Acidobacteriia	Acidobacteriales	Acidobacteriaceae (Subgroup 1)
DENOVO4003	0	2	1	0	0	0	0	0	0	0	0	1	8	2	5	0	0	0	0	0	0	1	0	0	3	1	15	1	20	Bacteria	Acidobacteria	Acidobacteriia	Acidobacteriales	Acidobacteriaceae (Subgroup 1)
DENOVO6552	0	0	0	1	2	4	0	0	0	0	0	0	0	1	0	0	0	0	1	1	5	2	1	2	7	0	1	12	20	Bacteria	Acidobacteria	Acidobacteriia	Acidobacteriales	Acidobacteriaceae (Subgroup 1)
DENOVO7347	0	0	0	1	2	2	0	0	0	1	0	1	2	0	1	0	1	1	0	0	5	0	2	0	5	2	5	7	19	Bacteria	Acidobacteria	Acidobacteriia	Acidobacteriales	Acidobacteriaceae (Subgroup 1)
DENOVO8471	1	2	3	3	0	1	1	0	0	0	0	0	3	1	1	0	1	0	0	2	0	0	0	0	10	1	6	2	19	Bacteria	Acidobacteria	Acidobacteriia	Acidobacteriales	Acidobacteriaceae (Subgroup 1)
DENOVO8705	0	0	0	2	2	3	0	0	0	0	0	0	2	4	1	0	0	0	0	0	3	2	0	0	7	0	7	5	19	Bacteria	Acidobacteria	Acidobacteriia	Acidobacteriales	Acidobacteriaceae (Subgroup 1)
DENOVO9175	0	0	0	2	2	0	0	0	0	0	0	0	1	0	0	0	0	0	1	1	1	7	0	2	4	0	1	12	17	Bacteria	Acidobacteria	Acidobacteriia	Acidobacteriales	Acidobacteriaceae (Subgroup 1)
DENOVO5074	3	2	2	0	0	0	0	0	0	0	0	0	4	3	2	0	0	0	0	0	0	0	0	0	7	0	9	0	16	Bacteria	Acidobacteria	Acidobacteriia	Acidobacteriales	Acidobacteriaceae (Subgroup 1)
DENOVO7313	6	3	3	1	1	2	0	0	0	0	0	0	0	0	0	0	0	0	0	0	0	0	0	0	16	0	0	0	16	Bacteria	Acidobacteria	Acidobacteriia	Acidobacteriales	Acidobacteriaceae (Subgroup 1)
DENOVO5557	1	2	3	0	1	1	1	2	1	0	0	0	0	0	1	1	0	0	0	0	0	0	0	0	8	4	2	0	14	Bacteria	Acidobacteria	Acidobacteriia	Acidobacteriales	Acidobacteriaceae (Subgroup 1)
DENOVO6116	0	0	0	1	1	2	0	1	0	0	0	0	2	4	1	0	0	0	0	0	1	0	0	1	4	1	7	2	14	Bacteria	Acidobacteria	Acidobacteriia	Acidobacteriales	Acidobacteriaceae (Subgroup 1)
DENOVO11618	0	0	0	1	2	2	0	0	0	0	0	0	0	2	1	1	2	0	0	0	2	1	0	0	5	0	6	3	14	Bacteria	Acidobacteria	Acidobacteriia	Acidobacteriales	Acidobacteriaceae (Subgroup 1)
DENOVO5096	0	1	0	0	0	0	0	0	0	0	1	0	5	2	4	0	0	0	0	0	0	0	0	0	1	1	11	0	13	Bacteria	Acidobacteria	Acidobacteriia	Acidobacteriales	Acidobacteriaceae (Subgroup 1)
DENOVO5958	1	2	0	4	2	4	0	0	0	0	0	0	0	0	0	0	0	0	0	0	0	0	0	0	13	0	0	0	13	Bacteria	Acidobacteria	Acidobacteriia	Acidobacteriales	Acidobacteriaceae (Subgroup 1)
DENOVO8768	4	5	3	0	1	0	0	0	0	0	0	0	0	0	0	0	0	0	0	0	0	0	0	0	13	0	0	0	13	Bacteria	Acidobacteria	Acidobacteriia	Acidobacteriales	Acidobacteriaceae (Subgroup 1)
DENOVO11813	1	1	1	1	0	0	0	0	0	1	1	1	2	2	2	0	0	0	0	0	0	0	0	0	4	3	6	0	13	Bacteria	Acidobacteria	Acidobacteriia	Acidobacteriales	Acidobacteriaceae (Subgroup 1)
DENOVO8603	2	3	3	0	0	0	0	0	0	0	1	0	0	0	0	0	0	0	0	0	0	0	0	0	8	1	0	0	9	Bacteria	Acidobacteria	Acidobacteriia	Acidobacteriales	Acidobacteriaceae (Subgroup 1)
DENOVO9812	0	0	0	0	0	0	0	0	0	0	0	0	2	6	1	0	0	0	0	0	0	0	0	0	0	0	9	0	9	Bacteria	Acidobacteria	Acidobacteriia	Acidobacteriales	Acidobacteriaceae (Subgroup 1)
DENOVO9726	2	1	1	0	0	0	0	0	0	0	0	0	0	1	1	1	0	0	0	0	0	0	0	0	4	0	3	0	7	Bacteria	Acidobacteria	Acidobacteriia	Acidobacteriales	Acidobacteriaceae (Subgroup 1)
DENOVO1716	10	12	11	6	9	6	3	1	1	0	1	0	0	1	0	0	0	1	0	0	0	0	0	0	54	6	2	0	62	Bacteria	Acidobacteria	Acidobacteriia	Acidobacteriales	Koribacteraceae	Candidatus Koribacter
DENOVO1504	2	2	1	6	2	6	0	1	0	1	3	4	3	7	5	6	6	2	0	0	1	0	1	0	19	9	29	2	59	Bacteria	Acidobacteria	Acidobacteriia	Acidobacteriales	Koribacteraceae	Candidatus Koribacter
DENOVO2052	1	1	4	6	6	5	2	0	1	3	3	2	2	3	6	5	7	0	0	0	0	2	0	0	23	11	23	2	59	Bacteria	Acidobacteria	Acidobacteriia	Acidobacteriales	Koribacteraceae	Candidatus Koribacter
DENOVO2019	1	11	1	13	7	8	0	1	1	1	0	0	5	0	1	1	1	1	0	0	2	0	0	0	41	3	9	2	55	Bacteria	Acidobacteria	Acidobacteriia	Acidobacteriales	Koribacteraceae	Candidatus Koribacter
DENOVO1779	6	13	7	4	7	4	3	4	2	0	0	0	1	0	0	1	0	0	0	1	0	0	1	0	41	9	2	2	54	Bacteria	Acidobacteria	Acidobacteriia	Acidobacteriales	Koribacteraceae	Candidatus Koribacter
DENOVO1590	0	1	0	0	0	1	0	0	0	2	2	3	19	12	12	0	0	0	0	0	0	0	0	0	2	7	43	0	52	Bacteria	Acidobacteria	Acidobacteriia	Acidobacteriales	Koribacteraceae	Candidatus Koribacter
DENOVO2619	2	3	2	10	8	6	0	2	2	0	0	0	2	2	3	2	2	1	0	0	1	0	0	0	31	4	12	1	48	Bacteria	Acidobacteria	Acidobacteriia	Acidobacteriales	Koribacteraceae	Candidatus Koribacter
DENOVO2196	1	0	1	0	2	1	1	0	0	2	2	3	2	5	8	7	3	1	0	1	0	0	2	1	5	8	26	4	43	Bacteria	Acidobacteria	Acidobacteriia	Acidobacteriales	Koribacteraceae	Candidatus Koribacter
DENOVO5236	0	2	1	1	2	2	0	0	4	7	7	4	2	3	1	3	1	3	0	0	0	0	0	0	8	22	13	0	43	Bacteria	Acidobacteria	Acidobacteriia	Acidobacteriales	Koribacteraceae	Candidatus Koribacter
DENOVO2526	0	0	0	0	0	0	0	2	3	1	0	1	1	0	1	2	3	7	4	5	5	4	1	2	0	7	14	21	42	Bacteria	Acidobacteria	Acidobacteriia	Acidobacteriales	Koribacteraceae	Candidatus Koribacter
DENOVO3820	3	3	7	5	4	1	0	0	0	4	3	2	1	2	5	1	1	0	0	0	0	0	0	0	23	9	10	0	42	Bacteria	Acidobacteria	Acidobacteriia	Acidobacteriales	Koribacteraceae	Candidatus Koribacter
DENOVO6268	0	0	0	2	3	2	1	0	0	10	9	10	0	0	1	2	1	0	0	0	0	0	0	0	7	30	4	0	41	Bacteria	Acidobacteria	Acidobacteriia	Acidobacteriales	Koribacteraceae	Candidatus Koribacter
DENOVO2749	0	0	0	0	0	0	0	0	0	2	0	4	7	15	10	0	0	0	0	0	0	0	0	0	0	6	32	0	38	Bacteria	Acidobacteria	Acidobacteriia	Acidobacteriales	Koribacteraceae	Candidatus Koribacter
DENOVO3107	0	4	0	1	0	0	0	0	0	4	2	4	1	6	6	2	3	1	0	0	1	0	0	2	5	10	19	3	37	Bacteria	Acidobacteria	Acidobacteriia	Acidobacteriales	Koribacteraceae	Candidatus Koribacter
DENOVO8592	0	0	0	0	0	0	2	1	3	1	0	0	0	2	1	7	9	10	0	0	0	0	0	1	0	7	29	1	37	Bacteria	Acidobacteria	Acidobacteriia	Acidobacteriales	Koribacteraceae	Candidatus Koribacter
DENOVO4023	0	3	1	1	0	1	0	0	2	1	3	1	4	4	3	2	0	0	0	1	1	4	1	2	6	7	13	9	35	Bacteria	Acidobacteria	Acidobacteriia	Acidobacteriales	Koribacteraceae	Candidatus Koribacter
DENOVO10108	0	0	0	0	1	2	2	0	0	5	8	7	2	1	2	2	1	0	0	0	0	0	0	0	3	22	8	0	33	Bacteria	Acidobacteria	Acidobacteriia	Acidobacteriales	Koribacteraceae	Candidatus Koribacter
DENOVO6265	0	0	0	0	0	0	2	3	5	1	2	3	1	3	0	4	2	5	0	0	0	0	0	1	0	16	15	1	32	Bacteria	Acidobacteria	Acidobacteriia	Acidobacteriales	Koribacteraceae	Candidatus Koribacter
DENOVO2886	2	0	0	0	0	0	0	0	0	2	2	1	11	8	6	0	0	0	0	0	0	0	0	0	2	5	25	0	32	Bacteria	Acidobacteria	Acidobacteriia	Acidobacteriales	Koribacteraceae	Candidatus Koribacter
DENOVO4415	1	1	0	5	3	3	1	0	2	4	1	2	6	0	0	0	2	1	0	0	0	0	0	0	13	10	9	0	32	Bacteria	Acidobacteria	Acidobacteriia	Acidobacteriales	Koribacteraceae	Candidatus Koribacter
DENOVO8160	3	0	5	2	0	1	0	1	4	7	2	1	1	1	1	0	1	0	0	0	0	0	2	0	11	15	4	2	32	Bacteria	Acidobacteria	Acidobacteriia	Acidobacteriales	Koribacteraceae	Candidatus Koribacter
DENOVO11098	1	1	0	3	3	0	0	0	0	2	0	1	3	5	9	0	1	2	0	0	0	1	0	0	8	3	20	1	32	Bacteria	Acidobacteria	Acidobacteriia	Acidobacteriales	Koribacteraceae	Candidatus Koribacter
DENOVO4660	0	0	0	0	0	0	5	3	6	1	4	2	1	0	0	1	0	0	0	0	2	0	2	3	0	21	2	7	30	Bacteria	Acidobacteria	Acidobacteriia	Acidobacteriales	Koribacteraceae	Candidatus Koribacter
DENOVO3814	1	1	4	0	0	1	0	0	0	0	0	0	4	10	8	0	0	0	0	0	0	0	0	0	7	0	22	0	29	Bacteria	Acidobacteria	Acidobacteriia	Acidobacteriales	Koribacteraceae	Candidatus Koribacter
DENOVO7229	1	1	3	0	0	1	0	0	0	3	4	2	1	5	2	2	1	0	0	0	0	0	1	1	6	9	11	2	28	Bacteria	Acidobacteria	Acidobacteriia	Acidobacteriales	Koribacteraceae	Candidatus Koribacter
DENOVO4473	0	0	0	0	0	0	1	0	1	1	0	0	1	0	1	5	2	6	1	0	2	1	4	1	0	3	15	9	27	Bacteria	Acidobacteria	Acidobacteriia	Acidobacteriales	Koribacteraceae	Candidatus Koribacter
DENOVO4521	0	0	1	0	0	0	4	3	8	1	0	0	0	1	0	0	2	2	0	0	2	2	1	0	1	16	5	5	27	Bacteria	Acidobacteria	Acidobacteriia	Acidobacteriales	Koribacteraceae	Candidatus Koribacter
DENOVO5078	0	0	0	0	0	0	2	3	3	3	0	4	2	0	5	1	1	0	0	0	2	0	1	0	0	15	9	3	27	Bacteria	Acidobacteria	Acidobacteriia	Acidobacteriales	Koribacteraceae	Candidatus Koribacter
DENOVO4293	2	0	3	5	1	2	4	3	1	1	1	0	1	0	1	1	1	0	0	0	0	0	0	0	13	10	4	0	27	Bacteria	Acidobacteria	Acidobacteriia	Acidobacteriales	Koribacteraceae	Candidatus Koribacter
DENOVO7172	0	1	0	0	2	0	0	2	0	0	1	0	2	8	2	0	2	2	0	0	1	1	3	0	3	3	16	5	27	Bacteria	Acidobacteria	Acidobacteriia	Acidobacteriales	Koribacteraceae	Candidatus Koribacter
DENOVO4453	2	0	3	0	2	0	0	0	0	0	0	0	8	5	6	0	0	0	0	0	0	0	0	0	7	0	19	0	26	Bacteria	Acidobacteria	Acidobacteriia	Acidobacteriales	Koribacteraceae	Candidatus Koribacter
DENOVO5673	0	0	0	1	0	0	3	6	4	0	2	1	1	1	0	1	0	1	1	0	0	1	2	1	1	16	4	5	26	Bacteria	Acidobacteria	Acidobacteriia	Acidobacteriales	Koribacteraceae	Candidatus Koribacter
DENOVO6793	1	1	5	1	3	0	0	0	0	1	0	0	3	3	2	2	0	4	0	0	0	0	0	0	11	1	14	0	26	Bacteria	Acidobacteria	Acidobacteriia	Acidobacteriales	Koribacteraceae	Candidatus Koribacter
DENOVO11071	0	0	1	1	0	0	1	1	1	1	0	0	0	2	2	2	1	3	3	0	5	1	0	1	2	4	10	10	26	Bacteria	Acidobacteria	Acidobacteriia	Acidobacteriales	Koribacteraceae	Candidatus Koribacter
DENOVO5655	1	1	1	3	1	0	2	0	2	0	1	2	2	1	1	2	1	1	0	0	0	2	0	0	7	7	8	2	24	Bacteria	Acidobacteria	Acidobacteriia	Acidobacteriales	Koribacteraceae	Candidatus Koribacter
DENOVO6080	0	0	0	0	0	1	3	4	1	1	0	0	3	3	0	2	3	2	0	0	0	0	0	0	1	9	13	0	23	Bacteria	Acidobacteria	Acidobacteriia	Acidobacteriales	Koribacteraceae	Candidatus Koribacter
DENOVO10234	0	0	0	0	0	0	2	1	0	0	3	5	0	0	1	1	5	1	0	0	1	3	0	0	0	11	8	4	23	Bacteria	Acidobacteria	Acidobacteriia	Acidobacteriales	Koribacteraceae	Candidatus Koribacter
DENOVO6125	0	1	0	2	2	2	0	0	0	3	1	2	2	3	2	0	2	0	0	0	0	0	0	0	7	6	9	0	22	Bacteria	Acidobacteria	Acidobacteriia	Acidobacteriales	Koribacteraceae	Candidatus Koribacter
DENOVO7897	1	1	0	0	0	3	0	0	0	1	0	0	2	4	2	0	2	4	0	0	2	0	0	0	5	1	14	2	22	Bacteria	Acidobacteria	Acidobacteriia	Acidobacteriales	Koribacteraceae	Candidatus Koribacter
DENOVO11619	0	0	3	3	1	1	1	1	0	0	0	0	1	0	0	1	0	0	0	0	1	0	8	1	8	2	2	10	22	Bacteria	Acidobacteria	Acidobacteriia	Acidobacteriales	Koribacteraceae	Candidatus Koribacter
DENOVO3961	0	1	1	3	2	4	0	0	1	0	1	0	1	3	4	0	0	0	0	0	0	0	0	0	11	2	8	0	21	Bacteria	Acidobacteria	Acidobacteriia	Acidobacteriales	Koribacteraceae	Candidatus Koribacter
DENOVO4483	0	0	0	0	0	0	0	2	1	1	2	2	0	0	1	1	3	2	3	0	0	0	1	2	0	8	7	6	21	Bacteria	Acidobacteria	Acidobacteriia	Acidobacteriales	Koribacteraceae	Candidatus Koribacter
DENOVO4692	3	1	1	0	0	0	0	0	2	2	2	1	0	0	2	2	4	0	0	0	0	0	1	0	5	7	8	1	21	Bacteria	Acidobacteria	Acidobacteriia	Acidobacteriales	Koribacteraceae	Candidatus Koribacter
DENOVO4913	0	0	0	0	0	0	2	0	1	0	0	1	0	1	1	1	0	4	0	0	0	0	0	10	0	4	7	10	21	Bacteria	Acidobacteria	Acidobacteriia	Acidobacteriales	Koribacteraceae	Candidatus Koribacter
DENOVO5617	1	2	3	6	0	2	0	0	1	0	0	0	2	1	2	0	1	0	0	0	0	0	0	0	14	1	6	0	21	Bacteria	Acidobacteria	Acidobacteriia	Acidobacteriales	Koribacteraceae	Candidatus Koribacter
DENOVO5724	1	1	2	2	5	2	0	0	0	0	0	0	2	3	2	1	0	0	0	0	0	0	0	0	13	0	8	0	21	Bacteria	Acidobacteria	Acidobacteriia	Acidobacteriales	Koribacteraceae	Candidatus Koribacter
DENOVO6163	0	0	0	2	2	2	0	0	0	5	3	5	0	0	0	1	1	0	0	0	0	0	0	0	6	13	2	0	21	Bacteria	Acidobacteria	Acidobacteriia	Acidobacteriales	Koribacteraceae	Candidatus Koribacter
DENOVO10492	0	0	4	2	0	2	2	0	2	1	0	0	2	0	2	0	0	0	0	2	0	1	1	0	8	5	4	4	21	Bacteria	Acidobacteria	Acidobacteriia	Acidobacteriales	Koribacteraceae	Candidatus Koribacter
DENOVO10923	0	1	0	1	0	0	0	0	4	0	1	1	2	4	0	1	3	1	0	0	1	0	1	0	2	6	11	2	21	Bacteria	Acidobacteria	Acidobacteriia	Acidobacteriales	Koribacteraceae	Candidatus Koribacter
DENOVO7135	0	0	0	0	0	0	3	2	3	0	0	1	0	3	0	3	2	3	0	0	0	0	0	0	0	9	11	0	20	Bacteria	Acidobacteria	Acidobacteriia	Acidobacteriales	Koribacteraceae	Candidatus Koribacter
DENOVO11271	0	1	1	0	0	0	0	0	1	0	0	2	0	0	0	3	3	5	0	3	0	1	0	0	2	3	11	4	20	Bacteria	Acidobacteria	Acidobacteriia	Acidobacteriales	Koribacteraceae	Candidatus Koribacter
DENOVO5092	0	0	0	0	0	0	0	0	0	0	1	0	9	3	4	0	0	0	0	1	0	1	0	0	0	1	16	2	19	Bacteria	Acidobacteria	Acidobacteriia	Acidobacteriales	Koribacteraceae	Candidatus Koribacter
DENOVO6327	1	1	0	4	6	2	0	0	0	0	0	0	3	1	1	0	0	0	0	0	0	0	0	0	14	0	5	0	19	Bacteria	Acidobacteria	Acidobacteriia	Acidobacteriales	Koribacteraceae	Candidatus Koribacter
DENOVO7720	0	5	3	6	1	4	0	0	0	0	0	0	0	0	0	0	0	0	0	0	0	0	0	0	19	0	0	0	19	Bacteria	Acidobacteria	Acidobacteriia	Acidobacteriales	Koribacteraceae	Candidatus Koribacter
DENOVO7724	0	1	2	2	4	3	0	0	0	2	0	2	0	0	0	3	0	0	0	0	0	0	0	0	12	4	3	0	19	Bacteria	Acidobacteria	Acidobacteriia	Acidobacteriales	Koribacteraceae	Candidatus Koribacter
DENOVO8443	3	0	1	1	2	1	4	2	2	0	0	0	0	0	0	0	0	0	0	1	1	0	0	1	8	8	0	3	19	Bacteria	Acidobacteria	Acidobacteriia	Acidobacteriales	Koribacteraceae	Candidatus Koribacter
DENOVO6383	0	0	0	0	0	0	1	3	3	2	0	3	1	0	0	2	2	1	0	0	0	0	0	0	0	12	6	0	18	Bacteria	Acidobacteria	Acidobacteriia	Acidobacteriales	Koribacteraceae	Candidatus Koribacter
DENOVO6330	0	1	1	2	4	1	0	0	0	0	0	0	3	1	1	0	1	0	1	1	0	0	0	1	9	0	6	3	18	Bacteria	Acidobacteria	Acidobacteriia	Acidobacteriales	Koribacteraceae	Candidatus Koribacter
DENOVO7927	0	2	0	1	0	1	2	0	1	3	1	5	0	0	0	0	0	1	0	1	0	0	0	0	4	12	1	1	18	Bacteria	Acidobacteria	Acidobacteriia	Acidobacteriales	Koribacteraceae	Candidatus Koribacter
DENOVO9027	0	0	0	0	0	0	1	0	0	0	0	0	2	0	2	1	4	6	0	0	0	0	0	2	0	1	15	2	18	Bacteria	Acidobacteria	Acidobacteriia	Acidobacteriales	Koribacteraceae	Candidatus Koribacter
DENOVO11698	1	1	1	2	1	2	0	1	3	1	2	0	0	1	0	0	1	0	0	0	0	0	0	1	8	7	2	1	18	Bacteria	Acidobacteria	Acidobacteriia	Acidobacteriales	Koribacteraceae	Candidatus Koribacter
DENOVO6666	2	0	0	1	1	1	4	0	3	1	2	0	1	0	0	0	1	0	0	0	0	0	0	0	5	10	2	0	17	Bacteria	Acidobacteria	Acidobacteriia	Acidobacteriales	Koribacteraceae	Candidatus Koribacter
DENOVO8062	3	4	5	2	2	1	0	0	0	0	0	0	0	0	0	0	0	0	0	0	0	0	0	0	17	0	0	0	17	Bacteria	Acidobacteria	Acidobacteriia	Acidobacteriales	Koribacteraceae	Candidatus Koribacter
DENOVO11022	1	4	5	3	2	2	0	0	0	0	0	0	0	0	0	0	0	0	0	0	0	0	0	0	17	0	0	0	17	Bacteria	Acidobacteria	Acidobacteriia	Acidobacteriales	Koribacteraceae	Candidatus Koribacter
DENOVO6705	1	1	2	0	0	0	2	3	1	1	2	0	1	1	0	0	0	1	0	0	0	0	0	0	4	9	3	0	16	Bacteria	Acidobacteria	Acidobacteriia	Acidobacteriales	Koribacteraceae	Candidatus Koribacter
DENOVO7121	0	0	0	0	0	0	2	2	2	0	1	3	0	0	0	2	1	3	0	0	0	0	0	0	0	10	6	0	16	Bacteria	Acidobacteria	Acidobacteriia	Acidobacteriales	Koribacteraceae	Candidatus Koribacter
DENOVO8625	0	0	1	0	0	0	0	2	0	0	0	0	0	0	1	2	4	1	1	2	0	1	0	1	1	2	8	5	16	Bacteria	Acidobacteria	Acidobacteriia	Acidobacteriales	Koribacteraceae	Candidatus Koribacter
DENOVO9405	0	0	0	0	0	1	0	0	0	1	1	1	3	1	5	1	1	0	0	0	0	1	0	0	1	3	11	1	16	Bacteria	Acidobacteria	Acidobacteriia	Acidobacteriales	Koribacteraceae	Candidatus Koribacter
DENOVO10020	0	0	0	0	0	0	0	0	0	3	7	1	2	0	3	0	0	0	0	0	0	0	0	0	0	11	5	0	16	Bacteria	Acidobacteria	Acidobacteriia	Acidobacteriales	Koribacteraceae	Candidatus Koribacter
DENOVO10924	0	0	0	0	0	0	1	2	2	1	1	1	0	0	0	3	2	2	0	0	1	0	0	0	0	8	7	1	16	Bacteria	Acidobacteria	Acidobacteriia	Acidobacteriales	Koribacteraceae	Candidatus Koribacter
DENOVO11611	0	0	0	0	0	0	0	0	0	0	0	0	0	0	0	2	0	0	5	8	0	1	0	0	0	0	2	14	16	Bacteria	Acidobacteria	Acidobacteriia	Acidobacteriales	Koribacteraceae	Candidatus Koribacter
DENOVO10698	0	0	0	0	0	0	0	0	1	0	1	2	0	0	1	1	1	0	2	1	1	0	2	2	0	4	3	8	15	Bacteria	Acidobacteria	Acidobacteriia	Acidobacteriales	Koribacteraceae	Candidatus Koribacter
DENOVO5226	0	1	3	0	0	0	1	1	3	1	1	3	0	0	1	0	0	0	0	0	0	0	0	0	4	10	1	0	15	Bacteria	Acidobacteria	Acidobacteriia	Acidobacteriales	Koribacteraceae	Candidatus Koribacter
DENOVO6233	0	0	0	0	0	0	3	1	3	0	0	1	0	0	0	3	1	3	0	0	0	0	0	0	0	8	7	0	15	Bacteria	Acidobacteria	Acidobacteriia	Acidobacteriales	Koribacteraceae	Candidatus Koribacter
DENOVO7205	0	0	0	0	0	0	0	0	0	0	0	0	0	0	0	0	0	0	1	0	4	7	2	1	0	0	0	15	15	Bacteria	Acidobacteria	Acidobacteriia	Acidobacteriales	Koribacteraceae	Candidatus Koribacter
DENOVO7360	0	0	0	0	0	0	1	0	2	1	1	0	5	2	2	1	0	0	0	0	0	0	0	0	0	5	10	0	15	Bacteria	Acidobacteria	Acidobacteriia	Acidobacteriales	Koribacteraceae	Candidatus Koribacter
DENOVO7670	1	3	1	1	2	3	0	0	0	0	0	0	2	1	1	0	0	0	0	0	0	0	0	0	11	0	4	0	15	Bacteria	Acidobacteria	Acidobacteriia	Acidobacteriales	Koribacteraceae	Candidatus Koribacter
DENOVO7404	0	0	0	0	0	0	0	0	1	0	0	0	2	1	1	3	1	4	0	0	0	0	0	0	0	1	12	0	13	Bacteria	Acidobacteria	Acidobacteriia	Acidobacteriales	Koribacteraceae	Candidatus Koribacter
DENOVO11856	0	0	0	0	0	0	0	0	0	0	0	0	1	0	0	2	4	5	0	0	0	0	0	0	0	0	12	0	12	Bacteria	Acidobacteria	Acidobacteriia	Acidobacteriales	Koribacteraceae	Candidatus Koribacter
DENOVO9081	0	0	0	0	0	0	0	0	0	0	0	0	7	1	3	1	0	0	0	0	0	0	0	0	0	0	12	0	12	Bacteria	Acidobacteria	Acidobacteriia	Acidobacteriales	Koribacteraceae	Candidatus Koribacter
DENOVO8749	0	0	0	0	0	0	1	1	1	1	1	0	0	0	0	4	2	0	0	0	0	0	0	0	0	5	6	0	11	Bacteria	Acidobacteria	Acidobacteriia	Acidobacteriales	Koribacteraceae	Candidatus Koribacter
DENOVO11311	0	0	0	0	0	0	0	0	0	1	1	2	0	0	0	4	1	2	0	0	0	0	0	0	0	4	7	0	11	Bacteria	Acidobacteria	Acidobacteriia	Acidobacteriales	Koribacteraceae	Candidatus Koribacter
DENOVO7873	0	0	0	0	0	0	1	0	2	0	0	1	0	0	0	5	1	1	0	0	0	0	0	0	0	4	7	0	11	Bacteria	Acidobacteria	Acidobacteriia	Acidobacteriales	Koribacteraceae	Candidatus Koribacter
DENOVO8785	0	0	0	0	0	0	0	0	0	0	0	0	0	0	0	0	0	0	0	1	1	5	3	1	0	0	0	11	11	Bacteria	Acidobacteria	Acidobacteriia	Acidobacteriales	Koribacteraceae	Candidatus Koribacter
DENOVO8828	0	1	2	2	0	1	0	0	0	0	0	0	1	2	2	0	0	0	0	0	0	0	0	0	6	0	5	0	11	Bacteria	Acidobacteria	Acidobacteriia	Acidobacteriales	Koribacteraceae	Candidatus Koribacter
DENOVO10350	0	0	0	0	0	0	0	0	0	1	0	0	3	4	2	0	1	0	0	0	0	0	0	0	0	1	10	0	11	Bacteria	Acidobacteria	Acidobacteriia	Acidobacteriales	Koribacteraceae	Candidatus Koribacter
DENOVO10252	0	0	1	0	0	1	0	0	1	3	2	2	0	0	0	0	0	0	0	0	0	0	0	0	2	8	0	0	10	Bacteria	Acidobacteria	Acidobacteriia	Acidobacteriales	Koribacteraceae	Candidatus Koribacter
DENOVO9258	0	0	0	0	0	1	0	1	1	1	3	2	0	0	0	0	0	0	0	0	0	0	0	0	1	8	0	0	9	Bacteria	Acidobacteria	Acidobacteriia	Acidobacteriales	Koribacteraceae	Candidatus Koribacter
DENOVO10751	0	0	0	0	0	0	0	1	0	1	3	1	0	0	0	1	0	0	0	0	0	2	0	0	0	6	1	2	9	Bacteria	Acidobacteria	Acidobacteriia	Acidobacteriales	Koribacteraceae	Candidatus Koribacter
DENOVO9169	0	0	1	1	1	2	0	0	0	0	0	0	0	0	1	0	0	0	0	0	1	1	0	0	5	0	1	2	8	Bacteria	Acidobacteria	Acidobacteriia	Acidobacteriales	Koribacteraceae	Candidatus Koribacter
DENOVO10717	0	0	0	0	0	0	0	0	0	0	0	0	4	1	2	0	0	0	0	0	0	0	0	0	0	0	7	0	7	Bacteria	Acidobacteria	Acidobacteriia	Acidobacteriales	Koribacteraceae	Candidatus Koribacter
DENOVO11084	0	0	0	0	0	0	1	0	0	0	0	2	0	0	0	1	1	2	0	0	0	0	0	0	0	3	4	0	7	Bacteria	Acidobacteria	Acidobacteriia	Acidobacteriales	Koribacteraceae	Candidatus Koribacter
DENOVO11791	0	0	0	0	0	1	0	0	0	0	0	0	3	1	2	0	0	0	0	0	0	0	0	0	1	0	6	0	7	Bacteria	Acidobacteria	Acidobacteriia	Acidobacteriales	Koribacteraceae	Candidatus Koribacter
DENOVO11996	0	0	0	0	0	1	0	0	0	0	0	0	2	2	2	0	0	0	0	0	0	0	0	0	1	0	6	0	7	Bacteria	Acidobacteria	Acidobacteriia	Acidobacteriales	Koribacteraceae	Candidatus Koribacter
DENOVO11356	0	0	0	1	1	1	0	0	0	0	0	0	0	1	0	0	0	0	0	0	2	0	0	0	3	0	1	2	6	Bacteria	Acidobacteria	Acidobacteriia	Acidobacteriales	Koribacteraceae	Candidatus Koribacter
DENOVO12	153	149	176	85	59	85	53	55	95	48	56	61	51	61	59	73	85	56	14	19	12	24	17	20	707	368	385	106	1566	Bacteria	Acidobacteria	Acidobacteriia	Acidobacteriales
DENOVO15	125	133	139	67	56	58	47	31	66	34	38	38	42	44	51	67	84	39	12	16	9	20	17	18	578	254	327	92	1251	Bacteria	Acidobacteria	Acidobacteriia	Acidobacteriales
DENOVO89	2	0	2	13	15	11	3	3	0	18	11	5	15	32	26	39	38	40	43	24	53	55	6	16	43	40	190	197	470	Bacteria	Acidobacteria	Acidobacteriia	Acidobacteriales
DENOVO121	0	2	3	6	10	8	3	4	4	10	13	6	19	25	17	21	30	27	37	23	32	45	8	21	29	40	139	166	374	Bacteria	Acidobacteria	Acidobacteriia	Acidobacteriales
DENOVO378	0	1	0	0	0	0	1	1	1	4	9	3	13	12	17	19	26	8	1	2	15	23	4	17	1	19	95	62	177	Bacteria	Acidobacteria	Acidobacteriia	Acidobacteriales
DENOVO479	0	0	0	0	1	0	0	0	2	11	7	7	17	8	11	20	26	7	0	2	9	17	8	12	1	27	89	48	165	Bacteria	Acidobacteria	Acidobacteriia	Acidobacteriales
DENOVO788	2	2	2	4	5	2	3	1	5	1	0	2	1	1	2	15	18	1	3	12	11	13	0	15	17	12	38	54	121	Bacteria	Acidobacteria	Acidobacteriia	Acidobacteriales
DENOVO944	2	1	3	5	3	6	1	2	2	0	1	2	0	2	5	16	12	6	3	11	3	10	3	13	20	8	41	43	112	Bacteria	Acidobacteria	Acidobacteriia	Acidobacteriales
DENOVO896	0	0	1	0	0	0	1	1	1	4	4	4	0	3	0	17	14	11	8	6	18	8	5	5	1	15	45	50	111	Bacteria	Acidobacteria	Acidobacteriia	Acidobacteriales
DENOVO1061	13	15	10	8	8	7	5	5	4	3	0	1	3	1	2	1	3	2	0	0	0	1	1	1	61	18	12	3	94	Bacteria	Acidobacteria	Acidobacteriia	Acidobacteriales
DENOVO9943	0	1	2	0	0	1	0	0	3	9	8	11	2	2	3	1	3	0	2	27	8	4	1	3	4	31	11	45	91	Bacteria	Acidobacteria	Acidobacteriia	Acidobacteriales
DENOVO1176	0	0	0	0	0	0	0	0	3	5	7	3	0	0	1	16	14	5	5	3	16	1	2	6	0	18	36	33	87	Bacteria	Acidobacteria	Acidobacteriia	Acidobacteriales
DENOVO1334	16	27	22	1	3	4	0	0	0	0	0	1	0	0	2	4	1	1	0	0	0	1	0	0	73	1	8	1	83	Bacteria	Acidobacteria	Acidobacteriia	Acidobacteriales
DENOVO1664	13	18	11	8	4	6	0	0	0	1	0	0	0	0	0	0	1	2	0	0	0	1	0	1	60	1	3	2	66	Bacteria	Acidobacteria	Acidobacteriia	Acidobacteriales
DENOVO1690	7	12	11	6	5	5	1	4	5	2	0	0	2	2	0	1	1	0	0	0	0	0	0	1	46	12	6	1	65	Bacteria	Acidobacteria	Acidobacteriia	Acidobacteriales
DENOVO1578	0	0	0	0	0	0	3	0	5	10	17	10	1	0	1	1	3	4	1	0	2	3	2	0	0	45	10	8	63	Bacteria	Acidobacteria	Acidobacteriia	Acidobacteriales
DENOVO1725	0	0	0	0	0	0	3	0	3	14	10	9	1	1	2	1	7	3	1	1	6	1	0	0	0	39	15	9	63	Bacteria	Acidobacteria	Acidobacteriia	Acidobacteriales
DENOVO1992	18	15	13	0	1	0	0	0	0	0	0	0	1	0	3	1	0	4	0	0	0	0	0	0	47	0	9	0	56	Bacteria	Acidobacteria	Acidobacteriia	Acidobacteriales
DENOVO2083	3	1	1	3	1	0	0	0	0	1	1	2	8	15	6	2	1	1	1	0	0	1	7	1	9	4	33	10	56	Bacteria	Acidobacteria	Acidobacteriia	Acidobacteriales
DENOVO2110	14	10	14	6	4	3	0	0	0	0	0	0	0	0	0	0	0	0	0	0	0	0	0	0	51	0	0	0	51	Bacteria	Acidobacteria	Acidobacteriia	Acidobacteriales
DENOVO2174	14	5	11	6	0	6	2	0	0	0	1	0	0	1	0	0	1	0	0	0	0	0	0	3	42	3	2	3	50	Bacteria	Acidobacteria	Acidobacteriia	Acidobacteriales
DENOVO2316	10	15	12	1	4	3	0	0	0	0	0	0	0	0	0	1	0	2	0	0	0	0	0	0	45	0	3	0	48	Bacteria	Acidobacteria	Acidobacteriia	Acidobacteriales
DENOVO3124	10	11	6	3	6	6	0	0	0	1	1	0	3	0	0	1	0	0	0	0	0	0	0	0	42	2	4	0	48	Bacteria	Acidobacteria	Acidobacteriia	Acidobacteriales
DENOVO3483	13	11	8	3	5	4	0	0	0	0	0	0	0	0	0	0	1	0	0	0	0	1	2	0	44	0	1	3	48	Bacteria	Acidobacteria	Acidobacteriia	Acidobacteriales
DENOVO2415	0	0	0	3	1	3	4	6	3	3	1	1	2	2	1	4	5	5	0	0	3	0	0	0	7	18	19	3	47	Bacteria	Acidobacteria	Acidobacteriia	Acidobacteriales
DENOVO3031	14	15	17	0	0	0	0	0	0	0	0	0	0	0	0	1	0	0	0	0	0	0	0	0	46	0	1	0	47	Bacteria	Acidobacteria	Acidobacteriia	Acidobacteriales
DENOVO3185	1	0	1	1	0	1	1	1	0	1	0	4	6	11	6	1	0	2	0	0	0	1	8	1	4	7	26	10	47	Bacteria	Acidobacteria	Acidobacteriia	Acidobacteriales
DENOVO3793	22	9	12	0	0	0	0	0	0	0	0	0	0	0	0	1	0	1	0	0	0	0	0	0	43	0	2	0	45	Bacteria	Acidobacteria	Acidobacteriia	Acidobacteriales
DENOVO2988	0	0	0	0	0	0	4	2	6	7	15	8	0	0	0	0	1	0	0	0	0	0	0	0	0	42	1	0	43	Bacteria	Acidobacteria	Acidobacteriia	Acidobacteriales
DENOVO2314	6	4	10	5	10	6	0	0	0	0	0	0	0	1	0	0	0	0	0	0	0	0	0	0	41	0	1	0	42	Bacteria	Acidobacteria	Acidobacteriia	Acidobacteriales
DENOVO2743	15	5	11	4	4	1	0	0	0	0	0	0	0	0	0	0	2	0	0	0	0	0	0	0	40	0	2	0	42	Bacteria	Acidobacteria	Acidobacteriia	Acidobacteriales
DENOVO3539	6	10	9	5	4	4	0	0	0	0	0	0	0	0	0	0	0	0	0	0	0	1	3	0	38	0	0	4	42	Bacteria	Acidobacteria	Acidobacteriia	Acidobacteriales
DENOVO3151	0	1	2	11	14	10	0	1	0	0	0	0	0	0	0	0	0	0	0	0	0	0	0	0	38	1	0	0	39	Bacteria	Acidobacteria	Acidobacteriia	Acidobacteriales
DENOVO2536	8	6	9	7	3	3	0	0	0	0	0	0	0	1	0	0	0	0	0	0	0	1	0	0	36	0	1	1	38	Bacteria	Acidobacteria	Acidobacteriia	Acidobacteriales
DENOVO2622	7	8	9	4	4	5	0	0	0	0	0	0	0	0	0	0	0	1	0	0	0	0	0	0	37	0	1	0	38	Bacteria	Acidobacteria	Acidobacteriia	Acidobacteriales
DENOVO5765	1	9	6	5	8	4	0	1	0	0	0	0	0	0	0	1	1	0	0	0	0	0	2	0	33	1	2	2	38	Bacteria	Acidobacteria	Acidobacteriia	Acidobacteriales
DENOVO11586	7	10	6	4	1	1	1	1	1	0	0	0	0	0	0	0	2	3	0	0	0	0	1	0	29	3	5	1	38	Bacteria	Acidobacteria	Acidobacteriia	Acidobacteriales
DENOVO3448	3	0	0	0	0	0	4	2	3	4	5	1	1	1	1	4	4	2	0	0	0	0	0	0	3	19	13	0	35	Bacteria	Acidobacteria	Acidobacteriia	Acidobacteriales
DENOVO3635	9	12	12	1	0	1	0	0	0	0	0	0	0	0	0	0	0	0	0	0	0	0	0	0	35	0	0	0	35	Bacteria	Acidobacteria	Acidobacteriia	Acidobacteriales
DENOVO4229	6	4	10	6	2	5	0	0	0	0	0	1	0	0	0	0	0	0	0	0	0	0	0	1	33	1	0	1	35	Bacteria	Acidobacteria	Acidobacteriia	Acidobacteriales
DENOVO2979	9	6	7	0	2	2	0	0	0	0	1	2	0	3	1	0	0	0	0	0	0	0	0	0	26	3	4	0	33	Bacteria	Acidobacteria	Acidobacteriia	Acidobacteriales
DENOVO3714	0	1	1	2	1	3	0	0	0	1	1	1	2	1	0	5	0	0	2	3	3	1	1	4	8	3	8	14	33	Bacteria	Acidobacteria	Acidobacteriia	Acidobacteriales
DENOVO5493	3	10	2	5	8	2	0	0	0	0	0	0	1	0	1	0	0	0	0	0	0	0	1	0	30	0	2	1	33	Bacteria	Acidobacteria	Acidobacteriia	Acidobacteriales
DENOVO3383	7	9	8	1	2	1	0	0	0	0	0	0	1	0	0	0	0	2	0	0	0	0	0	0	28	0	3	0	31	Bacteria	Acidobacteria	Acidobacteriia	Acidobacteriales
DENOVO5086	0	1	0	0	0	0	0	1	0	1	3	0	0	0	2	8	8	1	0	1	2	1	1	1	1	5	19	6	31	Bacteria	Acidobacteria	Acidobacteriia	Acidobacteriales
DENOVO7848	3	7	5	5	2	3	1	0	0	0	0	1	0	0	1	1	0	0	0	0	0	1	0	1	25	2	2	2	31	Bacteria	Acidobacteria	Acidobacteriia	Acidobacteriales
DENOVO3005	10	5	6	1	1	1	0	0	0	0	0	0	1	2	2	0	0	0	0	0	0	0	0	0	24	0	5	0	29	Bacteria	Acidobacteria	Acidobacteriia	Acidobacteriales
DENOVO4107	9	7	9	1	2	1	0	0	0	0	0	0	0	0	0	0	0	0	0	0	0	0	0	0	29	0	0	0	29	Bacteria	Acidobacteria	Acidobacteriia	Acidobacteriales
DENOVO4420	4	3	1	0	0	0	4	0	2	2	1	3	4	0	1	2	2	0	0	0	0	0	0	0	8	12	9	0	29	Bacteria	Acidobacteria	Acidobacteriia	Acidobacteriales
DENOVO5737	2	2	2	6	4	7	0	0	5	0	0	0	0	0	1	0	0	0	0	0	0	0	0	0	23	5	1	0	29	Bacteria	Acidobacteria	Acidobacteriia	Acidobacteriales
DENOVO3825	0	0	0	0	0	0	2	3	3	6	7	7	0	0	0	0	0	0	0	0	0	0	0	0	0	28	0	0	28	Bacteria	Acidobacteria	Acidobacteriia	Acidobacteriales
DENOVO5032	5	9	12	0	0	0	0	0	0	0	0	0	0	0	0	2	0	0	0	0	0	0	0	0	26	0	2	0	28	Bacteria	Acidobacteria	Acidobacteriia	Acidobacteriales
DENOVO6490	2	1	2	0	1	0	0	0	0	1	0	0	0	3	2	0	1	2	4	0	0	4	0	5	6	1	8	13	28	Bacteria	Acidobacteria	Acidobacteriia	Acidobacteriales
DENOVO8268	4	1	6	4	3	7	0	0	0	0	0	0	0	0	0	0	2	1	0	0	0	0	0	0	25	0	3	0	28	Bacteria	Acidobacteria	Acidobacteriia	Acidobacteriales
DENOVO10006	0	0	2	0	0	0	0	0	2	0	0	1	0	0	0	5	4	3	6	2	0	1	2	0	2	3	12	11	28	Bacteria	Acidobacteria	Acidobacteriia	Acidobacteriales
DENOVO4024	0	0	0	0	0	0	1	3	1	1	1	1	2	0	2	1	3	7	1	1	2	0	0	0	0	8	15	4	27	Bacteria	Acidobacteria	Acidobacteriia	Acidobacteriales
DENOVO4593	3	4	2	1	2	1	0	0	0	0	1	1	0	1	1	0	1	0	0	3	0	4	0	2	13	2	3	9	27	Bacteria	Acidobacteria	Acidobacteriia	Acidobacteriales
DENOVO10512	0	3	3	1	1	1	0	0	0	2	2	1	0	1	0	0	0	0	0	0	1	5	3	3	9	5	1	12	27	Bacteria	Acidobacteria	Acidobacteriia	Acidobacteriales
DENOVO4341	5	10	8	0	0	0	0	0	0	1	0	0	0	0	0	1	0	1	0	0	0	0	0	0	23	1	2	0	26	Bacteria	Acidobacteria	Acidobacteriia	Acidobacteriales
DENOVO5323	5	6	5	4	0	3	0	0	0	0	1	0	0	0	0	0	0	1	1	0	0	0	0	0	23	1	1	1	26	Bacteria	Acidobacteria	Acidobacteriia	Acidobacteriales
DENOVO8069	1	0	0	2	1	1	2	5	7	0	2	2	0	0	1	0	0	1	0	1	0	0	0	0	5	18	2	1	26	Bacteria	Acidobacteria	Acidobacteriia	Acidobacteriales
DENOVO2858	0	0	0	0	0	0	3	7	12	0	0	0	0	0	0	1	1	1	0	0	0	0	0	0	0	22	3	0	25	Bacteria	Acidobacteria	Acidobacteriia	Acidobacteriales
DENOVO3895	0	0	0	0	0	0	3	8	13	0	0	0	0	0	0	0	1	0	0	0	0	0	0	0	0	24	1	0	25	Bacteria	Acidobacteria	Acidobacteriia	Acidobacteriales
DENOVO8115	3	3	3	5	4	3	0	0	0	0	0	0	0	3	1	0	0	0	0	0	0	0	0	0	21	0	4	0	25	Bacteria	Acidobacteria	Acidobacteriia	Acidobacteriales
DENOVO4514	5	10	4	3	1	1	0	0	0	0	0	0	0	0	0	0	0	0	0	0	0	0	0	0	24	0	0	0	24	Bacteria	Acidobacteria	Acidobacteriia	Acidobacteriales
DENOVO4954	1	0	0	1	1	2	0	0	1	1	1	0	2	2	0	2	3	1	0	2	0	0	3	1	5	3	10	6	24	Bacteria	Acidobacteria	Acidobacteriia	Acidobacteriales
DENOVO5048	6	5	11	0	0	1	0	0	0	0	0	0	0	0	0	0	0	0	0	0	0	0	0	0	23	0	0	0	23	Bacteria	Acidobacteria	Acidobacteriia	Acidobacteriales
DENOVO6222	2	3	3	6	2	3	0	0	0	0	0	0	0	1	1	0	1	0	0	0	0	0	0	0	19	0	3	0	22	Bacteria	Acidobacteria	Acidobacteriia	Acidobacteriales
DENOVO11320	7	3	4	2	1	2	0	0	0	0	0	0	0	1	1	0	0	0	0	0	0	0	0	1	19	0	2	1	22	Bacteria	Acidobacteria	Acidobacteriia	Acidobacteriales
DENOVO7866	1	5	3	1	0	2	0	0	0	0	0	0	1	0	3	0	0	1	0	0	0	2	2	0	12	0	5	4	21	Bacteria	Acidobacteria	Acidobacteriia	Acidobacteriales
DENOVO8102	2	1	1	2	0	5	0	0	0	0	0	0	0	2	2	0	0	0	0	0	0	3	2	1	11	0	4	6	21	Bacteria	Acidobacteria	Acidobacteriia	Acidobacteriales
DENOVO9711	2	1	2	0	0	0	7	3	4	1	0	0	0	0	0	0	0	0	0	0	0	0	0	1	5	15	0	1	21	Bacteria	Acidobacteria	Acidobacteriia	Acidobacteriales
DENOVO4797	5	3	6	0	3	0	0	0	0	0	0	0	0	0	0	1	0	1	0	0	0	0	0	1	17	0	2	1	20	Bacteria	Acidobacteria	Acidobacteriia	Acidobacteriales
DENOVO9048	4	6	4	0	2	2	0	0	0	0	0	0	0	0	0	0	2	0	0	0	0	0	0	0	18	0	2	0	20	Bacteria	Acidobacteria	Acidobacteriia	Acidobacteriales
DENOVO10737	0	0	0	0	0	0	0	1	0	0	2	0	0	4	1	1	3	1	0	0	2	2	3	0	0	3	10	7	20	Bacteria	Acidobacteria	Acidobacteriia	Acidobacteriales
DENOVO10917	3	1	3	1	0	1	3	3	4	0	0	0	0	0	0	0	1	0	0	0	0	0	0	0	9	10	1	0	20	Bacteria	Acidobacteria	Acidobacteriia	Acidobacteriales
DENOVO4451	0	2	1	5	4	6	0	0	0	1	0	0	0	0	0	0	0	0	0	0	0	0	0	0	18	1	0	0	19	Bacteria	Acidobacteria	Acidobacteriia	Acidobacteriales
DENOVO5769	5	2	1	3	3	1	0	0	0	1	0	0	0	0	2	0	0	0	0	1	0	0	0	0	15	1	2	1	19	Bacteria	Acidobacteria	Acidobacteriia	Acidobacteriales
DENOVO6414	5	10	4	0	0	0	0	0	0	0	0	0	0	0	0	0	0	0	0	0	0	0	0	0	19	0	0	0	19	Bacteria	Acidobacteria	Acidobacteriia	Acidobacteriales
DENOVO8053	0	0	1	1	0	2	0	4	3	2	4	1	0	0	0	1	0	0	0	0	0	0	0	0	4	14	1	0	19	Bacteria	Acidobacteria	Acidobacteriia	Acidobacteriales
DENOVO9512	0	0	0	1	0	0	0	0	0	1	3	2	1	0	0	1	4	1	1	0	1	2	1	0	1	6	7	5	19	Bacteria	Acidobacteria	Acidobacteriia	Acidobacteriales
DENOVO5871	6	7	5	0	0	0	0	0	0	0	0	0	0	0	0	0	0	0	0	0	0	0	0	0	18	0	0	0	18	Bacteria	Acidobacteria	Acidobacteriia	Acidobacteriales
DENOVO8139	4	3	1	4	1	4	0	0	0	0	0	0	0	0	1	0	0	0	0	0	0	0	0	0	17	0	1	0	18	Bacteria	Acidobacteria	Acidobacteriia	Acidobacteriales
DENOVO7727	0	0	0	0	0	0	0	2	3	1	1	0	1	0	0	4	3	2	0	0	0	0	0	0	0	7	10	0	17	Bacteria	Acidobacteria	Acidobacteriia	Acidobacteriales
DENOVO5960	0	0	0	0	0	0	0	0	1	1	0	0	0	0	0	7	1	1	0	3	0	0	0	1	0	2	9	4	15	Bacteria	Acidobacteria	Acidobacteriia	Acidobacteriales
DENOVO7239	0	0	0	8	4	2	0	0	0	1	0	0	0	0	0	0	0	0	0	0	0	0	0	0	14	1	0	0	15	Bacteria	Acidobacteria	Acidobacteriia	Acidobacteriales
DENOVO7686	0	0	0	0	0	0	0	0	0	0	0	0	0	0	0	2	0	0	9	4	0	0	0	0	0	0	2	13	15	Bacteria	Acidobacteria	Acidobacteriia	Acidobacteriales
DENOVO8165	3	6	3	1	0	0	0	0	0	0	0	0	0	0	0	0	2	0	0	0	0	0	0	0	13	0	2	0	15	Bacteria	Acidobacteria	Acidobacteriia	Acidobacteriales
DENOVO11503	0	0	0	1	1	1	0	0	0	0	3	1	1	2	1	2	0	0	2	0	0	0	0	0	3	4	6	2	15	Bacteria	Acidobacteria	Acidobacteriia	Acidobacteriales
DENOVO6613	0	0	0	0	0	0	0	0	0	0	0	0	0	0	0	3	0	0	3	6	0	1	1	0	0	0	3	11	14	Bacteria	Acidobacteria	Acidobacteriia	Acidobacteriales
DENOVO7063	0	3	4	2	2	3	0	0	0	0	0	0	0	0	0	0	0	0	0	0	0	0	0	0	14	0	0	0	14	Bacteria	Acidobacteria	Acidobacteriia	Acidobacteriales
DENOVO7634	4	2	2	3	2	1	0	0	0	0	0	0	0	0	0	0	0	0	0	0	0	0	0	0	14	0	0	0	14	Bacteria	Acidobacteria	Acidobacteriia	Acidobacteriales
DENOVO7845	0	2	0	0	0	0	1	1	0	0	0	6	0	0	0	1	0	0	1	0	0	1	1	0	2	8	1	3	14	Bacteria	Acidobacteria	Acidobacteriia	Acidobacteriales
DENOVO10310	3	2	2	1	0	2	0	1	0	0	0	0	1	0	0	0	0	1	0	0	0	0	0	0	10	1	2	0	13	Bacteria	Acidobacteria	Acidobacteriia	Acidobacteriales
DENOVO7342	0	0	1	0	0	0	3	1	1	1	0	0	0	1	0	1	1	2	0	0	0	0	0	0	1	6	5	0	12	Bacteria	Acidobacteria	Acidobacteriia	Acidobacteriales
DENOVO8600	4	4	3	0	0	0	0	0	0	0	0	0	0	0	0	1	0	0	0	0	0	0	0	0	11	0	1	0	12	Bacteria	Acidobacteria	Acidobacteriia	Acidobacteriales
DENOVO8974	2	3	2	2	2	1	0	0	0	0	0	0	0	0	0	0	0	0	0	0	0	0	0	0	12	0	0	0	12	Bacteria	Acidobacteria	Acidobacteriia	Acidobacteriales
DENOVO10544	0	0	0	0	0	0	5	0	7	0	0	0	0	0	0	0	0	0	0	0	0	0	0	0	0	12	0	0	12	Bacteria	Acidobacteria	Acidobacteriia	Acidobacteriales
DENOVO7388	0	0	0	0	0	0	1	0	0	0	0	0	0	0	0	2	0	4	0	4	0	0	0	0	0	1	6	4	11	Bacteria	Acidobacteria	Acidobacteriia	Acidobacteriales
DENOVO9023	2	1	0	3	0	5	0	0	0	0	0	0	0	0	0	0	0	0	0	0	0	0	0	0	11	0	0	0	11	Bacteria	Acidobacteria	Acidobacteriia	Acidobacteriales
DENOVO9325	2	0	3	0	0	2	0	0	0	0	0	0	0	0	2	0	0	0	1	0	0	1	0	0	7	0	2	2	11	Bacteria	Acidobacteria	Acidobacteriia	Acidobacteriales
DENOVO9864	0	0	0	0	0	0	0	0	0	0	0	0	6	3	1	0	0	0	0	0	0	0	0	0	0	0	10	0	10	Bacteria	Acidobacteria	Acidobacteriia	Acidobacteriales
DENOVO9305	0	0	1	0	0	0	0	0	0	0	0	0	4	0	2	0	2	0	0	0	0	0	0	0	1	0	8	0	9	Bacteria	Acidobacteria	Acidobacteriia	Acidobacteriales
DENOVO9737	0	1	0	4	3	1	0	0	0	0	0	0	0	0	0	0	0	0	0	0	0	0	0	0	9	0	0	0	9	Bacteria	Acidobacteria	Acidobacteriia	Acidobacteriales
DENOVO142	0	1	0	0	1	0	0	0	0	4	2	3	23	33	31	23	31	8	20	13	39	37	32	21	2	9	149	162	322	Bacteria	Acidobacteria	Acidobacteriia	Acidobacteriales
DENOVO160	34	36	27	56	44	41	13	9	15	0	1	1	7	5	5	3	5	4	1	0	0	2	0	0	238	39	29	3	309	Bacteria	Acidobacteria	Acidobacteriia	Acidobacteriales
DENOVO207	3	3	2	9	10	10	6	10	10	18	21	26	5	14	2	39	34	33	10	7	4	13	10	4	37	91	127	48	303	Bacteria	Acidobacteria	Acidobacteriia	Acidobacteriales
DENOVO190	27	24	31	19	18	20	1	0	1	38	38	17	11	9	12	8	9	2	0	0	0	3	2	3	139	95	51	8	293	Bacteria	Acidobacteria	Acidobacteriia	Acidobacteriales
DENOVO161	0	0	0	0	0	0	0	0	0	1	4	1	18	27	29	29	37	16	21	10	40	29	17	12	0	6	156	129	291	Bacteria	Acidobacteria	Acidobacteriia	Acidobacteriales
DENOVO238	7	6	4	27	17	22	11	11	8	21	11	14	5	15	15	9	8	18	11	1	9	4	2	0	83	76	70	27	256	Bacteria	Acidobacteria	Acidobacteriia	Acidobacteriales
DENOVO218	28	22	32	42	36	43	6	11	15	1	1	0	2	3	5	1	1	2	0	0	1	0	0	0	203	34	14	1	252	Bacteria	Acidobacteria	Acidobacteriia	Acidobacteriales
DENOVO265	4	0	2	9	6	5	6	7	10	24	12	13	4	5	3	40	19	22	5	4	3	4	12	8	26	72	93	36	227	Bacteria	Acidobacteria	Acidobacteriia	Acidobacteriales
DENOVO276	4	6	12	22	15	17	4	6	4	17	11	14	10	10	8	7	7	12	20	4	6	2	3	0	76	56	54	35	221	Bacteria	Acidobacteria	Acidobacteriia	Acidobacteriales
DENOVO312	4	7	8	10	6	17	2	5	1	21	10	15	13	27	11	6	6	11	12	3	9	2	4	6	52	54	74	36	216	Bacteria	Acidobacteria	Acidobacteriia	Acidobacteriales
DENOVO381	19	23	25	18	21	19	1	0	0	14	18	18	8	7	8	4	2	2	0	1	0	0	0	0	125	51	31	1	208	Bacteria	Acidobacteria	Acidobacteriia	Acidobacteriales
DENOVO406	7	5	6	50	56	51	0	0	0	4	2	0	0	0	0	0	1	0	0	0	0	0	0	0	175	6	1	0	182	Bacteria	Acidobacteria	Acidobacteriia	Acidobacteriales
DENOVO570	40	50	33	10	20	17	0	1	1	0	1	0	0	0	0	3	2	2	0	0	0	0	0	0	170	3	7	0	180	Bacteria	Acidobacteria	Acidobacteriia	Acidobacteriales
DENOVO531	16	11	31	29	26	34	0	1	0	0	1	0	2	1	1	2	1	0	0	0	0	0	0	0	147	2	7	0	156	Bacteria	Acidobacteria	Acidobacteriia	Acidobacteriales
DENOVO506	23	30	39	19	15	24	0	0	0	0	0	1	1	2	0	0	0	1	0	0	0	0	0	0	150	1	4	0	155	Bacteria	Acidobacteria	Acidobacteriia	Acidobacteriales
DENOVO692	29	46	36	5	14	18	1	2	1	0	0	0	0	0	0	1	2	0	0	0	0	0	0	0	148	4	3	0	155	Bacteria	Acidobacteria	Acidobacteriia	Acidobacteriales
DENOVO537	3	6	7	8	9	13	3	1	2	7	7	6	12	17	13	3	7	10	6	0	0	4	1	4	46	26	62	15	149	Bacteria	Acidobacteria	Acidobacteriia	Acidobacteriales
DENOVO608	17	23	24	21	19	34	0	0	0	1	0	1	0	0	0	0	1	1	0	0	0	0	0	0	138	2	2	0	142	Bacteria	Acidobacteria	Acidobacteriia	Acidobacteriales
DENOVO757	9	13	11	8	8	12	7	9	10	4	3	2	5	10	13	6	1	1	0	0	0	0	0	0	61	35	36	0	132	Bacteria	Acidobacteria	Acidobacteriia	Acidobacteriales
DENOVO823	0	0	0	0	0	0	1	0	0	8	9	9	6	4	6	9	21	9	5	3	5	17	7	9	0	27	55	46	128	Bacteria	Acidobacteria	Acidobacteriia	Acidobacteriales
DENOVO526	4	3	7	39	43	25	0	0	0	0	0	0	0	0	1	0	0	1	0	0	0	0	0	0	121	0	2	0	123	Bacteria	Acidobacteria	Acidobacteriia	Acidobacteriales
DENOVO731	24	21	24	20	14	12	0	1	0	1	0	0	0	0	0	0	1	3	0	0	0	0	0	0	115	2	4	0	121	Bacteria	Acidobacteria	Acidobacteriia	Acidobacteriales
DENOVO736	15	19	18	19	25	14	0	0	0	0	2	0	3	1	0	0	5	0	0	0	0	0	0	0	110	2	9	0	121	Bacteria	Acidobacteria	Acidobacteriia	Acidobacteriales
DENOVO852	2	11	9	18	15	16	9	8	12	0	0	0	1	0	3	4	1	3	0	1	0	0	0	6	71	29	12	7	119	Bacteria	Acidobacteria	Acidobacteriia	Acidobacteriales
DENOVO744	0	0	0	0	0	0	1	1	1	5	7	4	4	3	2	12	18	10	1	11	9	10	8	10	0	19	49	49	117	Bacteria	Acidobacteria	Acidobacteriia	Acidobacteriales
DENOVO794	21	24	18	18	10	15	0	2	0	0	0	1	0	0	0	4	2	0	0	0	0	0	0	0	106	3	6	0	115	Bacteria	Acidobacteria	Acidobacteriia	Acidobacteriales
DENOVO670	10	7	7	6	5	9	0	0	0	5	4	2	12	9	7	8	8	7	0	0	0	2	1	0	44	11	51	3	109	Bacteria	Acidobacteria	Acidobacteriia	Acidobacteriales
DENOVO826	3	2	4	3	2	1	3	1	3	7	5	3	2	3	3	14	11	15	6	3	2	3	6	4	15	22	48	24	109	Bacteria	Acidobacteria	Acidobacteriia	Acidobacteriales
DENOVO897	11	15	8	3	1	4	9	9	13	3	5	1	3	4	6	4	2	5	1	0	0	0	1	0	42	40	24	2	108	Bacteria	Acidobacteria	Acidobacteriia	Acidobacteriales
DENOVO844	18	24	14	15	15	13	0	0	0	0	1	0	0	1	0	2	4	0	0	0	0	0	0	0	99	1	7	0	107	Bacteria	Acidobacteria	Acidobacteriia	Acidobacteriales
DENOVO970	0	0	0	0	0	0	0	0	0	15	8	4	4	3	1	12	11	5	10	2	5	11	7	8	0	27	36	43	106	Bacteria	Acidobacteria	Acidobacteriia	Acidobacteriales
DENOVO1082	2	2	1	1	2	3	1	3	5	6	4	5	4	4	2	12	11	7	4	0	3	9	4	10	11	24	40	30	105	Bacteria	Acidobacteria	Acidobacteriia	Acidobacteriales
DENOVO760	12	11	17	22	18	22	0	0	0	0	0	1	0	0	0	1	0	0	0	0	0	0	0	0	102	1	1	0	104	Bacteria	Acidobacteria	Acidobacteriia	Acidobacteriales
DENOVO1002	8	5	5	11	8	4	0	0	0	0	3	0	7	6	5	5	0	1	5	6	6	11	6	2	41	3	24	36	104	Bacteria	Acidobacteria	Acidobacteriia	Acidobacteriales
DENOVO983	0	0	0	0	0	0	1	2	2	12	5	5	5	4	0	9	10	9	10	1	5	6	11	4	0	27	37	37	101	Bacteria	Acidobacteria	Acidobacteriia	Acidobacteriales
DENOVO1013	2	4	3	7	6	8	1	1	3	1	0	1	8	5	6	1	11	0	3	7	7	11	1	3	30	7	31	32	100	Bacteria	Acidobacteria	Acidobacteriia	Acidobacteriales
DENOVO850	21	14	16	6	2	6	0	0	0	0	0	0	7	7	9	0	1	1	0	0	0	0	6	1	65	0	25	7	97	Bacteria	Acidobacteria	Acidobacteriia	Acidobacteriales
DENOVO941	3	8	9	29	20	22	0	0	0	0	0	0	0	1	0	2	0	0	0	0	0	0	1	0	91	0	3	1	95	Bacteria	Acidobacteria	Acidobacteriia	Acidobacteriales
DENOVO939	0	0	2	1	0	0	1	2	3	4	5	6	15	12	15	5	3	4	1	2	6	4	2	1	3	21	54	16	94	Bacteria	Acidobacteria	Acidobacteriia	Acidobacteriales
DENOVO982	18	19	13	2	4	4	0	0	0	0	0	0	11	5	3	0	2	0	0	0	0	0	8	0	60	0	21	8	89	Bacteria	Acidobacteria	Acidobacteriia	Acidobacteriales
DENOVO1332	2	1	2	1	1	0	1	1	0	7	4	4	4	6	7	7	8	2	1	2	11	8	7	2	7	17	34	31	89	Bacteria	Acidobacteria	Acidobacteriia	Acidobacteriales
DENOVO1362	4	4	3	7	8	6	1	2	4	0	3	1	4	4	3	6	5	4	2	3	0	4	10	1	32	11	26	20	89	Bacteria	Acidobacteria	Acidobacteriia	Acidobacteriales
DENOVO4872	2	3	4	8	5	13	4	3	6	15	11	7	1	0	2	1	3	0	0	0	0	0	0	0	35	46	7	0	88	Bacteria	Acidobacteria	Acidobacteriia	Acidobacteriales
DENOVO1080	3	1	1	0	1	2	21	22	24	1	3	4	0	1	0	1	0	2	0	0	0	0	0	0	8	75	4	0	87	Bacteria	Acidobacteria	Acidobacteriia	Acidobacteriales
DENOVO1068	12	30	24	5	7	3	0	1	0	0	0	0	0	0	0	2	1	0	0	0	0	0	1	0	81	1	3	1	86	Bacteria	Acidobacteria	Acidobacteriia	Acidobacteriales
DENOVO1183	1	1	0	1	3	2	0	0	1	3	8	4	3	6	4	8	7	4	2	3	13	5	6	1	8	16	32	30	86	Bacteria	Acidobacteria	Acidobacteriia	Acidobacteriales
DENOVO650	6	10	10	2	1	4	9	14	13	5	5	4	0	0	0	0	1	1	0	0	0	0	0	0	33	50	2	0	85	Bacteria	Acidobacteria	Acidobacteriia	Acidobacteriales
DENOVO814	7	6	6	30	17	18	0	0	0	0	0	0	0	0	0	1	0	0	0	0	0	0	0	0	84	0	1	0	85	Bacteria	Acidobacteria	Acidobacteriia	Acidobacteriales
DENOVO895	3	17	7	16	17	11	0	0	1	2	0	1	1	0	1	3	1	2	0	0	0	0	1	0	71	4	8	1	84	Bacteria	Acidobacteria	Acidobacteriia	Acidobacteriales
DENOVO1150	0	0	0	0	0	0	2	1	2	5	1	3	18	11	13	5	6	2	3	2	6	0	2	2	0	14	55	15	84	Bacteria	Acidobacteria	Acidobacteriia	Acidobacteriales
DENOVO1410	3	6	5	5	13	8	3	3	2	3	1	0	2	1	4	4	4	0	2	1	0	4	8	2	40	12	15	17	84	Bacteria	Acidobacteria	Acidobacteriia	Acidobacteriales
DENOVO1159	5	9	7	4	5	2	0	1	0	1	1	0	11	6	4	2	0	1	3	4	4	8	2	3	32	3	24	24	83	Bacteria	Acidobacteria	Acidobacteriia	Acidobacteriales
DENOVO1936	0	0	0	0	0	0	1	3	3	10	7	8	1	0	1	8	2	2	4	8	7	5	9	4	0	32	14	37	83	Bacteria	Acidobacteria	Acidobacteriia	Acidobacteriales
DENOVO1267	0	6	7	0	0	0	0	0	0	0	0	0	8	5	9	0	0	0	6	0	10	10	12	6	13	0	22	44	79	Bacteria	Acidobacteria	Acidobacteriia	Acidobacteriales
DENOVO1092	2	7	4	8	8	7	0	0	0	3	0	2	5	2	6	9	8	2	3	0	0	0	0	0	36	5	32	3	76	Bacteria	Acidobacteria	Acidobacteriia	Acidobacteriales
DENOVO1272	18	21	19	8	5	3	0	0	0	0	0	0	0	0	0	0	0	2	0	0	0	0	0	0	74	0	2	0	76	Bacteria	Acidobacteria	Acidobacteriia	Acidobacteriales
DENOVO1122	1	5	1	28	22	18	0	0	0	0	0	0	0	0	0	0	0	0	0	0	0	0	0	0	75	0	0	0	75	Bacteria	Acidobacteria	Acidobacteriia	Acidobacteriales
DENOVO1277	2	4	5	8	11	11	1	2	8	1	0	0	3	2	2	2	2	0	0	3	0	0	0	6	41	12	11	9	73	Bacteria	Acidobacteria	Acidobacteriia	Acidobacteriales
DENOVO1270	2	1	2	5	1	4	4	0	1	3	0	1	4	7	3	2	4	4	4	4	5	8	1	2	15	9	24	24	72	Bacteria	Acidobacteria	Acidobacteriia	Acidobacteriales
DENOVO1678	1	0	0	0	0	1	1	2	1	0	1	0	1	0	0	9	9	6	10	6	11	6	3	4	2	5	25	40	72	Bacteria	Acidobacteria	Acidobacteriia	Acidobacteriales
DENOVO1356	3	4	3	1	1	4	0	0	0	4	5	2	1	2	2	6	4	6	2	1	2	5	3	8	16	11	21	21	69	Bacteria	Acidobacteria	Acidobacteriia	Acidobacteriales
DENOVO1215	6	2	4	15	22	17	0	0	0	0	0	0	0	1	0	0	0	0	0	0	0	0	0	0	66	0	1	0	67	Bacteria	Acidobacteria	Acidobacteriia	Acidobacteriales
DENOVO1742	16	19	17	3	3	4	0	0	1	0	0	0	2	1	0	1	0	0	0	0	0	0	0	0	62	1	4	0	67	Bacteria	Acidobacteria	Acidobacteriia	Acidobacteriales
DENOVO1798	10	23	14	6	3	5	0	0	0	0	0	0	1	3	0	0	2	0	0	0	0	0	0	0	61	0	6	0	67	Bacteria	Acidobacteria	Acidobacteriia	Acidobacteriales
DENOVO1577	2	2	0	3	7	6	1	1	0	6	10	4	0	1	1	5	5	0	2	0	2	2	3	3	20	22	12	12	66	Bacteria	Acidobacteria	Acidobacteriia	Acidobacteriales
DENOVO1899	1	1	2	1	4	2	0	0	1	15	13	17	0	0	0	7	1	1	0	0	0	0	0	0	11	46	9	0	66	Bacteria	Acidobacteria	Acidobacteriia	Acidobacteriales
DENOVO996	7	4	8	14	14	16	0	0	0	0	1	0	0	1	0	0	0	0	0	0	0	0	0	0	63	1	1	0	65	Bacteria	Acidobacteria	Acidobacteriia	Acidobacteriales
DENOVO1311	1	0	1	3	0	3	15	20	16	0	2	4	0	0	0	0	0	0	0	0	0	0	0	0	8	57	0	0	65	Bacteria	Acidobacteria	Acidobacteriia	Acidobacteriales
DENOVO5863	9	6	13	5	6	6	0	0	2	2	1	0	3	1	4	1	2	0	0	0	2	1	1	0	45	5	11	4	65	Bacteria	Acidobacteria	Acidobacteriia	Acidobacteriales
DENOVO1271	7	13	6	9	10	11	1	2	2	0	0	0	0	1	0	0	1	0	0	0	0	0	0	0	56	5	2	0	63	Bacteria	Acidobacteria	Acidobacteriia	Acidobacteriales
DENOVO1607	15	8	6	7	12	10	0	2	1	0	0	0	0	0	0	0	2	0	0	0	0	0	0	0	58	3	2	0	63	Bacteria	Acidobacteria	Acidobacteriia	Acidobacteriales
DENOVO1669	0	0	0	1	3	3	8	11	8	1	1	1	2	0	2	9	5	5	0	0	0	0	2	1	7	30	23	3	63	Bacteria	Acidobacteria	Acidobacteriia	Acidobacteriales
DENOVO1540	3	1	1	16	25	12	0	0	0	0	0	0	1	0	1	1	0	1	0	0	0	0	0	0	58	0	4	0	62	Bacteria	Acidobacteria	Acidobacteriia	Acidobacteriales
DENOVO1671	14	9	7	8	14	7	0	0	1	0	0	0	0	1	0	0	1	0	0	0	0	0	0	0	59	1	2	0	62	Bacteria	Acidobacteria	Acidobacteriia	Acidobacteriales
DENOVO1728	0	0	0	0	0	0	0	0	0	0	0	0	0	0	0	1	2	1	12	7	2	12	10	15	0	0	4	58	62	Bacteria	Acidobacteria	Acidobacteriia	Acidobacteriales
DENOVO1872	15	16	10	1	4	3	2	3	3	0	0	0	0	1	0	1	0	1	0	0	0	0	0	0	49	8	3	0	60	Bacteria	Acidobacteria	Acidobacteriia	Acidobacteriales
DENOVO3162	0	0	0	0	0	0	1	1	2	1	7	7	1	1	0	0	3	2	4	8	5	4	9	1	0	19	7	31	57	Bacteria	Acidobacteria	Acidobacteriia	Acidobacteriales
DENOVO2055	11	18	14	2	0	3	1	1	0	0	0	1	2	1	1	1	0	0	0	0	0	0	0	0	48	3	5	0	56	Bacteria	Acidobacteria	Acidobacteriia	Acidobacteriales
DENOVO1649	0	0	0	1	1	1	0	1	2	3	2	2	4	1	3	3	4	5	4	3	10	1	2	2	3	10	20	22	55	Bacteria	Acidobacteria	Acidobacteriia	Acidobacteriales
DENOVO1883	10	16	11	1	2	10	0	0	0	0	0	0	0	0	0	3	0	0	0	0	0	0	2	0	50	0	3	2	55	Bacteria	Acidobacteria	Acidobacteriia	Acidobacteriales
DENOVO2268	0	0	0	2	0	0	3	5	6	0	0	1	0	2	0	4	2	2	10	7	0	0	6	5	2	15	10	28	55	Bacteria	Acidobacteria	Acidobacteriia	Acidobacteriales
DENOVO2557	14	18	16	2	1	1	0	0	0	0	0	0	1	1	1	0	0	0	0	0	0	0	0	0	52	0	3	0	55	Bacteria	Acidobacteria	Acidobacteriia	Acidobacteriales
DENOVO1028	4	5	7	1	0	1	7	9	7	3	4	5	0	0	0	0	1	0	0	0	0	0	0	0	18	35	1	0	54	Bacteria	Acidobacteria	Acidobacteriia	Acidobacteriales
DENOVO2264	0	0	0	0	0	0	2	0	1	18	17	16	0	0	0	0	0	0	0	0	0	0	0	0	0	54	0	0	54	Bacteria	Acidobacteria	Acidobacteriia	Acidobacteriales
DENOVO5849	4	5	3	4	8	8	1	2	2	3	6	6	2	0	0	0	0	0	0	0	0	0	0	0	32	20	2	0	54	Bacteria	Acidobacteria	Acidobacteriia	Acidobacteriales
DENOVO1907	0	0	4	0	0	0	0	0	0	0	0	0	8	5	8	0	0	0	3	0	5	9	7	4	4	0	21	28	53	Bacteria	Acidobacteria	Acidobacteriia	Acidobacteriales
DENOVO1976	1	0	1	2	1	0	0	0	1	0	1	0	14	11	16	0	0	3	0	0	0	0	2	0	5	2	44	2	53	Bacteria	Acidobacteria	Acidobacteriia	Acidobacteriales
DENOVO3191	0	2	2	1	0	0	1	0	1	1	0	2	2	1	2	4	4	4	9	2	2	6	3	3	5	5	17	25	52	Bacteria	Acidobacteria	Acidobacteriia	Acidobacteriales
DENOVO1891	2	2	4	2	4	4	0	0	0	0	0	0	10	13	9	0	1	0	0	0	0	0	0	0	18	0	33	0	51	Bacteria	Acidobacteria	Acidobacteriia	Acidobacteriales
DENOVO2103	4	3	5	3	4	4	9	5	9	0	0	0	2	0	1	0	0	0	0	0	0	0	2	0	23	23	3	2	51	Bacteria	Acidobacteria	Acidobacteriia	Acidobacteriales
DENOVO2291	8	14	7	7	4	9	0	0	0	1	0	0	0	1	0	0	0	0	0	0	0	0	0	0	49	1	1	0	51	Bacteria	Acidobacteria	Acidobacteriia	Acidobacteriales
DENOVO2349	0	0	0	1	0	1	5	5	6	0	1	1	0	0	0	4	2	3	10	5	0	1	5	1	2	18	9	22	51	Bacteria	Acidobacteria	Acidobacteriia	Acidobacteriales
DENOVO1688	1	8	6	6	11	8	0	0	0	0	0	0	2	2	6	0	0	0	0	0	0	0	0	0	40	0	10	0	50	Bacteria	Acidobacteria	Acidobacteriia	Acidobacteriales
DENOVO2023	0	0	0	0	1	1	4	2	2	1	2	0	4	2	6	2	3	2	2	2	9	4	1	0	2	11	19	18	50	Bacteria	Acidobacteria	Acidobacteriia	Acidobacteriales
DENOVO1788	3	2	4	6	2	6	10	6	5	1	1	0	0	1	0	0	0	0	0	0	0	0	2	0	23	23	1	2	49	Bacteria	Acidobacteria	Acidobacteriia	Acidobacteriales
DENOVO2307	7	8	6	1	1	2	3	3	0	3	4	6	0	1	2	1	1	0	0	0	0	0	0	0	25	19	5	0	49	Bacteria	Acidobacteria	Acidobacteriia	Acidobacteriales
DENOVO1975	0	1	0	2	2	2	10	6	10	2	1	0	1	1	0	2	2	2	0	0	0	0	2	2	7	29	8	4	48	Bacteria	Acidobacteria	Acidobacteriia	Acidobacteriales
DENOVO2226	5	4	6	2	3	6	5	0	3	0	0	2	1	0	0	8	2	1	0	0	0	0	0	0	26	10	12	0	48	Bacteria	Acidobacteria	Acidobacteriia	Acidobacteriales
DENOVO2515	10	13	12	0	2	3	2	1	2	0	2	0	0	0	0	0	1	0	0	0	0	0	0	0	40	7	1	0	48	Bacteria	Acidobacteria	Acidobacteriia	Acidobacteriales
DENOVO9903	0	0	0	0	0	0	0	0	0	1	4	4	0	0	0	2	10	0	6	2	3	8	2	6	0	9	12	27	48	Bacteria	Acidobacteria	Acidobacteriia	Acidobacteriales
DENOVO1715	3	1	1	5	7	7	0	1	1	0	1	0	5	4	6	0	1	0	0	0	4	0	0	0	24	3	16	4	47	Bacteria	Acidobacteria	Acidobacteriia	Acidobacteriales
DENOVO2012	1	2	0	2	3	6	1	0	0	0	2	1	2	2	4	4	4	3	3	0	1	0	3	3	14	4	19	10	47	Bacteria	Acidobacteria	Acidobacteriia	Acidobacteriales
DENOVO3327	0	0	0	0	0	0	0	0	0	16	8	9	0	0	0	2	2	0	1	1	1	0	5	2	0	33	4	10	47	Bacteria	Acidobacteria	Acidobacteriia	Acidobacteriales
DENOVO3694	0	0	0	0	1	0	2	1	0	5	8	6	0	0	0	3	2	2	8	1	1	1	3	2	1	22	7	16	46	Bacteria	Acidobacteria	Acidobacteriia	Acidobacteriales
DENOVO4595	0	2	0	0	2	1	0	0	0	0	0	0	1	0	0	1	0	0	1	0	15	18	2	3	5	0	2	39	46	Bacteria	Acidobacteria	Acidobacteriia	Acidobacteriales
DENOVO1790	0	0	1	2	3	3	2	3	3	3	2	1	0	0	1	1	5	1	0	0	0	10	3	1	9	14	8	14	45	Bacteria	Acidobacteria	Acidobacteriia	Acidobacteriales
DENOVO2007	9	10	9	3	6	5	0	0	0	0	0	0	0	0	0	2	1	0	0	0	0	0	0	0	42	0	3	0	45	Bacteria	Acidobacteria	Acidobacteriia	Acidobacteriales
DENOVO2059	1	3	2	14	14	10	0	0	0	0	0	1	0	0	0	0	0	0	0	0	0	0	0	0	44	1	0	0	45	Bacteria	Acidobacteria	Acidobacteriia	Acidobacteriales
DENOVO2348	13	12	13	0	1	0	3	1	1	0	0	0	0	0	0	0	0	1	0	0	0	0	0	0	39	5	1	0	45	Bacteria	Acidobacteria	Acidobacteriia	Acidobacteriales
DENOVO2629	0	0	0	0	0	0	0	3	0	10	19	12	0	0	0	1	0	0	0	0	0	0	0	0	0	44	1	0	45	Bacteria	Acidobacteria	Acidobacteriia	Acidobacteriales
DENOVO3555	7	9	15	5	6	3	0	0	0	0	0	0	0	0	0	0	0	0	0	0	0	0	0	0	45	0	0	0	45	Bacteria	Acidobacteria	Acidobacteriia	Acidobacteriales
DENOVO2160	8	14	5	7	3	5	0	0	1	0	0	0	0	0	0	0	1	0	0	0	0	0	0	0	42	1	1	0	44	Bacteria	Acidobacteria	Acidobacteriia	Acidobacteriales
DENOVO2480	0	1	0	0	1	0	0	0	0	13	9	11	0	0	0	4	5	0	0	0	0	0	0	0	2	33	9	0	44	Bacteria	Acidobacteria	Acidobacteriia	Acidobacteriales
DENOVO6612	3	12	3	9	5	11	0	0	0	0	0	0	1	0	0	0	0	0	0	0	0	0	0	0	43	0	1	0	44	Bacteria	Acidobacteria	Acidobacteriia	Acidobacteriales
DENOVO1754	1	3	4	14	4	10	0	2	1	0	0	1	1	0	0	0	0	1	0	0	0	0	0	1	36	4	2	1	43	Bacteria	Acidobacteria	Acidobacteriia	Acidobacteriales
DENOVO2546	3	1	2	10	9	16	0	0	0	0	0	0	1	0	1	0	0	0	0	0	0	0	0	0	41	0	2	0	43	Bacteria	Acidobacteria	Acidobacteriia	Acidobacteriales
DENOVO10783	4	7	9	5	2	4	0	1	1	2	2	2	1	0	0	1	0	0	0	0	0	1	0	1	31	8	2	2	43	Bacteria	Acidobacteria	Acidobacteriia	Acidobacteriales
DENOVO1794	0	1	1	1	0	2	0	0	0	0	0	0	13	17	5	0	0	0	0	0	1	0	1	0	5	0	35	2	42	Bacteria	Acidobacteria	Acidobacteriia	Acidobacteriales
DENOVO2092	0	0	0	0	0	0	0	0	0	0	0	0	1	1	3	4	6	8	6	2	4	3	2	2	0	0	23	19	42	Bacteria	Acidobacteria	Acidobacteriia	Acidobacteriales
DENOVO2814	1	1	0	1	0	1	1	0	1	2	2	6	2	2	0	2	2	0	2	0	1	6	3	6	4	12	8	18	42	Bacteria	Acidobacteria	Acidobacteriia	Acidobacteriales
DENOVO3966	6	10	8	3	4	5	0	0	0	0	0	0	2	4	0	0	0	0	0	0	0	0	0	0	36	0	6	0	42	Bacteria	Acidobacteria	Acidobacteriia	Acidobacteriales
DENOVO2158	4	2	2	8	6	6	0	0	0	4	3	0	2	0	2	1	1	0	0	0	0	0	0	0	28	7	6	0	41	Bacteria	Acidobacteria	Acidobacteriia	Acidobacteriales
DENOVO2275	3	1	1	7	3	7	0	0	1	6	1	2	1	0	0	0	2	2	0	1	1	0	1	1	22	10	5	4	41	Bacteria	Acidobacteria	Acidobacteriia	Acidobacteriales
DENOVO2320	1	1	0	4	6	3	0	1	0	0	0	0	7	4	5	1	0	0	0	0	0	2	4	2	15	1	17	8	41	Bacteria	Acidobacteria	Acidobacteriia	Acidobacteriales
DENOVO3421	0	0	0	0	0	0	5	2	1	5	4	2	1	0	0	1	2	1	5	0	6	3	1	2	0	19	5	17	41	Bacteria	Acidobacteria	Acidobacteriia	Acidobacteriales
DENOVO2517	13	10	9	0	0	2	0	0	2	0	0	0	0	2	1	0	1	0	0	0	0	0	0	0	34	2	4	0	40	Bacteria	Acidobacteria	Acidobacteriia	Acidobacteriales
DENOVO2691	1	0	0	13	10	10	1	0	2	0	0	0	0	0	0	2	1	0	0	0	0	0	0	0	34	3	3	0	40	Bacteria	Acidobacteria	Acidobacteriia	Acidobacteriales
DENOVO2834	0	0	0	0	0	0	0	0	0	0	0	0	0	0	0	1	1	0	8	5	0	5	9	11	0	0	2	38	40	Bacteria	Acidobacteria	Acidobacteriia	Acidobacteriales
DENOVO2216	0	1	0	1	1	0	2	2	2	1	2	3	0	0	0	2	8	6	2	5	0	0	0	1	3	12	16	8	39	Bacteria	Acidobacteria	Acidobacteriia	Acidobacteriales
DENOVO2074	3	1	2	8	9	8	0	0	0	0	0	0	2	0	0	0	2	1	0	0	2	0	0	0	31	0	5	2	38	Bacteria	Acidobacteria	Acidobacteriia	Acidobacteriales
DENOVO2371	10	8	4	5	6	3	0	0	0	0	0	0	0	0	0	0	1	1	0	0	0	0	0	0	36	0	2	0	38	Bacteria	Acidobacteria	Acidobacteriia	Acidobacteriales
DENOVO2860	6	8	7	7	4	5	0	0	0	0	0	0	0	0	0	0	1	0	0	0	0	0	0	0	37	0	1	0	38	Bacteria	Acidobacteria	Acidobacteriia	Acidobacteriales
DENOVO3052	1	1	1	5	4	6	0	0	0	0	0	0	2	6	5	0	0	0	4	0	2	1	0	0	18	0	13	7	38	Bacteria	Acidobacteria	Acidobacteriia	Acidobacteriales
DENOVO3564	0	0	0	0	0	0	0	1	0	0	1	0	0	0	0	6	9	18	0	2	0	0	0	1	0	2	33	3	38	Bacteria	Acidobacteria	Acidobacteriia	Acidobacteriales
DENOVO2207	1	0	0	9	10	12	1	0	0	0	1	0	0	0	0	0	3	0	0	0	0	0	0	0	32	2	3	0	37	Bacteria	Acidobacteria	Acidobacteriia	Acidobacteriales
DENOVO2443	2	2	2	4	4	5	3	2	2	2	0	1	0	0	0	4	3	0	0	0	0	0	1	0	19	10	7	1	37	Bacteria	Acidobacteria	Acidobacteriia	Acidobacteriales
DENOVO2823	7	7	17	2	1	0	0	0	1	0	0	0	0	0	0	1	1	0	0	0	0	0	0	0	34	1	2	0	37	Bacteria	Acidobacteria	Acidobacteriia	Acidobacteriales
DENOVO3321	1	1	1	0	0	0	0	0	0	0	0	0	0	0	0	0	0	0	0	0	0	14	1	19	3	0	0	34	37	Bacteria	Acidobacteria	Acidobacteriia	Acidobacteriales
DENOVO3800	6	4	2	7	3	8	0	0	0	1	3	3	0	0	0	0	0	0	0	0	0	0	0	0	30	7	0	0	37	Bacteria	Acidobacteria	Acidobacteriia	Acidobacteriales
DENOVO11917	6	2	0	5	8	6	0	0	0	2	3	4	0	0	0	0	1	0	0	0	0	0	0	0	27	9	1	0	37	Bacteria	Acidobacteria	Acidobacteriia	Acidobacteriales
DENOVO2073	0	0	0	2	0	1	3	1	1	0	0	1	0	2	2	5	1	3	2	4	2	2	2	2	3	6	13	14	36	Bacteria	Acidobacteria	Acidobacteriia	Acidobacteriales
DENOVO4476	0	0	0	0	1	0	0	0	2	3	1	0	1	0	0	1	1	0	1	1	0	1	0	23	1	6	3	26	36	Bacteria	Acidobacteria	Acidobacteriia	Acidobacteriales
DENOVO2690	1	0	0	3	2	2	0	0	0	0	0	0	6	3	3	1	0	0	0	0	0	8	6	0	8	0	13	14	35	Bacteria	Acidobacteria	Acidobacteriia	Acidobacteriales
DENOVO6838	0	1	1	0	0	0	0	0	0	2	4	4	0	0	0	5	7	10	0	1	0	0	0	0	2	10	22	1	35	Bacteria	Acidobacteria	Acidobacteriia	Acidobacteriales
DENOVO2906	1	1	2	7	7	3	0	0	0	2	1	2	3	2	2	0	1	0	0	0	0	0	0	0	21	5	8	0	34	Bacteria	Acidobacteria	Acidobacteriia	Acidobacteriales
DENOVO3169	10	9	6	1	3	3	0	0	0	0	0	0	0	0	0	1	1	0	0	0	0	0	0	0	32	0	2	0	34	Bacteria	Acidobacteria	Acidobacteriia	Acidobacteriales
DENOVO3259	6	6	8	0	1	1	1	0	1	3	4	3	0	0	0	0	0	0	0	0	0	0	0	0	22	12	0	0	34	Bacteria	Acidobacteria	Acidobacteriia	Acidobacteriales
DENOVO3582	12	9	11	1	0	0	0	0	0	0	0	0	0	0	0	0	1	0	0	0	0	0	0	0	33	0	1	0	34	Bacteria	Acidobacteria	Acidobacteriia	Acidobacteriales
DENOVO4809	2	0	1	2	2	1	5	0	8	3	1	1	0	2	0	1	1	1	0	2	0	0	0	1	8	18	5	3	34	Bacteria	Acidobacteria	Acidobacteriia	Acidobacteriales
DENOVO2404	0	0	0	3	5	0	2	1	4	1	1	1	0	0	1	2	1	0	0	0	0	7	1	3	8	10	4	11	33	Bacteria	Acidobacteria	Acidobacteriia	Acidobacteriales
DENOVO2678	0	0	0	0	0	0	0	2	1	0	2	3	1	1	1	6	5	3	1	3	0	1	0	3	0	8	17	8	33	Bacteria	Acidobacteria	Acidobacteriia	Acidobacteriales
DENOVO2943	0	0	0	0	0	0	0	0	0	1	0	0	0	0	0	0	0	0	1	3	0	0	27	1	0	1	0	32	33	Bacteria	Acidobacteria	Acidobacteriia	Acidobacteriales
DENOVO3030	0	0	0	0	0	0	5	3	3	1	2	2	0	0	0	2	3	6	0	0	0	3	2	1	0	16	11	6	33	Bacteria	Acidobacteria	Acidobacteriia	Acidobacteriales
DENOVO3328	3	1	3	10	4	10	0	0	0	0	0	1	0	0	0	1	0	0	0	0	0	0	0	0	31	1	1	0	33	Bacteria	Acidobacteria	Acidobacteriia	Acidobacteriales
DENOVO3357	0	0	0	0	0	0	0	0	0	0	0	1	0	0	0	9	12	7	1	1	1	0	0	1	0	1	28	4	33	Bacteria	Acidobacteria	Acidobacteriia	Acidobacteriales
DENOVO3968	5	9	7	2	7	3	0	0	0	0	0	0	0	0	0	0	0	0	0	0	0	0	0	0	33	0	0	0	33	Bacteria	Acidobacteria	Acidobacteriia	Acidobacteriales
DENOVO3985	2	0	3	5	2	3	0	0	1	0	2	4	1	0	0	3	3	1	0	0	0	1	2	0	15	7	8	3	33	Bacteria	Acidobacteria	Acidobacteriia	Acidobacteriales
DENOVO8163	4	13	5	4	3	2	1	1	0	0	0	0	0	0	0	0	0	0	0	0	0	0	0	0	31	2	0	0	33	Bacteria	Acidobacteria	Acidobacteriia	Acidobacteriales
DENOVO3111	0	0	0	0	0	0	0	0	0	0	0	0	1	1	1	1	3	5	5	1	6	0	2	6	0	0	12	20	32	Bacteria	Acidobacteria	Acidobacteriia	Acidobacteriales
DENOVO3294	0	0	0	0	0	0	4	2	8	0	2	1	5	0	2	2	2	2	0	0	0	0	2	0	0	17	13	2	32	Bacteria	Acidobacteria	Acidobacteriia	Acidobacteriales
DENOVO3989	2	7	6	4	3	9	0	0	0	0	0	0	0	1	0	0	0	0	0	0	0	0	0	0	31	0	1	0	32	Bacteria	Acidobacteria	Acidobacteriia	Acidobacteriales
DENOVO4040	4	4	3	5	8	8	0	0	0	0	0	0	0	0	0	0	0	0	0	0	0	0	0	0	32	0	0	0	32	Bacteria	Acidobacteria	Acidobacteriia	Acidobacteriales
DENOVO4373	0	0	0	0	0	0	1	0	1	2	2	3	0	0	0	5	2	5	0	2	0	3	1	5	0	9	12	11	32	Bacteria	Acidobacteria	Acidobacteriia	Acidobacteriales
DENOVO5418	5	3	4	0	0	0	0	1	0	0	4	1	0	1	0	2	7	4	0	0	0	0	0	0	12	6	14	0	32	Bacteria	Acidobacteria	Acidobacteriia	Acidobacteriales
DENOVO6339	0	0	1	0	0	1	0	0	1	2	0	3	0	0	0	0	0	1	1	0	2	4	0	16	2	6	1	23	32	Bacteria	Acidobacteria	Acidobacteriia	Acidobacteriales
DENOVO7891	1	0	0	1	0	0	0	0	1	2	2	3	2	0	1	3	8	5	0	0	0	0	0	3	2	8	19	3	32	Bacteria	Acidobacteria	Acidobacteriia	Acidobacteriales
DENOVO8963	0	0	0	0	0	0	0	1	2	9	5	5	0	0	0	2	2	1	1	1	2	0	1	0	0	22	5	5	32	Bacteria	Acidobacteria	Acidobacteriia	Acidobacteriales
DENOVO12002	0	0	0	1	1	2	1	2	2	0	2	0	0	2	0	3	2	1	3	3	5	0	1	1	4	7	8	13	32	Bacteria	Acidobacteria	Acidobacteriia	Acidobacteriales
DENOVO3542	2	5	3	9	4	7	0	0	0	0	0	0	0	0	0	0	1	0	0	0	0	0	0	0	30	0	1	0	31	Bacteria	Acidobacteria	Acidobacteriia	Acidobacteriales
DENOVO7089	0	0	2	1	2	0	0	0	0	6	8	7	0	1	1	3	0	0	0	0	0	0	0	0	5	21	5	0	31	Bacteria	Acidobacteria	Acidobacteriia	Acidobacteriales
DENOVO2918	0	0	0	0	0	0	0	0	0	1	0	2	0	0	0	12	8	6	1	0	0	0	0	0	0	3	26	1	30	Bacteria	Acidobacteria	Acidobacteriia	Acidobacteriales
DENOVO3205	0	1	0	9	6	8	1	1	1	0	0	0	0	0	0	1	2	0	0	0	0	0	0	0	24	3	3	0	30	Bacteria	Acidobacteria	Acidobacteriia	Acidobacteriales
DENOVO3269	0	0	0	0	0	0	0	0	0	0	1	0	4	1	5	0	1	0	4	4	4	3	1	2	0	1	11	18	30	Bacteria	Acidobacteria	Acidobacteriia	Acidobacteriales
DENOVO3493	3	10	5	3	1	1	1	2	2	0	0	0	0	0	1	0	1	0	0	0	0	0	0	0	23	5	2	0	30	Bacteria	Acidobacteria	Acidobacteriia	Acidobacteriales
DENOVO5271	7	11	8	2	0	0	0	0	0	0	0	0	0	0	0	0	0	0	0	0	0	2	0	0	28	0	0	2	30	Bacteria	Acidobacteria	Acidobacteriia	Acidobacteriales
DENOVO6071	3	7	0	5	2	6	0	0	1	0	0	0	0	0	0	1	1	0	3	1	0	0	0	0	23	1	2	4	30	Bacteria	Acidobacteria	Acidobacteriia	Acidobacteriales
DENOVO6308	4	6	2	4	3	1	1	0	0	0	2	0	0	2	1	0	2	2	0	0	0	0	0	0	20	3	7	0	30	Bacteria	Acidobacteria	Acidobacteriia	Acidobacteriales
DENOVO7401	0	0	0	0	0	1	0	0	0	0	1	0	0	0	1	0	0	0	3	2	7	6	2	7	1	1	1	27	30	Bacteria	Acidobacteria	Acidobacteriia	Acidobacteriales
DENOVO3490	1	1	1	7	8	6	2	2	0	0	0	0	0	0	0	0	0	0	0	0	1	0	0	0	24	4	0	1	29	Bacteria	Acidobacteria	Acidobacteriia	Acidobacteriales
DENOVO3736	12	3	8	0	3	2	0	0	0	0	0	0	0	0	0	0	1	0	0	0	0	0	0	0	28	0	1	0	29	Bacteria	Acidobacteria	Acidobacteriia	Acidobacteriales
DENOVO4152	3	3	1	6	3	4	0	1	0	0	0	1	0	0	1	1	3	0	0	0	1	0	0	1	20	2	5	2	29	Bacteria	Acidobacteria	Acidobacteriia	Acidobacteriales
DENOVO3562	1	2	1	0	2	2	0	0	0	0	0	0	5	9	6	0	0	0	0	0	0	0	0	0	8	0	20	0	28	Bacteria	Acidobacteria	Acidobacteriia	Acidobacteriales
DENOVO4188	0	0	0	0	0	0	0	2	0	1	1	1	0	1	0	2	3	1	1	2	1	3	1	8	0	5	7	16	28	Bacteria	Acidobacteria	Acidobacteriia	Acidobacteriales
DENOVO4397	1	2	0	2	4	2	0	0	1	1	1	1	0	0	0	3	3	2	0	0	0	4	1	0	11	4	8	5	28	Bacteria	Acidobacteria	Acidobacteriia	Acidobacteriales
DENOVO4861	0	0	0	0	0	0	0	0	1	7	5	5	0	0	0	1	6	3	0	0	0	0	0	0	0	18	10	0	28	Bacteria	Acidobacteria	Acidobacteriia	Acidobacteriales
DENOVO4912	4	4	4	1	2	2	1	2	5	2	0	0	0	0	0	1	0	0	0	0	0	0	0	0	17	10	1	0	28	Bacteria	Acidobacteria	Acidobacteriia	Acidobacteriales
DENOVO3709	4	1	1	5	9	4	0	0	1	0	0	0	1	0	1	0	0	0	0	0	0	0	0	0	24	1	2	0	27	Bacteria	Acidobacteria	Acidobacteriia	Acidobacteriales
DENOVO4156	6	6	2	4	5	2	0	0	0	2	0	0	0	0	0	0	0	0	0	0	0	0	0	0	25	2	0	0	27	Bacteria	Acidobacteria	Acidobacteriia	Acidobacteriales
DENOVO4640	0	1	1	0	1	0	2	6	7	2	0	0	0	0	0	4	3	0	0	0	0	0	0	0	3	17	7	0	27	Bacteria	Acidobacteria	Acidobacteriia	Acidobacteriales
DENOVO5816	1	1	4	4	4	2	2	1	2	1	0	0	0	1	0	0	2	2	0	0	0	0	0	0	16	6	5	0	27	Bacteria	Acidobacteria	Acidobacteriia	Acidobacteriales
DENOVO6031	2	2	0	3	3	3	4	2	2	1	1	1	1	0	0	0	0	0	1	0	0	0	1	0	13	11	1	2	27	Bacteria	Acidobacteria	Acidobacteriia	Acidobacteriales
DENOVO11799	0	0	1	0	0	0	0	0	0	3	6	0	1	4	0	2	0	1	2	1	2	2	2	0	1	9	8	9	27	Bacteria	Acidobacteria	Acidobacteriia	Acidobacteriales
DENOVO2987	0	1	0	0	0	0	0	0	0	0	0	0	1	3	2	3	3	1	0	0	1	4	0	7	1	0	13	12	26	Bacteria	Acidobacteria	Acidobacteriia	Acidobacteriales
DENOVO3730	0	0	0	0	0	0	0	1	0	1	1	0	1	1	1	5	3	2	1	0	5	1	1	2	0	3	13	10	26	Bacteria	Acidobacteria	Acidobacteriia	Acidobacteriales
DENOVO3902	0	0	0	1	2	0	3	2	4	0	1	0	0	1	1	1	0	4	0	2	2	1	0	1	3	10	7	6	26	Bacteria	Acidobacteria	Acidobacteriia	Acidobacteriales
DENOVO3952	0	0	0	0	2	0	2	3	5	1	1	0	1	3	3	2	3	0	0	0	0	0	0	0	2	12	12	0	26	Bacteria	Acidobacteria	Acidobacteriia	Acidobacteriales
DENOVO4012	0	0	0	0	0	0	0	0	0	0	0	0	0	0	0	0	0	0	0	1	0	1	24	0	0	0	0	26	26	Bacteria	Acidobacteria	Acidobacteriia	Acidobacteriales
DENOVO4347	7	7	7	1	2	0	0	1	0	0	0	0	0	0	0	1	0	0	0	0	0	0	0	0	24	1	1	0	26	Bacteria	Acidobacteria	Acidobacteriia	Acidobacteriales
DENOVO4496	0	0	0	0	0	0	0	1	1	0	0	0	0	0	0	4	5	14	0	1	0	0	0	0	0	2	23	1	26	Bacteria	Acidobacteria	Acidobacteriia	Acidobacteriales
DENOVO4703	0	0	0	5	8	4	0	0	0	1	0	3	2	1	0	0	0	0	0	0	2	0	0	0	17	4	3	2	26	Bacteria	Acidobacteria	Acidobacteriia	Acidobacteriales
DENOVO4866	9	4	8	0	0	0	0	0	0	0	0	0	1	1	1	0	0	0	1	0	0	0	1	0	21	0	3	2	26	Bacteria	Acidobacteria	Acidobacteriia	Acidobacteriales
DENOVO5370	0	0	0	0	0	0	0	0	0	0	0	0	0	1	0	6	3	1	4	8	0	0	0	3	0	0	11	15	26	Bacteria	Acidobacteria	Acidobacteriia	Acidobacteriales
DENOVO5630	3	2	3	3	7	6	0	0	0	0	1	0	0	0	0	0	1	0	0	0	0	0	0	0	24	1	1	0	26	Bacteria	Acidobacteria	Acidobacteriia	Acidobacteriales
DENOVO5792	0	1	0	1	0	1	0	0	0	0	0	0	1	1	1	2	0	3	2	2	2	1	4	4	3	0	8	15	26	Bacteria	Acidobacteria	Acidobacteriia	Acidobacteriales
DENOVO5872	3	4	4	4	4	4	0	0	0	0	0	0	0	0	1	0	1	1	0	0	0	0	0	0	23	0	3	0	26	Bacteria	Acidobacteria	Acidobacteriia	Acidobacteriales
DENOVO6212	1	3	2	7	6	7	0	0	0	0	0	0	0	0	0	0	0	0	0	0	0	0	0	0	26	0	0	0	26	Bacteria	Acidobacteria	Acidobacteriia	Acidobacteriales
DENOVO9604	0	0	0	1	0	2	0	0	0	0	0	1	0	0	0	0	0	0	2	1	5	6	3	5	3	1	0	22	26	Bacteria	Acidobacteria	Acidobacteriia	Acidobacteriales
DENOVO10103	0	0	0	0	0	0	1	1	1	1	0	0	1	1	1	4	6	8	0	1	0	0	0	0	0	4	21	1	26	Bacteria	Acidobacteria	Acidobacteriia	Acidobacteriales
DENOVO10606	1	1	0	1	0	0	0	0	0	0	0	1	0	0	0	1	0	0	8	4	1	5	0	3	3	1	1	21	26	Bacteria	Acidobacteria	Acidobacteriia	Acidobacteriales
DENOVO3206	0	1	1	0	0	0	0	0	0	2	1	1	0	0	2	3	4	1	0	2	1	2	2	2	2	4	10	9	25	Bacteria	Acidobacteria	Acidobacteriia	Acidobacteriales
DENOVO3598	0	0	0	0	0	0	0	0	0	1	0	0	9	7	6	1	1	0	0	0	0	0	0	0	0	1	24	0	25	Bacteria	Acidobacteria	Acidobacteriia	Acidobacteriales
DENOVO3783	0	0	0	0	0	0	3	4	3	0	2	3	0	0	0	1	1	3	0	0	0	2	1	2	0	15	5	5	25	Bacteria	Acidobacteria	Acidobacteriia	Acidobacteriales
DENOVO3959	0	0	1	4	2	2	0	0	0	0	0	0	7	4	5	0	0	0	0	0	0	0	0	0	9	0	16	0	25	Bacteria	Acidobacteria	Acidobacteriia	Acidobacteriales
DENOVO4160	0	1	2	0	0	0	5	3	6	0	2	1	0	0	0	2	3	0	0	0	0	0	0	0	3	17	5	0	25	Bacteria	Acidobacteria	Acidobacteriia	Acidobacteriales
DENOVO5283	0	0	0	0	0	0	0	0	0	0	0	0	0	1	0	0	3	4	5	6	0	0	0	6	0	0	8	17	25	Bacteria	Acidobacteria	Acidobacteriia	Acidobacteriales
DENOVO6091	1	2	1	7	9	4	0	0	0	0	0	0	0	0	0	0	0	0	0	0	0	0	1	0	24	0	0	1	25	Bacteria	Acidobacteria	Acidobacteriia	Acidobacteriales
DENOVO6269	1	1	1	3	1	1	3	1	5	0	2	1	0	0	0	0	0	3	0	0	1	0	0	1	8	12	3	2	25	Bacteria	Acidobacteria	Acidobacteriia	Acidobacteriales
DENOVO7876	0	0	0	0	0	0	1	0	0	3	5	2	1	1	1	1	0	1	1	3	0	0	3	2	0	11	5	9	25	Bacteria	Acidobacteria	Acidobacteriia	Acidobacteriales
DENOVO10734	0	0	0	1	0	0	0	0	2	4	2	1	2	1	2	2	0	2	1	2	1	0	2	0	1	9	9	6	25	Bacteria	Acidobacteria	Acidobacteriia	Acidobacteriales
DENOVO3384	9	5	7	1	1	1	0	0	0	0	0	0	0	0	0	0	0	0	0	0	0	0	0	0	24	0	0	0	24	Bacteria	Acidobacteria	Acidobacteriia	Acidobacteriales
DENOVO4310	1	1	3	4	10	4	0	0	0	0	0	0	1	0	0	0	0	0	0	0	0	0	0	0	23	0	1	0	24	Bacteria	Acidobacteria	Acidobacteriia	Acidobacteriales
DENOVO4506	5	5	1	4	0	6	0	0	0	2	1	0	0	0	0	0	0	0	0	0	0	0	0	0	21	3	0	0	24	Bacteria	Acidobacteria	Acidobacteriia	Acidobacteriales
DENOVO4572	0	0	0	0	0	0	0	0	1	2	2	3	0	0	0	9	4	3	0	0	0	0	0	0	0	8	16	0	24	Bacteria	Acidobacteria	Acidobacteriia	Acidobacteriales
DENOVO5752	2	1	1	2	2	5	0	0	1	0	1	0	3	0	2	2	0	0	0	0	1	1	0	0	13	2	7	2	24	Bacteria	Acidobacteria	Acidobacteriia	Acidobacteriales
DENOVO6685	1	2	0	5	3	6	0	2	0	1	0	1	0	1	0	0	1	1	0	0	0	0	0	0	17	4	3	0	24	Bacteria	Acidobacteria	Acidobacteriia	Acidobacteriales
DENOVO7613	3	3	4	1	0	1	0	0	0	3	3	2	0	0	1	0	1	0	1	0	1	0	0	0	12	8	2	2	24	Bacteria	Acidobacteria	Acidobacteriia	Acidobacteriales
DENOVO3923	0	0	0	0	0	0	0	0	0	7	1	4	0	0	0	3	6	2	0	0	0	0	0	0	0	12	11	0	23	Bacteria	Acidobacteria	Acidobacteriia	Acidobacteriales
DENOVO4061	0	0	1	0	0	0	5	6	5	0	0	3	0	1	0	0	0	0	0	2	0	0	0	0	1	19	1	2	23	Bacteria	Acidobacteria	Acidobacteriia	Acidobacteriales
DENOVO4267	0	0	0	0	1	0	1	2	1	1	2	0	0	0	0	8	3	1	1	0	1	1	0	0	1	7	12	3	23	Bacteria	Acidobacteria	Acidobacteriia	Acidobacteriales
DENOVO4279	1	2	1	5	3	11	0	0	0	0	0	0	0	0	0	0	0	0	0	0	0	0	0	0	23	0	0	0	23	Bacteria	Acidobacteria	Acidobacteriia	Acidobacteriales
DENOVO5539	4	1	1	4	0	0	0	0	0	0	0	0	3	5	4	1	0	0	0	0	0	0	0	0	10	0	13	0	23	Bacteria	Acidobacteria	Acidobacteriia	Acidobacteriales
DENOVO6393	0	1	0	0	0	3	0	0	0	0	0	0	0	1	0	1	2	1	5	2	0	2	2	3	4	0	5	14	23	Bacteria	Acidobacteria	Acidobacteriia	Acidobacteriales
DENOVO7676	7	0	2	2	2	4	1	1	0	0	1	0	2	0	0	0	0	1	0	0	0	0	0	0	17	3	3	0	23	Bacteria	Acidobacteria	Acidobacteriia	Acidobacteriales
DENOVO8583	0	0	0	0	0	0	0	0	1	0	2	0	1	1	3	0	0	5	1	7	2	0	0	0	0	3	10	10	23	Bacteria	Acidobacteria	Acidobacteriia	Acidobacteriales
DENOVO9614	2	0	0	1	1	1	0	0	0	0	0	0	0	0	0	0	1	0	0	1	7	6	1	2	5	0	1	17	23	Bacteria	Acidobacteria	Acidobacteriia	Acidobacteriales
DENOVO10096	3	2	3	2	2	1	1	0	0	0	0	0	3	2	1	0	0	0	1	2	0	0	0	0	13	1	6	3	23	Bacteria	Acidobacteria	Acidobacteriia	Acidobacteriales
[truncated: 11,231 more rows]
